# Supplementary material for: Heterosis and Differential DNA Methylation in Soybean Hybrids and Their Parental Lines
Source: Plants (Basel). 2022 Apr 22;11(9):1136. doi: 10.3390/plants11091136 (PMC9102035; doi:10.3390/plants11091136)
Supplement: Supplementary file 1 [file plants-11-01136-s001.zip]

Archive with 12 entries (12 files):
- Figure S1.jpg
- Figure S2.jpg
- Figure S3.jpg
- Figure S4.jpg
- Supplementary Figure.pdf
- Table S1.xlsx
- Table S2.xlsx
- Table S3.xlsx
- Table S4.xlsx
- Table S5.xlsx
- Table S6.xlsx
- Table S7.xlsx
