# Supplementary material for: Heterosis and Differential DNA Methylation in Soybean Hybrids and Their Parental Lines
Source: Plants (Basel). 2022 Apr 22;11(9):1136. doi: 10.3390/plants11091136 (PMC9102035; doi:10.3390/plants11091136)
Supplement: Supplementary file 1 [file plants-11-01136-s001.zip › Table S1.xlsx]

## Sheet: Table S1
Table S1:MethylRAD-seq data of all samples
LABEL	CHR	POSTION	TYPE	P1	P2	P3	F12	F13	F21	F23	F31	F32
Chr01-10006-21751123	Chr01	21751107	CCGG	4	4	4	6	8	3	0	0	6
Chr01-10007-16384932	Chr01	16384916	CCWGG	4	5	3	3	5	3	3	6	3
Chr01-10009-16394162	Chr01	16394146	CCWGG	7	7	10	10	5	10	8	6	7
Chr01-10014-16398637	Chr01	16398621	CCWGG	13	12	11	5	3	11	8	7	16
Chr01-10031-21845049	Chr01	21845033	CCGG	0	0	9	0	7	0	13	8	0
Chr01-10033-21854399	Chr01	21854383	CCGG	89	96	54	41	83	94	62	88	76
Chr01-10035-21855212	Chr01	21855196	CCGG	3	0	3	0	0	3	0	0	0
Chr01-10040-16425877	Chr01	16425861	CCWGG	23	47	29	23	35	29	31	25	38
Chr01-10058-16444266	Chr01	16444250	CCWGG	71	126	80	63	70	68	72	60	83
Chr01-10062-21886293	Chr01	21886277	CCGG	10	9	17	15	11	10	10	9	5
Chr01-10063-16450474	Chr01	16450458	CCWGG	4	0	4	5	9	10	9	6	4
Chr01-10074-21892205	Chr01	21892189	CCGG	0	0	0	0	4	0	0	0	0
Chr01-1008-2990367	Chr01	2990351	CCGG	0	4	3	0	0	0	0	4	0
Chr01-10088-21912836	Chr01	21912820	CCGG	26	38	33	20	23	23	15	14	38
Chr01-10089-21915445	Chr01	21915429	CCGG	53	53	54	47	58	49	44	52	36
Chr01-10091-16477471	Chr01	16477455	CCWGG	8	7	10	7	6	5	7	3	3
Chr01-10100-16488055	Chr01	16488039	CCWGG	9	17	13	8	5	16	8	11	15
Chr01-10107-16509849	Chr01	16509833	CCWGG	0	0	0	3	6	4	0	0	3
Chr01-10108-16514859	Chr01	16514843	CCWGG	0	0	3	0	6	0	0	0	0
Chr01-10109-16515384	Chr01	16515368	CCWGG	31	40	30	27	23	34	24	28	35
Chr01-10113-16526169	Chr01	16526153	CCWGG	0	4	0	5	0	4	4	4	0
Chr01-10115-16526979	Chr01	16526963	CCWGG	0	6	0	0	0	7	0	4	3
Chr01-10116-21957159	Chr01	21957143	CCGG	0	3	0	0	0	0	0	0	0
Chr01-10118-16527618	Chr01	16527602	CCWGG	4	7	8	5	3	3	4	3	17
Chr01-10118-21962720	Chr01	21962704	CCGG	0	8	0	0	0	0	0	0	0
Chr01-10121-16529070	Chr01	16529054	CCWGG	13	10	11	8	3	10	9	18	6
Chr01-10123-16535801	Chr01	16535785	CCWGG	3	0	0	0	0	0	0	0	0
Chr01-10124-22000051	Chr01	22000035	CCGG	5	4	4	0	3	3	0	4	0
Chr01-10126-16536784	Chr01	16536768	CCWGG	0	0	0	0	5	0	0	0	0
Chr01-10127-16537125	Chr01	16537109	CCWGG	0	0	4	0	0	0	0	0	0
Chr01-10133-22013339	Chr01	22013323	CCGG	0	6	0	6	4	0	0	0	4
Chr01-10135-22022099	Chr01	22022083	CCGG	7	24	9	8	5	10	4	6	7
Chr01-10139-16551436	Chr01	16551420	CCWGG	3	3	0	0	4	4	0	0	0
Chr01-10140-16551615	Chr01	16551599	CCWGG	37	39	37	16	23	34	26	35	37
Chr01-10142-16552580	Chr01	16552564	CCWGG	5	8	4	4	3	4	4	0	0
Chr01-10143-16552857	Chr01	16552841	CCWGG	0	0	3	0	0	0	4	3	0
Chr01-10144-22032433	Chr01	22032417	CCGG	0	6	0	6	5	6	0	4	0
Chr01-10147-22039477	Chr01	22039461	CCGG	40	53	43	42	40	34	36	47	62
Chr01-10148-22043529	Chr01	22043513	CCGG	0	3	0	3	0	0	0	0	0
Chr01-10152-22056676	Chr01	22056660	CCGG	11	11	19	5	14	9	8	8	9
Chr01-10153-22056901	Chr01	22056885	CCGG	0	4	0	3	0	3	0	0	0
Chr01-10154-16570135	Chr01	16570119	CCWGG	14	8	21	9	17	15	9	9	16
Chr01-10158-22062491	Chr01	22062475	CCGG	4	3	3	3	0	0	0	0	0
Chr01-10160-16582333	Chr01	16582317	CCWGG	8	7	3	3	8	8	5	9	6
Chr01-10160-22063299	Chr01	22063283	CCGG	31	48	39	29	41	23	22	28	28
Chr01-10161-16583158	Chr01	16583142	CCWGG	0	4	9	0	0	3	0	0	4
Chr01-10162-22065056	Chr01	22065040	CCGG	11	24	19	13	8	18	15	13	11
Chr01-10167-16595693	Chr01	16595677	CCWGG	4	4	0	0	4	3	0	0	0
Chr01-10168-16596817	Chr01	16596801	CCWGG	0	0	0	0	0	0	3	0	0
Chr01-10174-22077904	Chr01	22077888	CCGG	0	0	0	0	4	0	0	0	0
Chr01-10175-16603763	Chr01	16603747	CCWGG	3	5	3	0	4	0	4	0	5
Chr01-10176-16604243	Chr01	16604227	CCWGG	0	3	0	0	0	0	0	0	0
Chr01-10178-22081909	Chr01	22081893	CCGG	0	10	6	3	3	6	6	3	0
Chr01-10180-22095811	Chr01	22095795	CCGG	17	27	21	20	19	21	17	11	10
Chr01-10188-16614702	Chr01	16614686	CCWGG	5	4	4	0	4	3	0	0	4
Chr01-10190-22132791	Chr01	22132775	CCGG	6	0	7	0	4	7	0	0	4
Chr01-10191-16615042	Chr01	16615026	CCWGG	20	22	19	23	19	17	13	14	24
Chr01-10193-22145199	Chr01	22145183	CCGG	0	0	0	0	0	0	0	0	3
Chr01-10196-16617631	Chr01	16617615	CCWGG	5	7	9	4	8	9	6	6	14
Chr01-10196-22150798	Chr01	22150782	CCGG	9	8	19	11	10	12	12	15	10
Chr01-10197-22151624	Chr01	22151608	CCGG	5	5	9	6	3	3	0	3	6
Chr01-10198-22158577	Chr01	22158561	CCGG	12	10	10	4	0	8	8	8	13
Chr01-10210-16637967	Chr01	16637951	CCWGG	12	18	11	11	9	19	12	12	6
Chr01-10218-16648539	Chr01	16648523	CCWGG	33	0	0	19	12	6	0	8	0
Chr01-10223-22206218	Chr01	22206202	CCGG	4	12	10	8	4	9	7	8	4
Chr01-10226-16655935	Chr01	16655919	CCWGG	8	8	5	9	5	7	3	5	12
Chr01-10227-16655954	Chr01	16655938	CCWGG	7	5	4	4	0	11	3	0	8
Chr01-10229-22211318	Chr01	22211302	CCGG	0	4	5	0	4	3	0	0	4
Chr01-10231-16663483	Chr01	16663467	CCWGG	309	333	164	193	269	320	262	260	234
Chr01-10231-22211806	Chr01	22211790	CCGG	0	0	0	3	0	0	0	0	0
Chr01-10233-22212387	Chr01	22212371	CCGG	10	10	7	6	8	8	7	10	7
Chr01-10238-22216265	Chr01	22216249	CCGG	0	0	0	3	4	0	0	3	4
Chr01-10240-22220423	Chr01	22220407	CCGG	4	4	3	0	3	4	0	0	3
Chr01-10241-22221303	Chr01	22221287	CCGG	4	0	0	0	6	4	3	0	0
Chr01-10242-22221345	Chr01	22221329	CCGG	14	26	18	9	18	14	18	14	12
Chr01-10247-16675593	Chr01	16675577	CCWGG	0	3	3	6	6	3	0	5	0
Chr01-10249-16677539	Chr01	16677523	CCWGG	5	0	9	5	5	10	8	4	3
Chr01-1025-1913572	Chr01	1913556	CCWGG	0	5	0	6	0	0	4	3	0
Chr01-10255-16681628	Chr01	16681612	CCWGG	17	20	23	14	7	17	9	15	25
Chr01-10256-16681747	Chr01	16681731	CCWGG	7	7	0	0	3	0	0	0	5
Chr01-10258-22269004	Chr01	22268988	CCGG	16	11	14	11	13	13	7	10	11
Chr01-10259-22277409	Chr01	22277393	CCGG	5	6	10	7	7	10	0	6	0
Chr01-10261-16687813	Chr01	16687797	CCWGG	18	20	10	14	3	17	14	6	15
Chr01-10261-22277514	Chr01	22277498	CCGG	11	19	11	14	13	9	4	7	6
Chr01-1026-1914104	Chr01	1914088	CCWGG	0	4	0	0	3	0	0	0	0
Chr01-10276-16692662	Chr01	16692646	CCWGG	9	8	9	7	4	9	5	4	4
Chr01-10278-22331727	Chr01	22331711	CCGG	7	6	0	7	0	4	0	6	5
Chr01-10279-22333487	Chr01	22333471	CCGG	29	46	25	28	30	23	26	30	23
Chr01-10280-16695482	Chr01	16695466	CCWGG	7	5	0	0	0	6	3	0	4
Chr01-1028-3077825	Chr01	3077809	CCGG	3	0	0	4	0	0	0	0	0
Chr01-10288-16716675	Chr01	16716659	CCWGG	20	26	24	5	12	14	17	15	20
Chr01-10290-16716952	Chr01	16716936	CCWGG	4	8	0	7	0	5	4	0	3
Chr01-10292-16717047	Chr01	16717031	CCWGG	16	23	19	15	10	17	17	19	20
Chr01-10293-16717248	Chr01	16717232	CCWGG	8	0	5	3	0	0	0	0	3
Chr01-10296-16717729	Chr01	16717713	CCWGG	24	15	19	16	10	17	15	14	13
Chr01-10297-16718244	Chr01	16718228	CCWGG	40	64	53	35	28	40	33	46	49
Chr01-10306-16724457	Chr01	16724441	CCWGG	10	12	9	9	4	13	12	18	14
Chr01-1031-3097364	Chr01	3097348	CCGG	0	0	0	0	0	0	6	0	8
Chr01-10315-22407260	Chr01	22407244	CCGG	8	19	21	9	6	19	7	11	15
Chr01-10318-16740560	Chr01	16740544	CCWGG	14	19	14	12	9	17	11	9	17
Chr01-10328-22435671	Chr01	22435655	CCGG	37	49	32	35	22	25	30	34	35
Chr01-10334-22464590	Chr01	22464574	CCGG	8	4	0	0	3	0	0	0	0
Chr01-10335-22467761	Chr01	22467745	CCGG	5	0	0	0	0	0	0	0	0
Chr01-10338-22480883	Chr01	22480867	CCGG	0	0	0	3	0	0	0	0	0
Chr01-10339-16758662	Chr01	16758646	CCWGG	8	9	9	9	5	4	3	7	5
Chr01-10346-16773055	Chr01	16773039	CCWGG	4	9	6	3	6	4	3	3	0
Chr01-10346-22498345	Chr01	22498329	CCGG	0	4	0	4	4	6	4	0	6
Chr01-10347-16773358	Chr01	16773342	CCWGG	3	6	3	3	0	0	0	0	4
Chr01-10354-16780405	Chr01	16780389	CCWGG	0	4	3	3	3	4	5	3	3
Chr01-10355-16780548	Chr01	16780532	CCWGG	0	0	0	3	4	4	0	4	6
Chr01-10357-16784541	Chr01	16784525	CCWGG	37	32	26	27	25	26	25	24	34
Chr01-10358-16784987	Chr01	16784971	CCWGG	0	3	0	3	3	4	0	0	0
Chr01-10361-16785471	Chr01	16785455	CCWGG	10	18	12	18	7	9	9	12	18
Chr01-10362-16785560	Chr01	16785544	CCWGG	25	38	22	27	25	42	21	28	32
Chr01-10368-22514157	Chr01	22514141	CCGG	14	9	13	7	6	7	12	8	10
Chr01-10370-16793370	Chr01	16793354	CCWGG	492	642	467	424	452	435	421	405	502
Chr01-10370-22514488	Chr01	22514472	CCGG	0	3	0	0	0	0	0	0	0
Chr01-10371-22514590	Chr01	22514574	CCGG	0	0	0	0	0	0	0	3	0
Chr01-10372-16795363	Chr01	16795347	CCWGG	6	8	3	16	5	3	3	7	3
Chr01-10372-22515228	Chr01	22515212	CCGG	0	0	0	0	0	4	5	0	0
Chr01-10373-16795878	Chr01	16795862	CCWGG	0	4	3	0	0	0	0	0	0
Chr01-10378-22521743	Chr01	22521727	CCGG	15	27	31	21	27	24	16	26	15
Chr01-10381-16801885	Chr01	16801869	CCWGG	7	4	0	5	5	5	7	6	8
Chr01-10384-16804938	Chr01	16804922	CCWGG	40	47	34	24	34	42	30	14	37
Chr01-10384-22533481	Chr01	22533465	CCGG	14	12	9	8	12	19	10	11	9
Chr01-10387-22535624	Chr01	22535608	CCGG	6	13	6	5	9	9	3	3	4
Chr01-10394-16819174	Chr01	16819158	CCWGG	17	33	18	14	21	32	13	16	20
Chr01-10394-22545730	Chr01	22545714	CCGG	6	7	6	8	6	5	0	5	8
Chr01-10396-16820220	Chr01	16820204	CCWGG	6	6	3	9	6	6	3	4	0
Chr01-10397-16822695	Chr01	16822679	CCWGG	11	10	8	9	9	12	9	7	10
Chr01-10397-22557329	Chr01	22557313	CCGG	28	35	33	29	27	29	18	17	28
Chr01-10399-16826026	Chr01	16826010	CCWGG	0	0	3	0	4	3	0	0	3
Chr01-10399-22565896	Chr01	22565880	CCGG	28	25	26	15	13	21	14	11	13
Chr01-10400-16826217	Chr01	16826201	CCWGG	19	16	11	19	10	21	11	10	18
Chr01-10402-22595035	Chr01	22595019	CCGG	3	5	0	0	3	5	0	6	3
Chr01-10403-16830599	Chr01	16830583	CCWGG	23	41	32	18	21	42	21	28	34
Chr01-10404-16830810	Chr01	16830794	CCWGG	62	38	47	36	49	32	38	51	47
Chr01-10404-22596436	Chr01	22596420	CCGG	0	4	3	0	0	0	0	3	0
Chr01-10405-16831745	Chr01	16831729	CCWGG	11	0	11	4	12	3	0	7	6
Chr01-10408-22602999	Chr01	22602983	CCGG	7	11	9	11	9	13	10	10	3
Chr01-1041-1919700	Chr01	1919684	CCWGG	7	3	4	6	6	8	3	0	10
Chr01-10414-22605999	Chr01	22605983	CCGG	27	28	24	25	20	21	24	20	32
Chr01-10422-16847993	Chr01	16847977	CCWGG	16	26	28	13	14	17	17	14	18
Chr01-10424-16848336	Chr01	16848320	CCWGG	24	37	31	25	22	28	18	29	17
Chr01-10432-16853120	Chr01	16853104	CCWGG	0	3	0	0	0	0	0	0	0
Chr01-10437-16854886	Chr01	16854870	CCWGG	9	21	13	15	17	16	11	19	12
Chr01-10441-16855615	Chr01	16855599	CCWGG	9	16	22	16	13	28	13	20	39
Chr01-10447-16863030	Chr01	16863014	CCWGG	8	5	5	4	4	3	3	5	0
Chr01-10448-16863597	Chr01	16863581	CCWGG	5	0	0	3	0	0	3	5	0
Chr01-10451-22679209	Chr01	22679193	CCGG	18	29	36	29	20	30	19	21	21
Chr01-10452-16866176	Chr01	16866160	CCWGG	27	35	21	30	12	27	16	18	15
Chr01-10454-16873242	Chr01	16873226	CCWGG	9	5	9	5	6	4	3	6	7
Chr01-10455-16873278	Chr01	16873262	CCWGG	24	27	19	24	11	15	22	17	17
Chr01-10460-22705872	Chr01	22705856	CCGG	13	15	12	15	5	22	13	11	14
Chr01-10461-22707549	Chr01	22707533	CCGG	0	0	6	6	4	0	0	3	0
Chr01-10468-22717350	Chr01	22717334	CCGG	0	0	0	0	0	3	0	0	0
Chr01-10473-16918454	Chr01	16918438	CCWGG	0	0	0	0	3	0	0	0	0
Chr01-10481-22727228	Chr01	22727212	CCGG	4	5	5	0	5	0	10	5	3
Chr01-10487-22739083	Chr01	22739067	CCGG	82	95	92	75	72	81	69	91	125
Chr01-10488-16934307	Chr01	16934291	CCWGG	9	10	7	8	11	12	6	7	4
Chr01-10493-16944316	Chr01	16944300	CCWGG	0	7	0	4	0	4	0	0	3
Chr01-10494-16944517	Chr01	16944501	CCWGG	25	30	27	20	25	28	18	23	29
Chr01-10495-16948859	Chr01	16948843	CCWGG	5	5	8	10	5	7	8	0	7
Chr01-10500-16962161	Chr01	16962145	CCWGG	39	40	25	17	26	20	27	34	19
Chr01-10501-16963417	Chr01	16963401	CCWGG	40	36	33	23	23	39	24	27	44
Chr01-10502-16965096	Chr01	16965080	CCWGG	9	15	12	8	11	10	6	4	8
Chr01-10504-16968821	Chr01	16968805	CCWGG	11	20	14	12	20	10	8	10	27
Chr01-10505-16972071	Chr01	16972055	CCWGG	5	4	0	0	4	0	0	3	0
Chr01-10512-16982671	Chr01	16982655	CCWGG	49	37	35	32	38	37	35	30	55
Chr01-10514-16986914	Chr01	16986898	CCWGG	59	74	61	52	48	52	43	57	48
Chr01-10515-16988872	Chr01	16988856	CCWGG	8	13	6	8	15	10	0	10	4
Chr01-10515-22765568	Chr01	22765552	CCGG	3	3	0	3	6	4	0	0	0
Chr01-10516-22766823	Chr01	22766807	CCGG	0	3	0	0	0	0	0	0	0
Chr01-10517-16989869	Chr01	16989853	CCWGG	39	39	30	32	15	28	36	22	37
Chr01-10517-22766918	Chr01	22766902	CCGG	31	39	24	27	20	23	29	20	22
Chr01-10518-16990009	Chr01	16989993	CCWGG	4	3	14	3	7	4	5	0	0
Chr01-10519-16990062	Chr01	16990046	CCWGG	21	29	27	20	17	34	18	12	24
Chr01-10520-16993069	Chr01	16993053	CCWGG	9	7	10	5	6	13	8	7	12
Chr01-10520-22786007	Chr01	22785991	CCGG	5	8	6	6	4	9	7	0	7
Chr01-10521-16993079	Chr01	16993063	CCWGG	0	0	0	0	0	0	0	0	4
Chr01-10521-22786145	Chr01	22786129	CCGG	8	5	3	4	0	13	3	4	5
Chr01-10523-16993181	Chr01	16993165	CCWGG	3	6	0	3	0	4	0	0	8
Chr01-10523-22786892	Chr01	22786876	CCGG	0	0	3	3	0	0	0	0	0
Chr01-10527-16999586	Chr01	16999570	CCWGG	4	4	7	6	7	4	3	4	8
Chr01-10528-17001511	Chr01	17001495	CCWGG	24	46	25	30	30	34	23	19	18
Chr01-10531-17005546	Chr01	17005530	CCWGG	0	0	0	3	0	0	0	0	0
Chr01-10532-17005753	Chr01	17005737	CCWGG	5	3	0	6	6	4	7	8	6
Chr01-10539-17035908	Chr01	17035892	CCWGG	9	9	9	10	9	0	6	5	13
Chr01-10542-17041464	Chr01	17041448	CCWGG	33	37	32	34	21	22	23	22	29
Chr01-10546-17052420	Chr01	17052404	CCWGG	19	18	9	13	9	15	17	14	17
Chr01-10547-17056561	Chr01	17056545	CCWGG	0	0	0	3	0	0	0	0	6
Chr01-10548-17056790	Chr01	17056774	CCWGG	0	0	0	0	0	3	0	0	0
Chr01-10548-22826042	Chr01	22826026	CCGG	0	5	0	0	0	0	0	0	0
Chr01-10550-17064283	Chr01	17064267	CCWGG	43	40	37	32	42	42	37	15	30
Chr01-1055-1929530	Chr01	1929514	CCWGG	0	0	0	0	0	3	0	0	0
Chr01-10554-17073553	Chr01	17073537	CCWGG	11	19	15	16	15	14	7	6	12
Chr01-10554-22834331	Chr01	22834315	CCGG	0	3	0	0	0	0	0	0	0
Chr01-10556-17073635	Chr01	17073619	CCWGG	3	10	6	5	6	12	3	9	7
Chr01-10556-22834806	Chr01	22834790	CCGG	20	21	19	24	16	15	13	6	11
Chr01-1056-1929563	Chr01	1929547	CCWGG	10	15	0	14	6	7	0	3	0
Chr01-10565-17081493	Chr01	17081477	CCWGG	0	0	3	0	0	0	0	3	3
Chr01-10566-17081550	Chr01	17081534	CCWGG	40	43	35	25	37	36	34	37	52
Chr01-10567-22882248	Chr01	22882232	CCGG	8	6	11	8	7	8	5	7	0
Chr01-10568-17083263	Chr01	17083247	CCWGG	30	47	23	39	22	34	32	23	32
Chr01-10571-22906413	Chr01	22906397	CCGG	14	28	6	19	13	22	13	9	18
Chr01-10574-17086854	Chr01	17086838	CCWGG	0	0	5	0	0	10	0	3	3
Chr01-10575-22914646	Chr01	22914630	CCGG	0	4	0	0	4	0	3	0	0
Chr01-10578-17087904	Chr01	17087888	CCWGG	44	59	41	44	39	51	44	45	57
Chr01-10580-17088647	Chr01	17088631	CCWGG	98	26	67	51	71	45	25	91	60
Chr01-10581-17088699	Chr01	17088683	CCWGG	0	0	3	0	3	4	0	0	0
Chr01-10584-17090272	Chr01	17090256	CCWGG	0	6	0	4	6	0	0	0	0
Chr01-10589-17092433	Chr01	17092417	CCWGG	5	0	0	3	4	5	3	0	3
Chr01-10590-17092907	Chr01	17092891	CCWGG	16	19	9	20	16	18	17	10	14
Chr01-10591-17093135	Chr01	17093119	CCWGG	0	4	3	0	0	3	0	0	0
Chr01-10592-17093268	Chr01	17093252	CCWGG	4	11	10	4	4	0	7	7	11
Chr01-10594-17096353	Chr01	17096337	CCWGG	30	38	17	18	27	25	18	30	30
Chr01-10596-17098096	Chr01	17098080	CCWGG	0	0	5	0	0	0	4	0	0
Chr01-10596-22942153	Chr01	22942137	CCGG	12	19	20	14	17	12	13	6	6
Chr01-10597-22942652	Chr01	22942636	CCGG	0	0	0	0	0	3	7	3	4
Chr01-10600-17116316	Chr01	17116300	CCWGG	23	43	23	22	19	31	26	20	27
Chr01-10606-17130379	Chr01	17130363	CCWGG	229	314	224	232	205	270	169	178	178
Chr01-10608-22961632	Chr01	22961616	CCGG	3	12	6	8	7	5	8	0	3
Chr01-10609-22964375	Chr01	22964359	CCGG	11	16	12	12	14	13	15	11	9
Chr01-10612-22977102	Chr01	22977086	CCGG	9	14	13	8	9	12	12	12	10
Chr01-10613-22981953	Chr01	22981937	CCGG	0	0	3	4	3	0	3	0	0
Chr01-10614-22985669	Chr01	22985653	CCGG	0	0	0	0	0	0	0	0	3
Chr01-10617-17134544	Chr01	17134528	CCWGG	12	18	5	10	15	15	6	7	9
Chr01-10620-23018045	Chr01	23018029	CCGG	15	11	16	8	9	11	10	11	10
Chr01-10622-17137936	Chr01	17137920	CCWGG	33	33	30	25	25	40	15	26	28
Chr01-10625-17140277	Chr01	17140261	CCWGG	0	3	4	6	0	5	3	0	3
Chr01-10628-23041604	Chr01	23041588	CCGG	17	19	9	7	11	7	14	10	18
Chr01-10635-23063893	Chr01	23063877	CCGG	0	3	0	0	0	0	0	0	0
Chr01-10638-23068420	Chr01	23068404	CCGG	0	0	3	6	5	5	0	0	0
Chr01-10639-17162989	Chr01	17162973	CCWGG	11	14	11	13	14	17	16	12	22
Chr01-10643-17167296	Chr01	17167280	CCWGG	29	40	23	23	23	18	24	17	19
Chr01-10646-17169504	Chr01	17169488	CCWGG	9	18	13	13	10	8	16	11	17
Chr01-10663-23090810	Chr01	23090794	CCGG	7	8	16	8	11	9	5	9	6
Chr01-10664-17192360	Chr01	17192344	CCWGG	55	63	60	47	48	51	40	61	71
Chr01-10665-17192648	Chr01	17192632	CCWGG	30	47	37	36	36	43	26	23	49
Chr01-10669-17194498	Chr01	17194482	CCWGG	0	0	3	0	0	3	0	5	6
Chr01-10670-17201011	Chr01	17200995	CCWGG	0	0	4	0	4	4	4	0	5
Chr01-10672-23095151	Chr01	23095135	CCGG	0	0	3	0	0	0	0	0	0
Chr01-10676-17201989	Chr01	17201973	CCWGG	6	3	4	7	6	0	3	6	6
Chr01-10677-17202008	Chr01	17201992	CCWGG	4	0	0	0	0	0	0	0	0
Chr01-10680-17212623	Chr01	17212607	CCWGG	12	25	15	10	25	18	16	20	27
Chr01-10682-17215136	Chr01	17215120	CCWGG	0	0	0	0	0	0	0	3	0
Chr01-1068-3212735	Chr01	3212719	CCGG	0	0	0	0	0	0	0	0	3
Chr01-10696-17237282	Chr01	17237266	CCWGG	39	33	32	32	21	30	23	26	39
Chr01-10696-23119211	Chr01	23119195	CCGG	107	99	107	74	89	110	68	75	115
Chr01-10702-17251677	Chr01	17251661	CCWGG	28	30	21	35	14	22	26	25	21
Chr01-10706-23144180	Chr01	23144164	CCGG	8	16	13	12	16	16	10	9	8
Chr01-10711-23155295	Chr01	23155279	CCGG	3	0	3	3	4	0	0	0	7
Chr01-10716-17259927	Chr01	17259911	CCWGG	23	29	24	13	15	11	14	19	23
Chr01-10723-17265694	Chr01	17265678	CCWGG	4	0	0	4	0	0	0	0	0
Chr01-10730-23188642	Chr01	23188626	CCGG	33	44	20	28	25	28	27	24	23
Chr01-10741-17289893	Chr01	17289877	CCWGG	0	3	0	4	0	0	3	0	0
Chr01-10751-23206563	Chr01	23206547	CCGG	3	0	0	3	0	3	0	0	3
Chr01-10756-23215990	Chr01	23215974	CCGG	15	10	8	14	6	9	11	4	6
Chr01-10757-23216465	Chr01	23216449	CCGG	0	7	0	0	0	4	0	0	0
Chr01-10760-17300218	Chr01	17300202	CCWGG	7	0	5	3	7	0	0	8	0
Chr01-10766-17304925	Chr01	17304909	CCWGG	17	27	17	13	12	11	16	13	17
Chr01-10767-17306679	Chr01	17306663	CCWGG	24	32	28	22	25	26	21	28	36
Chr01-10776-17324083	Chr01	17324067	CCWGG	4	0	0	0	0	3	0	0	0
Chr01-10784-17342539	Chr01	17342523	CCWGG	6	6	5	5	0	6	4	3	7
Chr01-10789-23245392	Chr01	23245376	CCGG	15	19	14	14	11	20	10	11	9
Chr01-10790-23246442	Chr01	23246426	CCGG	58	99	42	49	45	54	49	42	74
Chr01-10791-23246823	Chr01	23246807	CCGG	5	6	3	6	0	4	0	3	4
Chr01-10792-23249616	Chr01	23249600	CCGG	13	7	17	7	6	4	6	3	10
Chr01-10794-23253118	Chr01	23253102	CCGG	3	6	3	3	5	3	4	3	12
Chr01-10797-23258143	Chr01	23258127	CCGG	0	6	3	0	3	9	0	3	4
Chr01-10799-17352465	Chr01	17352449	CCWGG	9	7	10	6	5	4	5	10	5
Chr01-10812-23301154	Chr01	23301138	CCGG	16	29	24	22	20	20	9	11	35
Chr01-10814-17358876	Chr01	17358860	CCWGG	6	12	6	4	11	0	6	5	11
Chr01-10817-17363109	Chr01	17363093	CCWGG	0	0	0	3	0	0	0	0	0
Chr01-10817-23316124	Chr01	23316108	CCGG	18	28	20	26	22	25	8	22	6
Chr01-1082-1986927	Chr01	1986911	CCWGG	13	16	11	15	11	13	9	3	11
Chr01-10822-23352012	Chr01	23351996	CCGG	0	0	4	0	0	0	0	0	0
Chr01-10823-23352999	Chr01	23352983	CCGG	4	8	3	7	5	3	0	0	0
Chr01-10830-17377729	Chr01	17377713	CCWGG	10	10	8	6	11	8	6	11	4
Chr01-1083-3245407	Chr01	3245391	CCGG	0	5	4	4	5	4	5	9	0
Chr01-10835-17380595	Chr01	17380579	CCWGG	45	41	33	30	29	33	23	16	49
Chr01-10835-23381415	Chr01	23381399	CCGG	11	11	7	8	8	17	6	9	6
Chr01-10836-17380658	Chr01	17380642	CCWGG	0	0	3	4	0	0	0	0	0
Chr01-10838-17385444	Chr01	17385428	CCWGG	3	5	0	0	0	3	0	3	5
Chr01-10838-23389556	Chr01	23389540	CCGG	9	8	4	0	7	6	0	3	3
Chr01-10839-23390150	Chr01	23390134	CCGG	39	24	19	24	14	21	17	17	16
Chr01-10840-23390781	Chr01	23390765	CCGG	0	4	3	3	0	3	4	3	0
Chr01-1084-1987214	Chr01	1987198	CCWGG	0	4	0	0	0	0	0	0	0
Chr01-10847-23424045	Chr01	23424029	CCGG	33	74	32	52	20	31	37	18	28
Chr01-10848-17403041	Chr01	17403025	CCWGG	4	0	4	8	4	3	4	3	0
Chr01-10854-23433418	Chr01	23433402	CCGG	0	3	0	0	0	0	0	0	0
Chr01-10855-17414883	Chr01	17414867	CCWGG	4	0	0	0	0	0	0	0	0
Chr01-10856-17414934	Chr01	17414918	CCWGG	15	25	15	10	10	14	11	12	23
Chr01-10861-17429037	Chr01	17429021	CCWGG	3	9	0	7	0	0	0	3	0
Chr01-10863-17434272	Chr01	17434256	CCWGG	15	21	19	11	14	16	16	17	21
Chr01-10863-23460904	Chr01	23460888	CCGG	12	15	14	11	12	20	14	20	7
Chr01-10864-17436413	Chr01	17436397	CCWGG	19	20	14	8	18	14	13	13	15
Chr01-10869-23464361	Chr01	23464345	CCGG	0	0	0	0	0	3	0	0	0
Chr01-10871-17446368	Chr01	17446352	CCWGG	15	19	25	12	18	22	17	17	26
Chr01-10874-17455113	Chr01	17455097	CCWGG	9	13	6	10	6	5	7	8	4
Chr01-10874-23471328	Chr01	23471312	CCGG	25	11	15	12	6	16	14	6	13
Chr01-10875-23471438	Chr01	23471422	CCGG	10	9	8	12	13	12	9	13	12
Chr01-10876-17456950	Chr01	17456934	CCWGG	3	0	0	0	3	0	3	0	0
Chr01-10878-17459315	Chr01	17459299	CCWGG	3	0	0	0	0	0	0	0	0
Chr01-10879-17459368	Chr01	17459352	CCWGG	170	204	206	184	155	180	149	143	145
Chr01-10879-23471707	Chr01	23471691	CCGG	3	12	9	0	3	11	4	7	0
Chr01-10880-23471768	Chr01	23471752	CCGG	5	5	0	4	3	0	0	3	3
Chr01-10883-23472037	Chr01	23472021	CCGG	0	6	6	4	0	7	0	4	0
Chr01-10885-17479982	Chr01	17479966	CCWGG	5	0	4	8	0	3	0	6	8
Chr01-10890-17495191	Chr01	17495175	CCWGG	38	25	44	29	27	32	35	29	28
Chr01-10892-23492297	Chr01	23492281	CCGG	6	6	5	4	9	0	0	6	7
Chr01-1089-3258561	Chr01	3258545	CCGG	4	0	0	0	0	0	0	0	0
Chr01-10895-17507251	Chr01	17507235	CCWGG	0	12	0	3	0	5	5	0	0
Chr01-10896-17512889	Chr01	17512873	CCWGG	4	5	4	0	3	4	3	0	0
Chr01-10901-17517503	Chr01	17517487	CCWGG	10	14	17	14	15	14	11	10	13
Chr01-10902-17519085	Chr01	17519069	CCWGG	25	36	31	31	20	37	34	31	35
Chr01-10908-17527924	Chr01	17527908	CCWGG	7	0	6	9	6	6	3	0	6
Chr01-10913-17530326	Chr01	17530310	CCWGG	10	3	5	0	0	0	6	0	8
Chr01-109-138443	Chr01	138427	CCWGG	5	0	4	5	3	0	0	3	0
Chr01-10925-23544246	Chr01	23544230	CCGG	22	16	8	4	13	9	10	12	10
Chr01-10927-23544688	Chr01	23544672	CCGG	7	10	4	6	5	12	5	4	5
Chr01-10928-23545058	Chr01	23545042	CCGG	31	25	22	20	22	15	18	16	22
Chr01-10933-23553385	Chr01	23553369	CCGG	0	0	0	0	3	3	0	0	0
Chr01-10934-23554051	Chr01	23554035	CCGG	30	28	33	22	26	16	26	26	15
Chr01-10935-23555842	Chr01	23555826	CCGG	13	22	30	11	15	7	11	7	9
Chr01-10938-23559881	Chr01	23559865	CCGG	62	49	52	55	43	36	43	64	71
Chr01-10939-23560968	Chr01	23560952	CCGG	11	10	0	0	4	4	6	4	5
Chr01-10940-23561082	Chr01	23561066	CCGG	0	4	0	6	4	0	0	0	0
Chr01-10942-23562474	Chr01	23562458	CCGG	0	4	5	8	5	5	0	0	0
Chr01-10947-17564646	Chr01	17564630	CCWGG	3	4	5	5	0	4	0	3	3
Chr01-10950-23580805	Chr01	23580789	CCGG	0	3	0	4	0	6	0	0	0
Chr01-10-9505	Chr01	9489	CCWGG	0	0	0	3	0	0	0	0	0
Chr01-10952-23581728	Chr01	23581712	CCGG	30	34	33	35	25	24	32	29	11
Chr01-10953-23581811	Chr01	23581795	CCGG	0	4	0	0	0	4	0	0	0
Chr01-10955-23584886	Chr01	23584870	CCGG	0	0	4	0	0	0	3	0	3
Chr01-10959-23585623	Chr01	23585607	CCGG	14	15	11	11	20	25	18	14	19
Chr01-10963-17580483	Chr01	17580467	CCWGG	20	16	19	24	22	23	17	15	26
Chr01-10966-17580823	Chr01	17580807	CCWGG	0	0	0	0	0	0	3	0	0
Chr01-10973-17587123	Chr01	17587107	CCWGG	3	3	6	0	6	0	4	3	5
Chr01-1097-3288477	Chr01	3288461	CCGG	11	11	6	4	6	9	5	8	5
Chr01-10974-17588042	Chr01	17588026	CCWGG	33	43	38	37	38	31	34	29	42
Chr01-10976-17588791	Chr01	17588775	CCWGG	9	10	6	4	6	5	8	4	0
Chr01-10977-17590694	Chr01	17590678	CCWGG	40	38	26	32	16	33	33	32	35
Chr01-10982-17593183	Chr01	17593167	CCWGG	0	0	0	0	0	3	0	0	0
Chr01-1098-3296690	Chr01	3296674	CCGG	5	4	5	5	6	7	9	5	7
Chr01-10985-17593866	Chr01	17593850	CCWGG	12	0	5	0	3	7	3	4	4
Chr01-10985-23704591	Chr01	23704575	CCGG	12	7	9	14	6	12	7	8	7
Chr01-10986-23707970	Chr01	23707954	CCGG	22	31	28	22	24	31	18	30	30
Chr01-10987-17593928	Chr01	17593912	CCWGG	11	14	17	13	4	12	4	8	10
Chr01-10987-23708370	Chr01	23708354	CCGG	0	3	0	0	0	0	0	4	0
Chr01-10988-17602989	Chr01	17602973	CCWGG	10	0	7	8	9	7	0	8	5
Chr01-10988-23708995	Chr01	23708979	CCGG	6	9	3	4	4	12	9	9	3
Chr01-10993-23720745	Chr01	23720729	CCGG	37	41	35	32	33	33	16	25	20
Chr01-10995-23726644	Chr01	23726628	CCGG	6	8	9	0	0	0	5	4	0
Chr01-10999-23737707	Chr01	23737691	CCGG	7	3	3	5	7	4	6	0	4
Chr01-11002-17621643	Chr01	17621627	CCWGG	4	4	4	5	6	5	3	3	0
Chr01-11006-17624663	Chr01	17624647	CCWGG	3	3	4	7	0	4	0	3	4
Chr01-11010-23749323	Chr01	23749307	CCGG	14	23	23	24	19	25	17	20	23
Chr01-110-139359	Chr01	139343	CCWGG	3	8	3	0	4	8	0	5	3
Chr01-11016-17630448	Chr01	17630432	CCWGG	7	9	12	12	12	17	4	8	14
Chr01-11018-17631662	Chr01	17631646	CCWGG	0	0	3	0	0	0	0	0	0
Chr01-11020-23772724	Chr01	23772708	CCGG	7	13	14	19	10	9	6	15	12
Chr01-11027-17641952	Chr01	17641936	CCWGG	44	36	42	24	24	35	32	31	28
Chr01-11029-17642273	Chr01	17642257	CCWGG	9	5	4	8	5	11	4	9	9
Chr01-11030-23799148	Chr01	23799132	CCGG	0	0	0	0	0	0	12	0	0
Chr01-11033-23813456	Chr01	23813440	CCGG	0	10	8	4	6	3	0	3	0
Chr01-11036-23853212	Chr01	23853196	CCGG	4	6	6	7	9	9	9	13	6
Chr01-11043-17656611	Chr01	17656595	CCWGG	24	25	30	28	20	33	30	21	28
Chr01-11046-17659992	Chr01	17659976	CCWGG	0	0	0	0	0	3	0	0	0
Chr01-11047-17660490	Chr01	17660474	CCWGG	7	8	5	6	4	6	0	5	7
Chr01-11055-23899675	Chr01	23899659	CCGG	7	4	9	7	0	5	8	6	7
Chr01-11056-23899873	Chr01	23899857	CCGG	0	3	4	0	3	0	0	0	0
Chr01-11057-23901426	Chr01	23901410	CCGG	0	4	4	0	3	0	0	0	0
Chr01-11060-23909230	Chr01	23909214	CCGG	4	13	0	4	6	6	5	7	10
Chr01-11061-17687194	Chr01	17687178	CCWGG	22	31	23	17	10	30	17	20	20
Chr01-11062-23913545	Chr01	23913529	CCGG	7	18	15	12	4	14	5	12	12
Chr01-11063-23923201	Chr01	23923185	CCGG	14	13	7	15	9	12	6	8	5
Chr01-11064-23939192	Chr01	23939176	CCGG	0	0	0	0	3	3	4	5	0
Chr01-11067-17689846	Chr01	17689830	CCWGG	7	12	7	5	10	10	11	9	11
Chr01-11069-17691184	Chr01	17691168	CCWGG	3	0	0	0	0	0	0	0	4
Chr01-11071-23953038	Chr01	23953022	CCGG	6	5	7	5	0	4	0	5	4
Chr01-11072-17693073	Chr01	17693057	CCWGG	13	15	9	6	9	7	6	9	4
Chr01-11075-17696138	Chr01	17696122	CCWGG	13	13	14	12	13	7	15	12	17
Chr01-11079-17705992	Chr01	17705976	CCWGG	0	0	0	3	0	0	0	0	0
Chr01-1108-3316286	Chr01	3316270	CCGG	5	0	0	0	0	0	0	0	0
Chr01-11096-24017523	Chr01	24017507	CCGG	27	0	19	17	23	14	10	21	18
Chr01-11098-24034829	Chr01	24034813	CCGG	8	8	16	8	9	19	8	6	7
Chr01-11099-24050597	Chr01	24050581	CCGG	14	22	28	19	11	26	14	19	20
Chr01-11101-17720124	Chr01	17720108	CCWGG	24	44	21	20	25	32	23	33	33
Chr01-11103-17720525	Chr01	17720509	CCWGG	45	39	45	24	29	27	26	31	33
Chr01-111-140279	Chr01	140263	CCWGG	0	6	0	0	0	0	0	0	0
Chr01-11120-24101928	Chr01	24101912	CCGG	0	0	0	0	0	0	0	0	3
Chr01-11121-24105110	Chr01	24105094	CCGG	0	0	0	0	0	0	0	3	3
Chr01-1112-3333491	Chr01	3333475	CCGG	12	0	8	10	0	0	0	3	5
Chr01-11124-24113559	Chr01	24113543	CCGG	0	3	6	5	7	6	0	0	0
Chr01-11125-17744479	Chr01	17744463	CCWGG	4	4	5	4	3	0	5	0	3
Chr01-11126-17746319	Chr01	17746303	CCWGG	0	3	0	0	0	0	0	0	0
Chr01-11128-17747100	Chr01	17747084	CCWGG	15	21	17	27	14	12	15	27	35
Chr01-11129-17750929	Chr01	17750913	CCWGG	5	8	10	10	3	0	4	8	16
Chr01-11133-24138621	Chr01	24138605	CCGG	15	16	16	15	16	25	17	15	18
Chr01-11135-17783071	Chr01	17783055	CCWGG	17	12	22	17	21	15	15	20	18
Chr01-11136-17784330	Chr01	17784314	CCWGG	11	23	23	6	18	13	15	9	25
Chr01-11140-17788842	Chr01	17788826	CCWGG	34	35	28	32	25	31	19	15	31
Chr01-11143-17791059	Chr01	17791043	CCWGG	40	42	29	36	36	30	21	22	33
Chr01-11148-17796144	Chr01	17796128	CCWGG	49	41	36	26	27	44	43	46	53
Chr01-11157-17804383	Chr01	17804367	CCWGG	0	4	0	3	0	0	0	3	3
Chr01-11160-17806679	Chr01	17806663	CCWGG	10	14	8	11	10	13	9	7	8
Chr01-11161-17808349	Chr01	17808333	CCWGG	22	42	22	27	31	28	24	24	32
Chr01-11161-24199590	Chr01	24199574	CCGG	9	4	5	0	8	5	6	3	0
Chr01-11163-17809639	Chr01	17809623	CCWGG	27	27	15	24	13	21	30	17	21
Chr01-11165-17813397	Chr01	17813381	CCWGG	9	9	16	8	6	15	9	8	7
Chr01-11166-24214343	Chr01	24214327	CCGG	7	5	6	4	3	5	0	3	0
Chr01-11167-24219160	Chr01	24219144	CCGG	0	3	3	0	0	0	0	0	0
Chr01-1117-3346211	Chr01	3346195	CCGG	6	10	0	4	0	4	0	0	0
Chr01-11174-24255418	Chr01	24255402	CCGG	15	19	26	11	11	21	18	16	6
Chr01-11175-24256174	Chr01	24256158	CCGG	8	6	8	8	9	6	3	4	4
Chr01-11177-24257341	Chr01	24257325	CCGG	45	60	35	39	36	32	29	31	28
Chr01-11187-24324276	Chr01	24324260	CCGG	36	18	31	33	29	38	26	30	39
Chr01-11200-24377510	Chr01	24377494	CCGG	0	3	0	0	3	0	0	0	0
Chr01-11204-17854309	Chr01	17854293	CCWGG	18	40	19	40	17	25	20	21	24
Chr01-11209-24398238	Chr01	24398222	CCGG	12	7	3	6	10	5	9	3	4
Chr01-11215-24407399	Chr01	24407383	CCGG	4	0	3	0	0	0	0	3	0
Chr01-11220-24414041	Chr01	24414025	CCGG	0	0	0	0	3	0	0	0	0
Chr01-11221-24414802	Chr01	24414786	CCGG	40	49	37	28	36	42	29	43	29
Chr01-1122-2046311	Chr01	2046295	CCWGG	38	28	50	17	26	20	37	47	52
Chr01-1122-3377512	Chr01	3377496	CCGG	19	31	22	24	21	27	16	25	14
Chr01-11226-17865087	Chr01	17865071	CCWGG	15	24	14	21	7	23	11	20	17
Chr01-11230-24471730	Chr01	24471714	CCGG	30	39	41	35	37	26	35	29	43
Chr01-11231-24476253	Chr01	24476237	CCGG	0	3	0	4	0	0	0	0	3
Chr01-1123-2048293	Chr01	2048277	CCWGG	20	4	21	19	15	10	12	14	18
Chr01-11233-17874825	Chr01	17874809	CCWGG	0	5	0	0	0	4	0	0	0
Chr01-11237-17878449	Chr01	17878433	CCWGG	7	14	7	6	9	9	9	9	12
Chr01-112-373089	Chr01	373073	CCGG	0	0	21	0	0	0	0	0	0
Chr01-11239-17878720	Chr01	17878704	CCWGG	12	3	8	8	10	14	3	10	6
Chr01-11240-17882838	Chr01	17882822	CCWGG	55	50	80	50	36	40	45	61	53
Chr01-11241-24483756	Chr01	24483740	CCGG	30	32	23	14	36	25	21	15	7
Chr01-1124-2048418	Chr01	2048402	CCWGG	18	0	8	8	4	7	7	8	5
Chr01-11242-17884276	Chr01	17884260	CCWGG	16	19	13	12	7	15	11	15	10
Chr01-11246-17886381	Chr01	17886365	CCWGG	12	14	14	8	6	11	11	14	15
Chr01-11248-17888192	Chr01	17888176	CCWGG	8	12	10	9	6	12	8	6	11
Chr01-11249-17889120	Chr01	17889104	CCWGG	0	0	0	0	4	0	0	3	0
Chr01-11250-17891383	Chr01	17891367	CCWGG	19	20	18	15	14	15	17	9	19
Chr01-1125-2048792	Chr01	2048776	CCWGG	5	4	6	0	0	5	0	4	0
Chr01-11256-17895392	Chr01	17895376	CCWGG	0	3	9	3	0	0	0	0	0
Chr01-11261-17896734	Chr01	17896718	CCWGG	5	3	3	0	0	4	0	4	10
Chr01-11265-17898734	Chr01	17898718	CCWGG	0	0	3	5	0	3	0	3	0
Chr01-11268-17900120	Chr01	17900104	CCWGG	0	7	0	0	0	4	9	0	0
Chr01-11269-17902906	Chr01	17902890	CCWGG	35	30	23	26	17	30	27	34	23
Chr01-11271-17909333	Chr01	17909317	CCWGG	56	41	50	38	28	49	33	32	59
Chr01-11272-17920645	Chr01	17920629	CCWGG	9	10	6	13	8	10	5	9	7
Chr01-11272-24590491	Chr01	24590475	CCGG	0	0	0	0	3	0	0	0	0
Chr01-11273-17926137	Chr01	17926121	CCWGG	38	44	41	28	30	35	34	20	49
Chr01-11274-17927216	Chr01	17927200	CCWGG	7	7	5	6	3	4	0	4	4
Chr01-11275-17929303	Chr01	17929287	CCWGG	18	17	19	14	13	22	14	15	16
Chr01-11276-17929313	Chr01	17929297	CCWGG	0	0	0	0	0	0	0	0	4
Chr01-11276-24600342	Chr01	24600326	CCGG	8	7	10	6	6	5	7	4	14
Chr01-11281-24609877	Chr01	24609861	CCGG	6	6	0	3	3	4	0	5	5
Chr01-11283-17943927	Chr01	17943911	CCWGG	39	51	41	39	28	35	26	23	50
Chr01-11283-24611918	Chr01	24611902	CCGG	0	4	0	0	5	0	5	0	0
Chr01-11284-17944531	Chr01	17944515	CCWGG	36	33	22	35	26	27	30	26	42
Chr01-11286-17946457	Chr01	17946441	CCWGG	3	0	0	0	0	0	0	0	0
Chr01-11287-24621083	Chr01	24621067	CCGG	14	28	12	13	10	15	16	11	24
Chr01-11288-17947220	Chr01	17947204	CCWGG	0	0	0	3	0	0	0	0	0
Chr01-11288-24622254	Chr01	24622238	CCGG	0	5	0	0	3	0	0	4	0
Chr01-11289-17948232	Chr01	17948216	CCWGG	3	0	3	0	0	0	0	0	7
Chr01-11290-17948251	Chr01	17948235	CCWGG	5	5	0	0	0	0	0	0	5
Chr01-11291-24631442	Chr01	24631426	CCGG	41	57	43	25	36	39	28	39	20
Chr01-11295-17948651	Chr01	17948635	CCWGG	12	18	10	17	13	14	5	3	10
Chr01-11295-24643082	Chr01	24643066	CCGG	19	14	24	18	10	20	21	12	19
Chr01-11302-24665139	Chr01	24665123	CCGG	7	0	0	0	0	7	4	0	3
Chr01-11304-24668403	Chr01	24668387	CCGG	21	30	22	20	13	17	6	10	22
Chr01-11314-24703907	Chr01	24703891	CCGG	3	8	5	0	5	3	0	0	0
Chr01-11316-24710366	Chr01	24710350	CCGG	11	9	14	5	10	14	11	9	14
Chr01-11320-24741749	Chr01	24741733	CCGG	0	3	0	0	0	0	0	0	0
Chr01-11322-17967400	Chr01	17967384	CCWGG	7	7	0	6	6	7	3	11	7
Chr01-1132-3452711	Chr01	3452695	CCGG	0	4	3	0	0	0	0	0	0
Chr01-11325-17969038	Chr01	17969022	CCWGG	5	4	0	0	3	0	3	0	0
Chr01-11327-24769788	Chr01	24769772	CCGG	8	4	13	15	16	11	7	13	5
Chr01-11330-24775374	Chr01	24775358	CCGG	3	0	3	0	0	0	0	0	3
Chr01-11337-17982527	Chr01	17982511	CCWGG	0	0	0	0	3	0	0	0	0
Chr01-11338-17983216	Chr01	17983200	CCWGG	11	8	16	10	10	11	8	5	7
Chr01-11340-24815260	Chr01	24815244	CCGG	0	0	0	0	0	4	0	0	0
Chr01-11342-24816160	Chr01	24816144	CCGG	49	42	50	21	28	31	38	26	55
Chr01-11343-17997468	Chr01	17997452	CCWGG	5	25	7	10	12	7	10	8	8
Chr01-11345-18011392	Chr01	18011376	CCWGG	22	10	25	25	19	32	28	11	20
Chr01-11345-24818839	Chr01	24818823	CCGG	0	0	0	3	0	0	0	0	0
Chr01-11346-24835931	Chr01	24835915	CCGG	3	0	0	0	0	0	0	0	0
Chr01-11353-18029603	Chr01	18029587	CCWGG	35	33	33	26	31	29	34	28	37
Chr01-11354-24862435	Chr01	24862419	CCGG	10	12	13	6	12	12	3	8	4
Chr01-11355-18033154	Chr01	18033138	CCWGG	33	42	35	20	37	37	34	38	30
Chr01-11357-18035028	Chr01	18035012	CCWGG	0	4	4	10	5	10	3	6	0
Chr01-11358-18035154	Chr01	18035138	CCWGG	5	8	3	0	9	8	0	8	4
Chr01-11358-24868957	Chr01	24868941	CCGG	37	42	38	18	40	16	24	28	27
Chr01-11361-18043118	Chr01	18043102	CCWGG	8	6	6	6	12	6	8	6	7
Chr01-1138-2075899	Chr01	2075883	CCWGG	26	35	0	24	17	26	19	12	9
Chr01-11391-18057970	Chr01	18057954	CCWGG	33	28	27	26	18	12	16	25	24
Chr01-1139-2080308	Chr01	2080292	CCWGG	3	3	0	0	0	0	0	0	0
Chr01-11405-24910838	Chr01	24910822	CCGG	15	47	33	21	28	22	20	20	17
Chr01-11414-18076131	Chr01	18076115	CCWGG	16	14	13	16	9	9	0	11	8
Chr01-11415-18083048	Chr01	18083032	CCWGG	5	14	12	14	14	10	7	9	13
Chr01-11419-18086360	Chr01	18086344	CCWGG	6	3	9	7	8	10	0	6	7
Chr01-11420-24938702	Chr01	24938686	CCGG	0	0	0	4	0	3	3	3	0
Chr01-11421-18086904	Chr01	18086888	CCWGG	222	215	97	105	192	149	140	198	105
Chr01-11423-18089998	Chr01	18089982	CCWGG	22	29	18	21	10	15	16	13	15
Chr01-11423-24944476	Chr01	24944460	CCGG	0	0	3	0	0	0	0	0	4
Chr01-11425-24954017	Chr01	24954001	CCGG	0	7	4	10	3	6	6	3	4
Chr01-11426-24957411	Chr01	24957395	CCGG	0	0	0	0	3	3	0	0	0
Chr01-11428-18102371	Chr01	18102355	CCWGG	49	45	39	50	48	46	40	43	42
Chr01-11438-18116405	Chr01	18116389	CCWGG	0	5	4	4	10	5	0	3	5
Chr01-11438-25002284	Chr01	25002268	CCGG	0	0	0	0	0	3	0	0	0
Chr01-11444-25027914	Chr01	25027898	CCGG	13	20	21	16	10	12	15	15	23
Chr01-11446-25035247	Chr01	25035231	CCGG	0	0	4	0	0	0	0	0	0
Chr01-11447-18123059	Chr01	18123043	CCWGG	176	190	104	106	152	148	119	118	91
Chr01-11447-25038771	Chr01	25038755	CCGG	13	12	17	11	16	16	5	14	12
Chr01-11452-18132284	Chr01	18132268	CCWGG	0	7	3	0	4	4	5	10	11
Chr01-11453-18132752	Chr01	18132736	CCWGG	21	18	29	20	17	24	18	21	22
Chr01-11454-18134599	Chr01	18134583	CCWGG	4	0	0	0	0	5	3	3	4
Chr01-11454-25071706	Chr01	25071690	CCGG	0	9	0	6	4	0	0	0	0
Chr01-11455-18134677	Chr01	18134661	CCWGG	18	18	22	8	15	12	10	19	23
Chr01-11457-25090385	Chr01	25090369	CCGG	14	12	10	13	7	16	11	4	14
Chr01-11458-25107675	Chr01	25107659	CCGG	0	0	4	0	3	3	3	0	0
Chr01-11460-18136829	Chr01	18136813	CCWGG	149	196	197	168	160	158	113	120	101
Chr01-11460-25134315	Chr01	25134299	CCGG	0	4	0	0	0	0	0	0	0
Chr01-11-46237	Chr01	46221	CCGG	0	0	5	0	0	0	0	0	0
Chr01-11464-18141480	Chr01	18141464	CCWGG	0	0	3	4	5	4	0	0	8
Chr01-11467-18150770	Chr01	18150754	CCWGG	14	23	15	18	12	21	18	14	23
Chr01-11470-18153056	Chr01	18153040	CCWGG	9	10	10	4	11	15	4	14	8
Chr01-11470-25211753	Chr01	25211737	CCGG	6	3	0	0	3	0	0	0	0
Chr01-11471-18153076	Chr01	18153060	CCWGG	0	0	3	4	0	0	0	0	5
Chr01-11472-18154821	Chr01	18154805	CCWGG	12	13	10	10	7	11	12	8	7
Chr01-11473-18157247	Chr01	18157231	CCWGG	28	35	18	16	27	32	26	25	25
Chr01-11475-18160598	Chr01	18160582	CCWGG	3	0	6	5	0	0	4	6	4
Chr01-11482-18169867	Chr01	18169851	CCWGG	3	0	0	0	0	0	0	0	6
Chr01-11483-25233690	Chr01	25233674	CCGG	0	3	0	0	7	3	3	0	0
Chr01-11485-25233717	Chr01	25233701	CCGG	4	5	4	6	4	5	3	7	0
Chr01-11487-18177599	Chr01	18177583	CCWGG	11	4	7	4	11	6	8	9	8
Chr01-11490-25234560	Chr01	25234544	CCGG	0	3	0	3	0	0	0	0	0
Chr01-1149-3494567	Chr01	3494551	CCGG	3	0	0	0	0	0	0	0	0
Chr01-11495-25241602	Chr01	25241586	CCGG	0	6	0	0	0	5	0	0	0
Chr01-11496-25243029	Chr01	25243013	CCGG	0	3	0	0	0	0	0	0	0
Chr01-11497-25243913	Chr01	25243897	CCGG	0	3	0	0	0	3	0	0	0
Chr01-11501-25245497	Chr01	25245481	CCGG	0	0	0	4	0	0	0	0	0
Chr01-11507-25252895	Chr01	25252879	CCGG	0	3	0	4	5	3	3	0	0
Chr01-11516-25279745	Chr01	25279729	CCGG	26	32	27	20	20	14	26	23	23
Chr01-11523-25298519	Chr01	25298503	CCGG	22	24	9	13	10	11	13	7	11
Chr01-11525-25301909	Chr01	25301893	CCGG	7	13	10	13	12	10	7	9	4
Chr01-11528-25316860	Chr01	25316844	CCGG	0	4	0	0	0	0	0	0	0
Chr01-11533-25323251	Chr01	25323235	CCGG	21	27	23	20	23	29	20	16	19
Chr01-11534-25324499	Chr01	25324483	CCGG	0	7	0	3	6	6	0	4	4
Chr01-115-378638	Chr01	378622	CCGG	0	3	0	6	0	14	0	0	4
Chr01-11539-18233486	Chr01	18233470	CCWGG	0	4	0	0	0	0	0	0	0
Chr01-11542-25369461	Chr01	25369445	CCGG	0	0	0	3	4	5	3	3	0
Chr01-11544-25375804	Chr01	25375788	CCGG	4	0	5	4	4	3	6	3	7
Chr01-11549-18241478	Chr01	18241462	CCWGG	16	9	10	7	9	6	6	3	9
Chr01-11549-25393949	Chr01	25393933	CCGG	22	25	25	13	25	16	14	23	23
Chr01-11554-25402480	Chr01	25402464	CCGG	4	9	6	5	5	7	3	0	0
Chr01-11555-18253480	Chr01	18253464	CCWGG	31	40	41	26	17	26	22	20	36
Chr01-11557-18253754	Chr01	18253738	CCWGG	22	22	16	19	18	21	12	16	15
Chr01-11558-25403578	Chr01	25403562	CCGG	5	4	0	6	0	0	0	3	6
Chr01-11559-18254442	Chr01	18254426	CCWGG	5	7	8	5	7	3	5	0	7
Chr01-11559-25403698	Chr01	25403682	CCGG	4	6	4	6	4	5	11	4	5
Chr01-11561-18255848	Chr01	18255832	CCWGG	40	50	64	40	36	32	32	37	50
Chr01-11563-25404931	Chr01	25404915	CCGG	0	0	3	4	0	3	0	3	4
Chr01-11564-18258704	Chr01	18258688	CCWGG	14	16	18	17	12	14	4	10	17
Chr01-11565-18270675	Chr01	18270659	CCWGG	0	0	0	0	0	0	3	0	0
Chr01-11566-18275582	Chr01	18275566	CCWGG	0	0	0	0	0	0	0	0	3
Chr01-11572-18287001	Chr01	18286985	CCWGG	16	12	18	17	10	12	9	8	7
Chr01-11572-25413682	Chr01	25413666	CCGG	30	27	25	19	24	20	17	24	26
Chr01-11574-18288304	Chr01	18288288	CCWGG	0	5	0	0	4	0	4	0	0
Chr01-11578-18289880	Chr01	18289864	CCWGG	4	0	0	0	0	0	0	0	5
Chr01-11579-18290748	Chr01	18290732	CCWGG	0	11	0	0	4	7	5	4	7
Chr01-11587-18313678	Chr01	18313662	CCWGG	16	19	13	8	7	15	7	10	12
Chr01-1159-3524351	Chr01	3524335	CCGG	38	40	0	26	23	31	21	11	13
Chr01-11596-18326082	Chr01	18326066	CCWGG	18	8	4	8	23	19	6	9	0
Chr01-11604-25438734	Chr01	25438718	CCGG	24	18	12	14	10	6	12	10	10
Chr01-11609-18338588	Chr01	18338572	CCWGG	0	7	4	0	6	6	0	0	4
Chr01-11610-25451042	Chr01	25451026	CCGG	11	14	6	5	8	3	8	5	4
Chr01-11611-18338866	Chr01	18338850	CCWGG	12	6	4	5	6	5	5	0	6
Chr01-1161-2113006	Chr01	2112990	CCWGG	5	3	3	4	0	7	3	0	4
Chr01-116-148886	Chr01	148870	CCWGG	20	17	21	11	20	10	17	12	21
Chr01-11618-18349618	Chr01	18349602	CCWGG	0	0	0	0	0	0	5	0	0
Chr01-11620-18350097	Chr01	18350081	CCWGG	20	29	36	18	15	32	17	12	27
Chr01-11621-18354041	Chr01	18354025	CCWGG	4	4	0	0	3	0	4	0	0
Chr01-1162-2113849	Chr01	2113833	CCWGG	10	14	0	12	7	6	4	0	6
Chr01-11622-18355438	Chr01	18355422	CCWGG	0	0	0	0	0	0	0	0	3
Chr01-11622-25491065	Chr01	25491049	CCGG	23	22	19	16	27	18	16	19	13
Chr01-11624-18356091	Chr01	18356075	CCWGG	21	31	27	23	12	25	15	13	29
Chr01-11628-18363278	Chr01	18363262	CCWGG	5	13	6	7	8	9	8	9	10
Chr01-11631-18364024	Chr01	18364008	CCWGG	6	4	5	3	6	3	5	0	3
Chr01-11631-25531152	Chr01	25531136	CCGG	20	18	12	9	12	15	12	12	17
Chr01-11635-18371623	Chr01	18371607	CCWGG	8	8	7	5	9	12	5	4	11
Chr01-11635-25547777	Chr01	25547761	CCGG	5	12	7	4	6	7	3	5	7
Chr01-11636-18372495	Chr01	18372479	CCWGG	0	0	0	0	0	4	0	0	0
Chr01-11636-25550166	Chr01	25550150	CCGG	5	8	11	9	4	6	5	4	4
Chr01-11637-25550786	Chr01	25550770	CCGG	9	16	12	6	13	7	11	13	4
Chr01-11638-25550985	Chr01	25550969	CCGG	4	0	5	4	3	3	0	3	0
Chr01-11639-25551322	Chr01	25551306	CCGG	26	34	22	19	21	24	26	15	25
Chr01-11641-25556272	Chr01	25556256	CCGG	26	25	20	20	15	23	12	15	10
Chr01-11644-25558351	Chr01	25558335	CCGG	25	19	34	23	28	28	24	27	34
Chr01-11645-25558885	Chr01	25558869	CCGG	12	7	11	10	22	6	7	15	12
Chr01-11646-18383971	Chr01	18383955	CCWGG	4	4	6	4	0	6	7	0	8
Chr01-11646-25559819	Chr01	25559803	CCGG	3	0	3	3	0	0	0	0	0
Chr01-11647-18387358	Chr01	18387342	CCWGG	0	3	0	0	0	0	0	0	0
Chr01-11648-25563083	Chr01	25563067	CCGG	0	0	3	0	0	0	0	0	0
Chr01-11651-18390462	Chr01	18390446	CCWGG	23	21	13	12	14	21	10	16	22
Chr01-11651-25571075	Chr01	25571059	CCGG	19	15	14	5	18	19	14	9	9
Chr01-11652-18391249	Chr01	18391233	CCWGG	30	32	32	32	27	26	23	22	36
Chr01-11653-18392030	Chr01	18392014	CCWGG	0	3	3	0	3	0	0	0	0
Chr01-11654-25579603	Chr01	25579587	CCGG	3	5	0	0	3	3	0	0	0
Chr01-11655-25579627	Chr01	25579611	CCGG	5	7	8	4	7	12	10	8	9
Chr01-11656-25579895	Chr01	25579879	CCGG	26	35	29	13	16	14	18	25	29
Chr01-11657-18392860	Chr01	18392844	CCWGG	6	10	4	5	3	10	5	6	0
Chr01-11659-18394382	Chr01	18394366	CCWGG	27	48	43	23	30	28	28	20	38
Chr01-11660-25591683	Chr01	25591667	CCGG	4	3	0	0	4	3	3	0	3
Chr01-11661-25591844	Chr01	25591828	CCGG	18	37	38	19	14	28	18	19	15
Chr01-11662-25592317	Chr01	25592301	CCGG	6	7	3	13	8	5	3	10	0
Chr01-11669-18397395	Chr01	18397379	CCWGG	8	7	4	10	3	6	8	10	9
Chr01-11672-25629204	Chr01	25629188	CCGG	0	0	3	0	0	0	0	0	0
Chr01-11673-25648299	Chr01	25648283	CCGG	42	60	45	36	36	59	47	39	60
Chr01-11677-18403335	Chr01	18403319	CCWGG	4	5	5	4	5	8	4	4	3
Chr01-11677-25665097	Chr01	25665081	CCGG	3	0	4	5	0	0	5	5	3
Chr01-11678-25665173	Chr01	25665157	CCGG	4	0	0	4	0	0	4	0	5
Chr01-11680-18407804	Chr01	18407788	CCWGG	0	0	0	0	0	0	0	0	3
Chr01-11681-25675219	Chr01	25675203	CCGG	0	12	0	0	0	11	4	0	6
Chr01-11682-25680202	Chr01	25680186	CCGG	0	5	0	0	3	0	0	0	0
Chr01-11685-18413345	Chr01	18413329	CCWGG	44	43	38	40	33	31	35	31	37
Chr01-11685-25689320	Chr01	25689304	CCGG	6	9	8	10	5	14	7	0	6
Chr01-11686-25691336	Chr01	25691320	CCGG	24	25	31	33	25	19	16	18	16
Chr01-11687-25691815	Chr01	25691799	CCGG	72	79	68	55	55	72	75	56	58
Chr01-11689-18418581	Chr01	18418565	CCWGG	24	28	24	35	29	21	9	18	7
Chr01-11689-25694986	Chr01	25694970	CCGG	19	18	18	22	17	17	11	15	8
Chr01-11693-18426368	Chr01	18426352	CCWGG	39	41	22	22	23	22	15	20	32
Chr01-11693-25698507	Chr01	25698491	CCGG	21	29	24	21	20	14	17	24	12
Chr01-11694-18428328	Chr01	18428312	CCWGG	5	14	16	10	10	19	13	8	11
Chr01-11694-25698999	Chr01	25698983	CCGG	20	15	22	18	27	31	21	16	6
Chr01-11697-25701278	Chr01	25701262	CCGG	5	9	8	4	10	5	4	5	0
Chr01-11703-25722713	Chr01	25722697	CCGG	0	0	0	0	0	3	3	0	0
Chr01-11706-18436450	Chr01	18436434	CCWGG	0	3	0	0	0	0	0	0	0
Chr01-11706-25744165	Chr01	25744149	CCGG	0	7	0	0	0	0	0	3	0
Chr01-11707-25758510	Chr01	25758494	CCGG	19	20	20	17	9	20	13	12	12
Chr01-11708-18438180	Chr01	18438164	CCWGG	14	20	24	21	25	21	14	16	18
Chr01-11709-25772410	Chr01	25772394	CCGG	0	3	3	3	0	3	0	0	0
Chr01-11710-25773043	Chr01	25773027	CCGG	0	7	6	4	3	4	7	10	6
Chr01-1171-3578176	Chr01	3578160	CCGG	0	5	0	6	0	5	0	0	0
Chr01-11717-18444139	Chr01	18444123	CCWGG	32	49	32	30	33	42	28	28	46
Chr01-11719-18444346	Chr01	18444330	CCWGG	0	4	0	0	0	4	0	0	0
Chr01-11720-18444418	Chr01	18444402	CCWGG	38	44	28	33	18	36	27	26	26
Chr01-11721-25860454	Chr01	25860438	CCGG	4	7	0	3	3	7	4	0	0
Chr01-11724-18446192	Chr01	18446176	CCWGG	5	7	7	7	7	5	4	9	3
Chr01-11725-18446228	Chr01	18446212	CCWGG	5	6	6	5	0	3	4	3	0
Chr01-11727-18446864	Chr01	18446848	CCWGG	0	7	5	4	7	0	4	6	0
Chr01-11728-25893404	Chr01	25893388	CCGG	8	7	9	7	8	6	4	10	4
Chr01-11729-18452834	Chr01	18452818	CCWGG	0	0	3	0	3	0	0	0	0
Chr01-11731-18456596	Chr01	18456580	CCWGG	0	0	3	0	0	0	0	0	0
Chr01-11735-18458721	Chr01	18458705	CCWGG	0	0	5	3	5	0	5	0	0
Chr01-11736-18460805	Chr01	18460789	CCWGG	0	4	0	5	0	0	0	0	0
Chr01-11737-18462438	Chr01	18462422	CCWGG	0	0	22	0	6	0	6	15	28
Chr01-11737-25911710	Chr01	25911694	CCGG	0	0	3	0	0	0	0	0	0
Chr01-11738-25918200	Chr01	25918184	CCGG	12	9	5	10	6	3	5	5	16
Chr01-11739-25921622	Chr01	25921606	CCGG	16	17	10	16	12	8	11	18	30
Chr01-11742-18466130	Chr01	18466114	CCWGG	4	4	0	3	0	7	0	0	0
Chr01-1174-3593441	Chr01	3593425	CCGG	0	0	0	0	0	0	0	3	0
Chr01-11746-25951702	Chr01	25951686	CCGG	37	38	15	19	20	43	27	19	26
Chr01-11750-25959776	Chr01	25959760	CCGG	6	18	14	17	22	19	14	13	17
Chr01-11751-25960073	Chr01	25960057	CCGG	15	11	11	10	5	14	8	11	5
Chr01-1175-3594946	Chr01	3594930	CCGG	4	11	0	5	7	12	0	0	3
Chr01-11757-25990060	Chr01	25990044	CCGG	3	0	3	4	4	0	0	4	0
Chr01-11758-26005302	Chr01	26005286	CCGG	15	10	5	4	13	12	11	6	8
Chr01-11760-18477015	Chr01	18476999	CCWGG	31	36	32	19	29	21	25	31	24
Chr01-11760-26009455	Chr01	26009439	CCGG	9	14	15	5	7	10	13	8	4
Chr01-11761-18477150	Chr01	18477134	CCWGG	39	40	31	27	19	34	14	28	27
Chr01-11763-26025888	Chr01	26025872	CCGG	3	6	5	5	10	5	5	3	5
Chr01-11766-18485768	Chr01	18485752	CCWGG	12	19	19	23	15	14	15	9	7
Chr01-11767-18485992	Chr01	18485976	CCWGG	14	19	9	12	10	19	7	15	11
Chr01-11768-18486478	Chr01	18486462	CCWGG	10	28	14	13	19	10	11	12	17
Chr01-11772-18489388	Chr01	18489372	CCWGG	3	12	5	7	9	6	10	8	10
Chr01-11773-18489440	Chr01	18489424	CCWGG	3	8	5	0	3	0	0	0	0
Chr01-11778-18492305	Chr01	18492289	CCWGG	7	11	8	10	3	17	0	5	5
Chr01-11783-18495731	Chr01	18495715	CCWGG	7	22	14	10	13	17	8	18	11
Chr01-11784-18495773	Chr01	18495757	CCWGG	9	12	5	11	4	7	4	3	3
Chr01-11787-18500290	Chr01	18500274	CCWGG	21	17	21	15	18	18	16	13	10
Chr01-11788-26083631	Chr01	26083615	CCGG	50	44	35	33	35	45	43	28	49
Chr01-11789-26084394	Chr01	26084378	CCGG	0	0	0	0	0	0	3	0	0
Chr01-11790-26087995	Chr01	26087979	CCGG	3	5	0	5	5	3	5	0	0
Chr01-11797-18506048	Chr01	18506032	CCWGG	0	0	5	0	5	7	0	0	0
Chr01-11800-26126525	Chr01	26126509	CCGG	40	56	38	36	33	28	41	39	37
Chr01-11801-18506497	Chr01	18506481	CCWGG	0	4	0	0	0	0	0	0	0
Chr01-11803-18506765	Chr01	18506749	CCWGG	0	3	0	0	0	0	3	0	3
Chr01-11806-26147184	Chr01	26147168	CCGG	8	3	8	6	5	10	8	13	16
Chr01-11808-18512862	Chr01	18512846	CCWGG	24	29	16	16	27	24	20	17	11
Chr01-11809-18515126	Chr01	18515110	CCWGG	3	7	3	0	4	3	0	5	4
Chr01-11814-26171821	Chr01	26171805	CCGG	5	3	9	5	5	5	7	3	7
Chr01-11815-18522783	Chr01	18522767	CCWGG	0	0	0	0	0	0	0	0	3
Chr01-11816-18522793	Chr01	18522777	CCWGG	7	10	3	4	6	9	10	9	10
Chr01-11818-18526439	Chr01	18526423	CCWGG	41	46	35	40	31	41	45	33	37
Chr01-11818-26190236	Chr01	26190220	CCGG	5	13	9	6	6	13	4	6	3
Chr01-11819-26193343	Chr01	26193327	CCGG	4	0	3	0	0	0	0	0	0
Chr01-11820-26204855	Chr01	26204839	CCGG	3	0	4	0	0	3	4	0	0
Chr01-11821-18527747	Chr01	18527731	CCWGG	45	44	41	31	35	28	33	37	38
Chr01-11822-18528944	Chr01	18528928	CCWGG	5	3	0	0	0	0	0	0	0
Chr01-11825-26216064	Chr01	26216048	CCGG	5	11	9	7	7	9	5	10	8
Chr01-11833-26229885	Chr01	26229869	CCGG	12	24	18	13	22	13	15	20	11
Chr01-11836-18556975	Chr01	18556959	CCWGG	47	41	39	31	18	36	33	37	39
Chr01-11838-18560691	Chr01	18560675	CCWGG	0	0	3	0	0	0	0	0	0
Chr01-11838-26231235	Chr01	26231219	CCGG	3	0	0	0	0	0	0	0	0
Chr01-11839-26240888	Chr01	26240872	CCGG	14	9	14	18	11	15	8	7	4
Chr01-11840-26254657	Chr01	26254641	CCGG	0	0	0	0	4	0	0	0	0
Chr01-11843-26256116	Chr01	26256100	CCGG	0	0	0	4	0	3	0	0	0
Chr01-11845-26258076	Chr01	26258060	CCGG	8	6	13	0	4	3	5	4	4
Chr01-11848-18574632	Chr01	18574616	CCWGG	7	13	18	16	19	12	15	7	13
Chr01-11856-26287877	Chr01	26287861	CCGG	4	4	0	0	0	0	0	3	0
Chr01-11858-18584257	Chr01	18584241	CCWGG	0	3	3	0	3	0	0	0	0
Chr01-11859-18584440	Chr01	18584424	CCWGG	35	29	21	17	24	19	20	28	38
Chr01-11859-26293714	Chr01	26293698	CCGG	0	0	4	0	0	0	0	0	0
Chr01-11861-18584644	Chr01	18584628	CCWGG	44	22	36	37	32	41	22	27	54
Chr01-11862-26305672	Chr01	26305656	CCGG	5	7	6	8	4	7	0	0	4
Chr01-11863-26306338	Chr01	26306322	CCGG	9	12	9	15	14	6	6	8	13
Chr01-11864-26306763	Chr01	26306747	CCGG	0	0	0	4	0	0	0	0	0
Chr01-11867-26312392	Chr01	26312376	CCGG	0	6	7	6	7	3	7	15	7
Chr01-11868-18593985	Chr01	18593969	CCWGG	0	0	0	0	0	3	0	0	0
Chr01-11868-26312662	Chr01	26312646	CCGG	0	3	0	3	3	0	0	0	0
Chr01-11874-18600901	Chr01	18600885	CCWGG	57	91	78	86	92	102	58	62	43
Chr01-11876-26325340	Chr01	26325324	CCGG	14	16	4	9	11	18	14	16	12
Chr01-11878-26326106	Chr01	26326090	CCGG	0	0	3	0	0	5	0	0	0
Chr01-11879-26326187	Chr01	26326171	CCGG	6	0	0	0	0	0	0	0	0
Chr01-11880-26328926	Chr01	26328910	CCGG	7	4	0	0	0	5	3	3	7
Chr01-11882-26336265	Chr01	26336249	CCGG	0	3	6	3	6	4	0	0	0
Chr01-11885-18610360	Chr01	18610344	CCWGG	0	4	0	0	0	8	6	0	0
Chr01-11889-26355159	Chr01	26355143	CCGG	53	47	53	49	31	46	41	40	56
Chr01-11890-26356580	Chr01	26356564	CCGG	16	11	19	16	14	17	16	15	13
Chr01-11892-18617582	Chr01	18617566	CCWGG	12	17	6	15	11	11	7	10	12
Chr01-11895-26375971	Chr01	26375955	CCGG	0	0	0	3	0	0	0	0	0
Chr01-11905-26377130	Chr01	26377114	CCGG	4	3	4	0	4	4	0	5	4
Chr01-11907-18645269	Chr01	18645253	CCWGG	9	8	0	3	6	4	6	6	8
Chr01-11908-18645289	Chr01	18645273	CCWGG	4	8	0	3	6	3	0	4	3
Chr01-11909-26382432	Chr01	26382416	CCGG	15	34	20	12	20	17	23	24	29
Chr01-119-150428	Chr01	150412	CCWGG	29	5	73	15	28	4	21	23	59
Chr01-11917-26388005	Chr01	26387989	CCGG	19	16	17	15	14	20	8	12	5
Chr01-11932-18688636	Chr01	18688620	CCWGG	4	4	4	0	4	9	7	4	4
Chr01-11935-18691682	Chr01	18691666	CCWGG	7	6	9	6	6	4	4	0	12
Chr01-11936-18692229	Chr01	18692213	CCWGG	0	0	0	0	0	3	0	0	0
Chr01-11938-18692453	Chr01	18692437	CCWGG	0	0	3	0	4	3	0	3	3
Chr01-11939-18692525	Chr01	18692509	CCWGG	4	0	0	0	0	0	0	0	3
Chr01-11943-18696333	Chr01	18696317	CCWGG	4	0	0	3	0	0	0	3	3
Chr01-11947-26502089	Chr01	26502073	CCGG	4	3	0	4	0	3	0	3	7
Chr01-11950-26527235	Chr01	26527219	CCGG	4	0	0	0	0	0	0	0	0
Chr01-11951-18701112	Chr01	18701096	CCWGG	0	3	4	3	0	0	0	0	5
Chr01-11952-26534027	Chr01	26534011	CCGG	6	16	6	5	11	11	11	9	6
Chr01-11963-26581953	Chr01	26581937	CCGG	0	0	3	0	0	0	0	0	0
Chr01-11968-18724633	Chr01	18724617	CCWGG	5	4	10	3	5	6	7	3	9
Chr01-11968-26605737	Chr01	26605721	CCGG	11	26	12	14	15	9	16	15	14
Chr01-11969-26606474	Chr01	26606458	CCGG	12	20	11	15	14	11	7	16	6
Chr01-11970-26608059	Chr01	26608043	CCGG	11	16	6	6	6	14	5	11	8
Chr01-11971-18724808	Chr01	18724792	CCWGG	12	17	13	18	22	19	14	18	30
Chr01-11974-18725283	Chr01	18725267	CCWGG	14	13	14	10	9	4	13	4	12
Chr01-11975-18725579	Chr01	18725563	CCWGG	18	13	22	14	24	19	11	10	12
Chr01-11983-18729908	Chr01	18729892	CCWGG	0	0	0	3	0	0	0	0	0
Chr01-1198-3685564	Chr01	3685548	CCGG	3	3	4	0	4	0	0	0	0
Chr01-11988-26637094	Chr01	26637078	CCGG	0	7	0	0	3	0	0	0	0
Chr01-11989-26640288	Chr01	26640272	CCGG	20	29	15	14	16	21	15	14	18
Chr01-11990-26640464	Chr01	26640448	CCGG	0	4	0	0	0	3	0	3	0
Chr01-11991-26643752	Chr01	26643736	CCGG	6	6	3	4	6	0	0	9	0
Chr01-1199-3685682	Chr01	3685666	CCGG	5	5	4	4	4	4	3	0	5
Chr01-12006-18773802	Chr01	18773786	CCWGG	0	0	0	4	0	0	0	0	0
Chr01-12007-26687744	Chr01	26687728	CCGG	24	29	24	26	41	21	17	29	7
Chr01-12008-26687790	Chr01	26687774	CCGG	3	0	0	0	0	0	0	0	0
Chr01-12010-26690363	Chr01	26690347	CCGG	26	24	28	16	15	22	20	25	26
Chr01-12012-26698279	Chr01	26698263	CCGG	8	11	21	12	13	23	8	18	8
Chr01-1201-3687875	Chr01	3687859	CCGG	0	9	0	0	0	0	0	0	0
Chr01-12014-18782606	Chr01	18782590	CCWGG	8	7	11	6	4	5	8	5	5
Chr01-120-150770	Chr01	150754	CCWGG	0	0	41	6	23	0	4	10	44
Chr01-12015-18782821	Chr01	18782805	CCWGG	24	26	16	17	24	23	14	13	29
Chr01-12018-18783275	Chr01	18783259	CCWGG	21	35	30	37	35	26	39	36	33
Chr01-12019-18783457	Chr01	18783441	CCWGG	15	15	10	12	14	10	5	13	17
Chr01-12020-18784433	Chr01	18784417	CCWGG	8	9	7	12	13	13	15	10	17
Chr01-12021-18788696	Chr01	18788680	CCWGG	13	19	18	16	10	14	15	14	25
Chr01-1202-3687913	Chr01	3687897	CCGG	3	0	0	0	3	0	0	0	0
Chr01-12026-26747233	Chr01	26747217	CCGG	3	0	3	0	0	0	0	0	0
Chr01-12027-26748037	Chr01	26748021	CCGG	51	48	48	35	27	36	27	35	51
Chr01-12028-26750913	Chr01	26750897	CCGG	17	15	19	7	10	14	9	22	13
Chr01-12031-26757514	Chr01	26757498	CCGG	0	0	3	0	0	0	0	0	0
Chr01-12032-26757742	Chr01	26757726	CCGG	3	0	4	3	0	6	0	0	0
Chr01-1203-3688715	Chr01	3688699	CCGG	12	15	7	8	13	13	8	11	9
Chr01-12034-26758471	Chr01	26758455	CCGG	0	3	0	0	0	3	3	0	0
Chr01-12035-26760801	Chr01	26760785	CCGG	36	41	23	24	31	26	23	28	26
Chr01-12042-26790089	Chr01	26790073	CCGG	48	45	49	43	42	50	38	31	27
Chr01-1204-3688962	Chr01	3688946	CCGG	10	5	10	5	5	7	9	6	9
Chr01-12044-18807183	Chr01	18807167	CCWGG	4	5	10	4	3	8	4	3	5
Chr01-12049-26803976	Chr01	26803960	CCGG	16	22	18	25	22	20	18	9	9
Chr01-12051-18811608	Chr01	18811592	CCWGG	5	11	11	4	7	10	0	8	0
Chr01-12053-18814462	Chr01	18814446	CCWGG	0	0	0	0	0	3	0	0	0
Chr01-1205-3689067	Chr01	3689051	CCGG	10	3	11	4	4	13	4	8	6
Chr01-12054-18815531	Chr01	18815515	CCWGG	29	49	24	29	21	36	26	35	19
Chr01-12057-26841448	Chr01	26841432	CCGG	0	0	0	0	0	0	0	0	5
Chr01-12062-18833799	Chr01	18833783	CCWGG	12	18	16	13	11	15	16	26	21
Chr01-12063-26854635	Chr01	26854619	CCGG	5	6	3	0	4	8	3	7	7
Chr01-1206-3689106	Chr01	3689090	CCGG	8	10	0	14	4	15	0	0	0
Chr01-12066-26879136	Chr01	26879120	CCGG	11	25	8	10	12	15	28	15	9
Chr01-12070-18847333	Chr01	18847317	CCWGG	0	4	0	0	0	0	7	0	0
Chr01-12078-26921344	Chr01	26921328	CCGG	3	0	0	0	0	0	0	0	0
Chr01-12080-18863472	Chr01	18863456	CCWGG	0	0	0	0	0	0	0	0	3
Chr01-12082-18863552	Chr01	18863536	CCWGG	12	20	16	17	16	18	10	17	22
Chr01-12083-18864647	Chr01	18864631	CCWGG	0	0	0	3	0	0	0	0	0
Chr01-12084-18871052	Chr01	18871036	CCWGG	4	5	4	7	4	0	0	3	6
Chr01-12084-26933779	Chr01	26933763	CCGG	0	0	0	0	0	0	0	3	0
Chr01-12085-18871268	Chr01	18871252	CCWGG	0	3	0	0	0	0	0	0	0
Chr01-12087-18871632	Chr01	18871616	CCWGG	6	9	5	14	9	19	14	7	6
Chr01-12088-18873616	Chr01	18873600	CCWGG	0	3	4	0	0	0	0	0	5
Chr01-12095-27007732	Chr01	27007716	CCGG	20	26	23	20	17	25	18	24	35
Chr01-12096-18875049	Chr01	18875033	CCWGG	84	87	80	57	47	71	79	77	70
Chr01-12097-18875426	Chr01	18875410	CCWGG	0	0	0	0	3	0	0	0	0
Chr01-12098-18875830	Chr01	18875814	CCWGG	49	67	50	58	56	50	64	42	38
Chr01-1210-2209188	Chr01	2209172	CCWGG	49	51	6	37	25	37	22	18	10
Chr01-12103-18878814	Chr01	18878798	CCWGG	16	26	22	27	12	19	11	15	24
Chr01-12104-27049937	Chr01	27049921	CCGG	5	9	0	9	9	11	8	5	5
Chr01-12112-27065428	Chr01	27065412	CCGG	38	56	36	39	33	32	27	30	46
Chr01-12117-27070653	Chr01	27070637	CCGG	3	4	4	3	3	5	3	0	0
Chr01-12119-27077258	Chr01	27077242	CCGG	11	22	14	16	5	12	15	12	19
Chr01-12120-27080191	Chr01	27080175	CCGG	0	0	5	5	0	5	0	0	5
Chr01-1212-2213176	Chr01	2213160	CCWGG	11	8	8	9	9	7	11	10	13
Chr01-12124-18898394	Chr01	18898378	CCWGG	11	16	6	8	12	17	17	19	10
Chr01-12125-18898845	Chr01	18898829	CCWGG	0	4	6	0	3	3	3	0	8
Chr01-12126-18899173	Chr01	18899157	CCWGG	0	0	0	0	0	0	0	3	0
Chr01-12128-27114947	Chr01	27114931	CCGG	0	4	0	0	0	0	3	3	0
Chr01-12129-18906485	Chr01	18906469	CCWGG	8	12	11	14	7	9	3	0	9
Chr01-1213-2213740	Chr01	2213724	CCWGG	27	36	38	22	20	29	24	32	27
Chr01-12132-27115952	Chr01	27115936	CCGG	0	0	4	0	0	3	0	4	3
Chr01-12133-27116171	Chr01	27116155	CCGG	13	26	13	9	16	13	13	6	10
Chr01-12135-27118560	Chr01	27118544	CCGG	5	0	4	5	4	0	7	3	0
Chr01-12137-18915574	Chr01	18915558	CCWGG	4	9	5	4	4	5	0	3	4
Chr01-12143-18924052	Chr01	18924036	CCWGG	0	0	0	0	0	0	0	0	3
Chr01-12151-18940670	Chr01	18940654	CCWGG	5	5	6	6	6	7	7	9	0
Chr01-12152-27199863	Chr01	27199847	CCGG	5	6	5	11	7	9	4	5	4
Chr01-12156-18943267	Chr01	18943251	CCWGG	7	7	12	8	12	4	11	5	9
Chr01-12157-18943848	Chr01	18943832	CCWGG	0	0	0	0	4	3	0	0	0
Chr01-12157-27200133	Chr01	27200117	CCGG	6	10	4	7	8	0	3	0	0
Chr01-12158-27200189	Chr01	27200173	CCGG	4	7	0	5	4	6	4	3	0
Chr01-12161-18945124	Chr01	18945108	CCWGG	11	9	10	6	6	6	3	3	13
Chr01-12170-27209773	Chr01	27209757	CCGG	10	14	13	9	16	13	10	9	8
Chr01-12171-27209824	Chr01	27209808	CCGG	0	5	8	6	5	4	9	7	4
Chr01-12172-18957515	Chr01	18957499	CCWGG	0	4	0	0	0	0	0	0	0
Chr01-12173-27231370	Chr01	27231354	CCGG	3	0	0	0	0	0	0	4	0
Chr01-12175-18959500	Chr01	18959484	CCWGG	28	34	17	25	17	18	25	19	35
Chr01-12177-27243132	Chr01	27243116	CCGG	21	20	22	27	15	23	10	13	5
Chr01-12184-27265666	Chr01	27265650	CCGG	0	21	0	4	0	14	8	0	6
Chr01-12185-27268904	Chr01	27268888	CCGG	3	0	0	0	0	0	0	0	0
Chr01-12186-27269987	Chr01	27269971	CCGG	3	4	0	5	0	0	5	0	0
Chr01-12191-27286821	Chr01	27286805	CCGG	0	39	0	9	0	16	14	0	10
Chr01-12195-27289159	Chr01	27289143	CCGG	0	5	0	3	0	3	0	0	0
Chr01-12207-27295175	Chr01	27295159	CCGG	0	8	0	0	3	6	4	0	0
Chr01-12210-27296154	Chr01	27296138	CCGG	0	3	0	0	0	0	0	0	0
Chr01-12212-27299601	Chr01	27299585	CCGG	17	22	7	8	14	16	12	21	8
Chr01-12213-27309399	Chr01	27309383	CCGG	13	24	8	20	15	13	9	13	15
Chr01-12218-18999383	Chr01	18999367	CCWGG	0	16	4	5	0	9	3	0	3
Chr01-12219-18999884	Chr01	18999868	CCWGG	0	13	5	0	0	0	4	4	6
Chr01-12220-19000072	Chr01	19000056	CCWGG	14	38	32	27	16	25	11	20	38
Chr01-12222-19000416	Chr01	19000400	CCWGG	5	10	5	6	4	9	7	3	0
Chr01-12222-27349973	Chr01	27349957	CCGG	6	6	5	11	8	10	4	8	8
Chr01-12224-19002538	Chr01	19002522	CCWGG	0	0	0	0	0	3	0	0	0
Chr01-12225-19002580	Chr01	19002564	CCWGG	0	7	0	0	3	7	0	0	7
Chr01-12225-27350266	Chr01	27350250	CCGG	5	8	6	10	4	4	12	12	10
Chr01-12226-27350498	Chr01	27350482	CCGG	0	0	5	0	0	4	0	0	0
Chr01-12227-27350608	Chr01	27350592	CCGG	8	7	5	9	8	10	0	6	13
Chr01-12228-27350669	Chr01	27350653	CCGG	24	30	21	27	19	31	35	20	24
Chr01-12229-27356136	Chr01	27356120	CCGG	0	0	4	0	3	3	0	4	0
Chr01-12233-27369594	Chr01	27369578	CCGG	8	12	9	7	5	11	8	14	9
Chr01-1223-3748562	Chr01	3748546	CCGG	0	0	0	4	0	0	0	0	3
Chr01-12234-19011189	Chr01	19011173	CCWGG	0	3	0	3	0	0	0	0	0
Chr01-12234-27369721	Chr01	27369705	CCGG	4	7	4	0	0	3	4	0	0
Chr01-12235-27369755	Chr01	27369739	CCGG	3	0	0	0	0	0	0	0	0
Chr01-12236-27370633	Chr01	27370617	CCGG	0	0	0	5	0	0	0	0	0
Chr01-12238-19012668	Chr01	19012652	CCWGG	3	0	6	0	3	4	0	0	0
Chr01-12238-27377776	Chr01	27377760	CCGG	0	0	0	0	0	0	0	0	4
Chr01-12240-27379574	Chr01	27379558	CCGG	8	11	5	8	8	6	7	14	0
Chr01-12241-27379723	Chr01	27379707	CCGG	0	4	8	3	3	0	0	3	0
Chr01-12242-27379769	Chr01	27379753	CCGG	5	6	5	0	3	0	0	0	5
Chr01-12243-19017614	Chr01	19017598	CCWGG	3	5	6	3	3	0	6	4	3
Chr01-12243-27380218	Chr01	27380202	CCGG	0	3	4	3	4	4	5	3	3
Chr01-1224-3748937	Chr01	3748921	CCGG	7	6	0	0	5	4	0	5	4
Chr01-12244-27380670	Chr01	27380654	CCGG	8	3	3	0	0	5	7	3	8
Chr01-12245-27382138	Chr01	27382122	CCGG	0	0	0	0	0	3	0	0	3
Chr01-12247-27392338	Chr01	27392322	CCGG	6	17	5	5	12	8	7	6	8
Chr01-12249-19025047	Chr01	19025031	CCWGG	11	12	6	7	12	13	8	9	8
Chr01-12251-27409735	Chr01	27409719	CCGG	0	0	0	0	3	0	0	0	0
Chr01-12252-19026561	Chr01	19026545	CCWGG	4	0	0	3	0	5	0	0	0
Chr01-12252-27423994	Chr01	27423978	CCGG	4	6	7	6	4	4	0	0	0
Chr01-12256-27442475	Chr01	27442459	CCGG	0	0	0	3	0	3	0	3	3
Chr01-12258-19038078	Chr01	19038062	CCWGG	0	4	7	6	0	3	0	4	8
Chr01-12259-19038087	Chr01	19038071	CCWGG	6	6	3	5	0	9	3	5	7
Chr01-12260-27455611	Chr01	27455595	CCGG	7	10	10	5	7	6	6	11	6
Chr01-12261-19038898	Chr01	19038882	CCWGG	0	0	0	0	3	0	0	0	4
Chr01-12262-27465324	Chr01	27465308	CCGG	8	12	13	19	14	20	12	8	7
Chr01-12263-27467324	Chr01	27467308	CCGG	60	64	60	44	41	73	42	43	56
Chr01-1226-3751450	Chr01	3751434	CCGG	13	7	0	9	5	8	6	3	4
Chr01-12264-19042610	Chr01	19042594	CCWGG	0	0	0	0	3	4	0	0	0
Chr01-12265-27473790	Chr01	27473774	CCGG	0	8	4	5	3	3	0	0	3
Chr01-12271-27548710	Chr01	27548694	CCGG	3	0	0	0	7	4	0	0	0
Chr01-12-27164	Chr01	27148	CCWGG	8	17	7	6	10	14	8	10	11
Chr01-12272-19049797	Chr01	19049781	CCWGG	4	0	0	0	0	0	0	3	0
Chr01-12275-27549208	Chr01	27549192	CCGG	8	0	14	4	0	4	0	4	9
Chr01-12276-19054120	Chr01	19054104	CCWGG	15	8	9	13	11	10	9	11	20
Chr01-12276-27549218	Chr01	27549202	CCGG	0	0	0	0	0	3	0	0	0
Chr01-12277-19054617	Chr01	19054601	CCWGG	0	0	0	0	0	0	4	0	0
Chr01-12278-19058917	Chr01	19058901	CCWGG	6	9	5	9	7	6	8	4	8
Chr01-12280-19058947	Chr01	19058931	CCWGG	0	0	3	0	0	0	0	0	7
Chr01-1228-3753920	Chr01	3753904	CCGG	0	0	0	4	0	0	0	0	0
Chr01-12284-27558590	Chr01	27558574	CCGG	0	32	0	15	0	21	10	0	6
Chr01-12286-27558789	Chr01	27558773	CCGG	0	0	0	0	0	3	0	0	0
Chr01-12287-27575747	Chr01	27575731	CCGG	91	92	104	79	95	104	74	76	72
Chr01-12293-19073922	Chr01	19073906	CCWGG	0	4	4	3	5	5	0	3	4
Chr01-12294-19074904	Chr01	19074888	CCWGG	0	0	4	0	0	0	0	0	0
Chr01-1230-3760071	Chr01	3760055	CCGG	16	16	17	11	12	17	18	9	9
Chr01-12305-19085316	Chr01	19085300	CCWGG	12	6	9	9	12	12	6	8	8
Chr01-12313-27613637	Chr01	27613621	CCGG	0	0	0	3	0	3	0	0	0
Chr01-123-152114	Chr01	152098	CCWGG	0	0	0	0	4	0	0	0	0
Chr01-12322-27649510	Chr01	27649494	CCGG	0	0	3	5	4	4	0	3	0
Chr01-1232-3765995	Chr01	3765979	CCGG	8	12	6	6	10	7	7	10	7
Chr01-12324-27652556	Chr01	27652540	CCGG	30	49	42	29	46	52	41	45	37
Chr01-12325-19112177	Chr01	19112161	CCWGG	5	10	7	4	5	7	10	9	6
Chr01-12327-27656725	Chr01	27656709	CCGG	0	0	0	0	0	0	4	0	0
Chr01-12330-19115417	Chr01	19115401	CCWGG	0	3	0	4	0	0	3	0	0
Chr01-1233-2277617	Chr01	2277601	CCWGG	4	5	0	3	5	0	0	3	0
Chr01-1233-3766680	Chr01	3766664	CCGG	0	3	0	0	0	0	0	0	0
Chr01-12337-27661312	Chr01	27661296	CCGG	0	3	0	0	0	0	0	0	0
Chr01-12343-27681457	Chr01	27681441	CCGG	3	0	0	0	3	0	0	0	0
Chr01-12344-27683268	Chr01	27683252	CCGG	38	46	31	28	38	39	27	42	32
Chr01-12345-27696123	Chr01	27696107	CCGG	3	7	4	3	3	0	4	4	5
Chr01-12346-19127551	Chr01	19127535	CCWGG	20	27	23	9	7	21	6	9	31
Chr01-12361-19142835	Chr01	19142819	CCWGG	5	12	15	7	9	11	9	4	7
Chr01-12361-27738017	Chr01	27738001	CCGG	0	0	0	0	3	0	0	0	0
Chr01-12365-27755450	Chr01	27755434	CCGG	0	8	0	3	0	11	7	0	0
Chr01-12372-27765850	Chr01	27765834	CCGG	4	0	4	4	4	4	3	0	5
Chr01-12375-27780891	Chr01	27780875	CCGG	0	4	0	0	0	0	0	0	0
Chr01-12377-19175368	Chr01	19175352	CCWGG	3	7	0	3	5	3	0	3	5
Chr01-12377-27796166	Chr01	27796150	CCGG	14	26	16	13	14	14	15	16	12
Chr01-12379-19179268	Chr01	19179252	CCWGG	18	27	27	16	13	24	12	17	27
Chr01-12379-27815909	Chr01	27815893	CCGG	38	31	24	23	23	24	22	28	21
Chr01-12380-19180353	Chr01	19180337	CCWGG	0	4	0	0	0	0	3	0	0
Chr01-12381-27847375	Chr01	27847359	CCGG	8	15	0	10	11	12	8	12	6
Chr01-12386-19183181	Chr01	19183165	CCWGG	19	29	21	22	19	17	17	20	26
Chr01-12390-19186433	Chr01	19186417	CCWGG	14	17	31	24	20	29	20	15	18
Chr01-12391-27892622	Chr01	27892606	CCGG	0	0	4	5	4	3	4	0	0
Chr01-12393-19186610	Chr01	19186594	CCWGG	0	5	4	0	0	3	0	0	4
Chr01-12394-27900470	Chr01	27900454	CCGG	4	0	4	0	0	4	0	5	0
Chr01-12397-27900637	Chr01	27900621	CCGG	0	4	0	0	3	0	0	4	4
Chr01-12398-27901029	Chr01	27901013	CCGG	3	4	3	0	5	0	5	3	5
Chr01-12399-27902159	Chr01	27902143	CCGG	3	5	3	6	4	0	0	5	0
Chr01-12400-19195292	Chr01	19195276	CCWGG	0	0	0	3	0	0	0	0	0
Chr01-12401-27902206	Chr01	27902190	CCGG	21	33	19	21	17	23	27	24	44
Chr01-12402-27904856	Chr01	27904840	CCGG	10	6	5	5	5	8	5	0	5
Chr01-12405-27910427	Chr01	27910411	CCGG	0	0	0	0	0	0	0	0	3
Chr01-12408-19213432	Chr01	19213416	CCWGG	16	20	20	9	11	15	22	10	16
Chr01-12408-27938269	Chr01	27938253	CCGG	0	0	0	0	3	0	0	3	0
Chr01-12413-27945588	Chr01	27945572	CCGG	11	12	8	10	13	18	9	8	14
Chr01-12414-27945634	Chr01	27945618	CCGG	25	0	15	16	19	6	12	22	9
Chr01-12415-19223275	Chr01	19223259	CCWGG	0	0	4	0	4	0	3	0	6
Chr01-12415-27952869	Chr01	27952853	CCGG	38	38	22	26	21	29	32	27	34
Chr01-12416-27962451	Chr01	27962435	CCGG	0	5	4	0	0	5	4	3	0
Chr01-12417-19226622	Chr01	19226606	CCWGG	5	5	9	4	4	6	9	5	6
Chr01-12418-27963587	Chr01	27963571	CCGG	18	30	17	13	9	19	17	11	5
Chr01-12424-19237694	Chr01	19237678	CCWGG	7	0	8	6	7	4	4	0	0
Chr01-12431-19244806	Chr01	19244790	CCWGG	3	0	3	4	4	3	0	0	5
Chr01-12432-19245127	Chr01	19245111	CCWGG	0	0	0	0	0	0	0	0	3
Chr01-12432-28014277	Chr01	28014261	CCGG	4	6	6	6	6	5	4	0	0
Chr01-12435-19248426	Chr01	19248410	CCWGG	0	0	0	0	0	0	0	3	0
Chr01-12435-28033712	Chr01	28033696	CCGG	4	15	7	7	8	14	0	8	10
Chr01-12436-19248522	Chr01	19248506	CCWGG	4	4	0	0	0	0	0	0	3
Chr01-12436-28036858	Chr01	28036842	CCGG	0	3	0	0	0	0	0	0	0
Chr01-12438-19248656	Chr01	19248640	CCWGG	0	3	0	0	0	0	0	0	0
Chr01-12438-28047708	Chr01	28047692	CCGG	29	49	46	33	41	30	34	32	20
Chr01-12439-19249323	Chr01	19249307	CCWGG	12	26	18	15	17	17	13	19	16
Chr01-12439-28048511	Chr01	28048495	CCGG	0	3	0	3	0	6	0	0	0
Chr01-12440-19251563	Chr01	19251547	CCWGG	4	3	0	0	0	3	0	0	4
Chr01-12442-19251765	Chr01	19251749	CCWGG	21	23	13	15	13	20	14	14	19
Chr01-12446-19252339	Chr01	19252323	CCWGG	23	31	24	30	32	29	25	19	27
Chr01-12451-19256188	Chr01	19256172	CCWGG	5	9	4	4	3	6	11	7	12
Chr01-12451-28081938	Chr01	28081922	CCGG	7	16	0	7	0	8	6	0	3
Chr01-12453-19256992	Chr01	19256976	CCWGG	0	0	0	4	0	0	0	3	3
Chr01-1245-3781764	Chr01	3781748	CCGG	0	10	0	3	0	15	3	0	0
Chr01-12460-19268010	Chr01	19267994	CCWGG	13	6	6	8	4	4	3	0	0
Chr01-12-46243	Chr01	46227	CCGG	4	4	5	7	0	0	0	3	0
Chr01-12464-28106984	Chr01	28106968	CCGG	7	24	22	17	11	6	11	6	8
Chr01-12465-19269480	Chr01	19269464	CCWGG	19	21	24	19	27	26	17	29	21
Chr01-12466-19269835	Chr01	19269819	CCWGG	3	0	0	0	0	0	5	0	3
Chr01-12473-19275788	Chr01	19275772	CCWGG	8	15	4	0	0	4	7	8	7
Chr01-12485-28130480	Chr01	28130464	CCGG	5	28	5	16	11	27	19	8	16
Chr01-12486-19291854	Chr01	19291838	CCWGG	0	5	4	4	0	0	0	0	0
Chr01-12486-28134044	Chr01	28134028	CCGG	0	0	0	0	0	6	0	0	0
Chr01-12499-19305745	Chr01	19305729	CCWGG	10	11	9	17	5	5	8	7	19
Chr01-12503-19310235	Chr01	19310219	CCWGG	3	4	5	5	3	5	0	3	0
Chr01-12509-28168062	Chr01	28168046	CCGG	0	7	0	4	0	5	4	0	5
Chr01-12510-19320821	Chr01	19320805	CCWGG	18	25	26	26	34	31	20	11	6
Chr01-12512-28171180	Chr01	28171164	CCGG	0	0	41	0	10	0	0	5	30
Chr01-12518-19337716	Chr01	19337700	CCWGG	4	3	0	3	0	3	0	0	0
Chr01-12524-28197794	Chr01	28197778	CCGG	0	0	0	0	3	0	0	0	0
Chr01-12527-28209026	Chr01	28209010	CCGG	13	7	5	8	7	7	7	3	9
Chr01-12528-28210913	Chr01	28210897	CCGG	0	4	4	0	3	0	0	0	0
Chr01-12535-28235238	Chr01	28235222	CCGG	0	0	3	3	0	6	0	0	3
Chr01-12536-28238391	Chr01	28238375	CCGG	8	24	12	6	6	8	5	6	11
Chr01-12537-19352940	Chr01	19352924	CCWGG	3	0	0	0	3	0	0	0	0
Chr01-12540-19357959	Chr01	19357943	CCWGG	14	35	7	13	15	21	22	14	14
Chr01-12545-19360003	Chr01	19359987	CCWGG	0	0	6	0	0	3	0	4	0
Chr01-12547-28290893	Chr01	28290877	CCGG	16	40	24	19	20	17	22	20	19
Chr01-12548-19364337	Chr01	19364321	CCWGG	5	6	6	4	6	5	4	5	6
Chr01-12549-19364969	Chr01	19364953	CCWGG	6	0	0	0	0	6	3	0	3
Chr01-12550-28291756	Chr01	28291740	CCGG	18	16	16	12	9	12	12	11	7
Chr01-12551-28291788	Chr01	28291772	CCGG	8	3	7	0	8	6	3	0	6
Chr01-12552-28294619	Chr01	28294603	CCGG	4	3	0	0	0	0	0	0	0
Chr01-12554-28297339	Chr01	28297323	CCGG	0	0	0	5	0	0	0	0	3
Chr01-12556-28300838	Chr01	28300822	CCGG	5	11	3	5	0	0	0	3	5
Chr01-12557-19369389	Chr01	19369373	CCWGG	17	15	22	9	9	14	17	14	15
Chr01-12561-28327971	Chr01	28327955	CCGG	4	11	7	7	11	12	7	6	3
Chr01-12562-28328878	Chr01	28328862	CCGG	23	30	30	19	25	31	29	10	16
Chr01-12564-28334603	Chr01	28334587	CCGG	268	362	314	318	273	334	201	251	192
Chr01-12568-28362866	Chr01	28362850	CCGG	11	25	14	8	16	13	15	18	14
Chr01-12574-28380351	Chr01	28380335	CCGG	9	16	8	20	5	15	7	10	12
Chr01-12575-28383038	Chr01	28383022	CCGG	141	192	197	188	138	146	123	138	102
Chr01-12576-28385497	Chr01	28385481	CCGG	3	4	7	7	6	5	6	3	3
Chr01-12588-19403510	Chr01	19403494	CCWGG	161	157	124	143	100	125	131	123	149
Chr01-12589-28422095	Chr01	28422079	CCGG	130	31	106	59	93	56	56	98	96
Chr01-12590-28426151	Chr01	28426135	CCGG	0	5	0	0	0	0	0	0	0
Chr01-12594-28436687	Chr01	28436671	CCGG	3	0	9	5	0	5	3	0	4
Chr01-12611-19426462	Chr01	19426446	CCWGG	0	0	0	0	0	4	0	0	0
Chr01-12613-28493865	Chr01	28493849	CCGG	8	8	5	5	4	11	8	8	4
Chr01-12616-28512075	Chr01	28512059	CCGG	4	3	0	4	3	0	0	0	0
Chr01-12619-28514046	Chr01	28514030	CCGG	0	0	0	3	6	5	0	4	0
Chr01-12621-28516947	Chr01	28516931	CCGG	11	20	18	7	8	8	10	6	14
Chr01-12628-28538916	Chr01	28538900	CCGG	14	14	21	9	12	16	8	9	9
Chr01-12629-28542639	Chr01	28542623	CCGG	6	7	5	7	9	6	7	0	5
Chr01-12633-28546458	Chr01	28546442	CCGG	12	13	13	17	5	15	13	9	4
Chr01-12638-28584691	Chr01	28584675	CCGG	32	41	32	28	26	40	26	28	56
Chr01-12639-28586156	Chr01	28586140	CCGG	13	27	13	17	17	20	11	12	18
Chr01-12640-28588173	Chr01	28588157	CCGG	3	5	3	7	6	5	0	0	0
Chr01-12641-28593529	Chr01	28593513	CCGG	0	0	3	6	0	0	0	3	4
Chr01-12642-28595987	Chr01	28595971	CCGG	0	0	0	3	0	0	0	0	0
Chr01-12643-28598358	Chr01	28598342	CCGG	48	62	58	38	39	52	38	37	49
Chr01-12644-28599604	Chr01	28599588	CCGG	5	4	0	0	4	3	3	0	4
Chr01-12645-28601751	Chr01	28601735	CCGG	8	25	7	16	13	9	11	12	14
Chr01-12651-28629434	Chr01	28629418	CCGG	0	0	0	0	0	3	0	0	0
Chr01-12655-28653114	Chr01	28653098	CCGG	0	0	0	0	0	0	3	0	0
Chr01-12656-28654580	Chr01	28654564	CCGG	0	0	0	0	3	0	0	0	0
Chr01-12682-28715403	Chr01	28715387	CCGG	0	6	0	0	0	0	0	0	0
Chr01-1268-3841923	Chr01	3841907	CCGG	3	0	0	0	0	0	0	0	0
Chr01-12700-19506792	Chr01	19506776	CCWGG	11	15	10	18	3	21	10	7	22
Chr01-12704-19517025	Chr01	19517009	CCWGG	8	10	9	5	6	4	8	9	3
Chr01-12705-19517039	Chr01	19517023	CCWGG	26	28	21	19	15	19	23	19	23
Chr01-12723-19530350	Chr01	19530334	CCWGG	3	0	0	0	0	3	0	0	0
Chr01-12723-28746797	Chr01	28746781	CCGG	7	5	0	0	3	0	3	3	0
Chr01-12724-19531014	Chr01	19530998	CCWGG	0	12	11	11	12	11	10	6	10
Chr01-12726-28749868	Chr01	28749852	CCGG	0	4	3	0	0	4	0	0	0
Chr01-12728-19534221	Chr01	19534205	CCWGG	0	0	4	0	0	0	0	3	0
Chr01-12729-19537873	Chr01	19537857	CCWGG	0	8	5	7	7	4	5	3	0
Chr01-12732-28796213	Chr01	28796197	CCGG	0	4	6	0	0	0	0	0	6
Chr01-12734-19539701	Chr01	19539685	CCWGG	0	4	0	3	0	0	0	4	0
Chr01-12737-28800521	Chr01	28800505	CCGG	0	0	6	0	9	0	11	15	0
Chr01-12738-19542792	Chr01	19542776	CCWGG	20	38	22	25	19	17	20	15	30
Chr01-12738-28804463	Chr01	28804447	CCGG	0	0	0	0	0	0	0	3	0
Chr01-12741-28813527	Chr01	28813511	CCGG	12	6	5	6	6	9	3	5	3
Chr01-12742-19545562	Chr01	19545546	CCWGG	0	0	0	0	0	0	0	4	0
Chr01-1274-2359873	Chr01	2359857	CCWGG	21	21	19	18	14	18	16	12	21
Chr01-12744-28814810	Chr01	28814794	CCGG	21	27	17	28	20	23	15	16	23
Chr01-12746-19549780	Chr01	19549764	CCWGG	16	14	11	15	11	10	9	5	9
Chr01-12748-19551014	Chr01	19550998	CCWGG	15	9	0	5	7	8	10	4	11
Chr01-12748-28817531	Chr01	28817515	CCGG	9	9	9	8	6	5	13	6	0
Chr01-12749-19555028	Chr01	19555012	CCWGG	11	8	16	14	13	12	9	10	11
Chr01-12749-28819323	Chr01	28819307	CCGG	0	0	0	5	0	0	0	0	0
Chr01-12751-28829843	Chr01	28829827	CCGG	16	22	8	13	22	17	23	9	16
Chr01-12755-28841094	Chr01	28841078	CCGG	0	5	4	3	4	7	0	3	0
Chr01-12756-19565208	Chr01	19565192	CCWGG	26	28	33	26	37	38	38	56	35
Chr01-12761-19572046	Chr01	19572030	CCWGG	5	4	0	0	0	6	3	4	0
Chr01-12762-19574282	Chr01	19574266	CCWGG	12	9	13	6	11	19	9	10	16
Chr01-12763-19575356	Chr01	19575340	CCWGG	4	8	5	0	3	5	5	7	0
Chr01-12764-19575602	Chr01	19575586	CCWGG	35	43	42	26	41	24	28	42	37
Chr01-12765-28852236	Chr01	28852220	CCGG	5	0	3	0	8	0	0	0	0
Chr01-12766-19577353	Chr01	19577337	CCWGG	32	26	28	24	24	31	25	23	44
Chr01-12767-28852798	Chr01	28852782	CCGG	0	0	0	0	0	0	0	0	3
Chr01-12769-19583834	Chr01	19583818	CCWGG	0	0	0	0	0	3	3	0	0
Chr01-12771-19588444	Chr01	19588428	CCWGG	6	3	7	5	0	3	3	0	0
Chr01-12773-19592622	Chr01	19592606	CCWGG	20	27	21	23	20	19	29	20	28
Chr01-1277-3842401	Chr01	3842385	CCGG	4	0	0	0	3	0	0	0	0
Chr01-12774-19596324	Chr01	19596308	CCWGG	0	3	0	0	0	3	3	0	0
Chr01-12778-19598218	Chr01	19598202	CCWGG	6	3	6	5	0	6	0	3	3
Chr01-12779-19599471	Chr01	19599455	CCWGG	6	8	7	5	7	3	6	9	5
Chr01-12788-19606755	Chr01	19606739	CCWGG	5	5	6	5	6	3	6	8	8
Chr01-12789-19606837	Chr01	19606821	CCWGG	0	0	3	0	3	0	0	5	0
Chr01-12791-19609956	Chr01	19609940	CCWGG	34	24	36	28	23	24	16	15	20
Chr01-12792-19612201	Chr01	19612185	CCWGG	5	12	3	0	4	6	5	5	0
Chr01-12797-19616942	Chr01	19616926	CCWGG	4	0	0	0	3	0	0	0	3
Chr01-12798-19616962	Chr01	19616946	CCWGG	13	14	16	10	13	24	11	12	8
Chr01-12800-19617043	Chr01	19617027	CCWGG	3	0	0	3	0	0	0	0	0
Chr01-12801-19619340	Chr01	19619324	CCWGG	0	0	0	3	3	0	0	0	0
Chr01-12803-19621599	Chr01	19621583	CCWGG	16	28	26	7	31	29	23	24	15
Chr01-12811-19629203	Chr01	19629187	CCWGG	8	7	8	4	8	3	3	6	4
Chr01-12813-19629264	Chr01	19629248	CCWGG	5	9	5	3	3	0	0	0	0
Chr01-128-158750	Chr01	158734	CCWGG	0	12	0	3	0	6	9	0	3
Chr01-12816-28900947	Chr01	28900931	CCGG	0	0	0	3	0	3	4	0	0
Chr01-12821-19644566	Chr01	19644550	CCWGG	24	24	23	20	14	15	12	25	26
Chr01-12822-28903596	Chr01	28903580	CCGG	0	0	0	0	0	3	0	0	0
Chr01-12838-19658558	Chr01	19658542	CCWGG	16	21	19	11	18	14	11	14	14
Chr01-12839-19659300	Chr01	19659284	CCWGG	6	6	0	0	0	4	0	0	3
Chr01-12848-19669163	Chr01	19669147	CCWGG	31	39	31	31	28	28	32	23	19
Chr01-12849-19669601	Chr01	19669585	CCWGG	16	10	12	6	12	16	9	9	10
Chr01-12850-19672966	Chr01	19672950	CCWGG	10	18	13	17	9	13	14	15	24
Chr01-12854-19683203	Chr01	19683187	CCWGG	10	5	5	0	5	0	0	9	8
Chr01-12854-28929335	Chr01	28929319	CCGG	468	612	450	506	457	558	466	499	466
Chr01-12857-19685406	Chr01	19685390	CCWGG	16	20	23	18	19	17	10	16	10
Chr01-12858-19688818	Chr01	19688802	CCWGG	39	33	41	20	17	39	24	26	37
Chr01-12860-19688902	Chr01	19688886	CCWGG	0	3	0	5	3	0	3	0	3
Chr01-12864-19703384	Chr01	19703368	CCWGG	6	8	3	4	3	3	3	0	3
Chr01-12866-19706125	Chr01	19706109	CCWGG	7	18	19	16	19	12	21	11	18
Chr01-12867-19708629	Chr01	19708613	CCWGG	0	0	3	3	0	0	0	0	0
Chr01-12868-19709947	Chr01	19709931	CCWGG	6	4	7	4	10	0	0	3	3
Chr01-12868-28942173	Chr01	28942157	CCGG	0	0	0	0	0	0	0	0	3
Chr01-12876-19720037	Chr01	19720021	CCWGG	9	9	5	9	5	5	9	4	4
Chr01-12876-28964865	Chr01	28964849	CCGG	22	23	28	22	21	26	21	24	22
Chr01-12877-28983985	Chr01	28983969	CCGG	0	10	0	0	0	7	7	0	3
Chr01-12878-28986018	Chr01	28986002	CCGG	0	0	3	0	0	0	3	3	5
Chr01-12884-19725704	Chr01	19725688	CCWGG	7	8	7	9	12	6	10	3	13
Chr01-12886-19727147	Chr01	19727131	CCWGG	4	0	0	4	0	6	0	3	0
Chr01-12887-19727639	Chr01	19727623	CCWGG	5	5	3	4	0	0	0	0	0
Chr01-12894-19733233	Chr01	19733217	CCWGG	0	0	0	0	0	3	0	0	0
Chr01-12895-19733315	Chr01	19733299	CCWGG	8	14	7	7	6	8	7	5	11
Chr01-12908-19766115	Chr01	19766099	CCWGG	8	14	19	9	11	6	13	13	25
Chr01-12916-29072470	Chr01	29072454	CCGG	0	4	0	4	0	0	3	5	0
Chr01-12919-29090561	Chr01	29090545	CCGG	4	4	0	4	5	5	0	5	10
Chr01-12920-19773579	Chr01	19773563	CCWGG	3	3	4	6	3	5	9	4	11
Chr01-12923-29092367	Chr01	29092351	CCGG	0	0	0	0	0	0	4	0	0
Chr01-12925-19777297	Chr01	19777281	CCWGG	0	0	0	0	0	0	0	3	0
Chr01-12926-19777380	Chr01	19777364	CCWGG	9	40	18	23	10	31	29	15	30
Chr01-12928-19777650	Chr01	19777634	CCWGG	0	0	3	0	0	0	0	0	0
Chr01-12930-19783145	Chr01	19783129	CCWGG	6	19	10	11	9	10	9	7	6
Chr01-12931-19783533	Chr01	19783517	CCWGG	3	4	5	4	9	0	0	3	5
Chr01-12942-19787412	Chr01	19787396	CCWGG	7	3	3	8	4	4	7	3	15
Chr01-12945-19790533	Chr01	19790517	CCWGG	7	9	6	7	6	3	11	7	9
Chr01-12946-19791323	Chr01	19791307	CCWGG	4	4	7	6	4	5	5	6	4
Chr01-12949-19794825	Chr01	19794809	CCWGG	16	10	19	6	9	11	7	10	15
Chr01-12950-19797376	Chr01	19797360	CCWGG	0	0	0	0	3	0	3	3	0
Chr01-12952-29161389	Chr01	29161373	CCGG	0	4	11	0	3	0	0	0	0
Chr01-12955-29165721	Chr01	29165705	CCGG	200	194	99	128	158	170	144	164	138
Chr01-12956-29169525	Chr01	29169509	CCGG	10	17	14	8	14	16	10	6	9
Chr01-12957-29170795	Chr01	29170779	CCGG	12	9	13	19	11	6	7	5	0
Chr01-12960-19819148	Chr01	19819132	CCWGG	3	3	5	0	4	4	3	0	3
Chr01-12961-29186575	Chr01	29186559	CCGG	0	3	0	0	0	3	0	0	0
Chr01-12965-19824823	Chr01	19824807	CCWGG	0	4	0	0	6	0	0	5	5
Chr01-12966-19824835	Chr01	19824819	CCWGG	9	10	6	12	7	8	5	8	18
Chr01-12967-29217227	Chr01	29217211	CCGG	0	0	0	5	0	0	0	0	0
Chr01-12971-29238065	Chr01	29238049	CCGG	4	7	0	0	0	4	0	0	5
Chr01-12975-19839365	Chr01	19839349	CCWGG	11	6	8	12	8	4	5	4	14
Chr01-12978-19843537	Chr01	19843521	CCWGG	36	43	25	27	17	24	26	23	51
Chr01-12978-29251519	Chr01	29251503	CCGG	19	12	23	24	17	26	12	20	12
Chr01-12979-29254237	Chr01	29254221	CCGG	24	22	14	8	9	18	13	13	9
Chr01-12982-29262705	Chr01	29262689	CCGG	23	29	18	19	30	16	19	12	22
Chr01-12983-29264141	Chr01	29264125	CCGG	0	0	0	0	0	0	3	0	0
Chr01-12984-19851126	Chr01	19851110	CCWGG	4	9	4	5	7	0	3	8	5
Chr01-12985-29267011	Chr01	29266995	CCGG	0	6	0	0	0	3	0	0	0
Chr01-12986-29269826	Chr01	29269810	CCGG	8	14	10	12	9	14	5	17	9
Chr01-12987-29272849	Chr01	29272833	CCGG	28	42	49	28	25	46	29	29	40
Chr01-12990-19853738	Chr01	19853722	CCWGG	3	0	0	5	3	6	0	4	5
Chr01-12990-29280482	Chr01	29280466	CCGG	6	15	13	7	10	8	10	8	17
Chr01-12992-29280571	Chr01	29280555	CCGG	0	5	5	4	0	0	4	4	3
Chr01-12994-29280584	Chr01	29280568	CCGG	0	0	0	3	0	0	0	0	0
Chr01-12995-19857006	Chr01	19856990	CCWGG	32	34	32	37	25	24	24	21	30
Chr01-12996-19858018	Chr01	19858002	CCWGG	3	3	0	4	5	4	0	0	3
Chr01-12996-29287735	Chr01	29287719	CCGG	59	75	47	65	40	42	37	45	37
Chr01-12997-19858152	Chr01	19858136	CCWGG	0	0	0	0	3	0	0	0	4
Chr01-12997-29291030	Chr01	29291014	CCGG	9	4	8	6	4	9	5	0	4
Chr01-13000-19862022	Chr01	19862006	CCWGG	3	4	5	9	6	0	3	4	3
Chr01-13020-19895308	Chr01	19895292	CCWGG	3	4	0	0	0	4	0	0	0
Chr01-13022-19897400	Chr01	19897384	CCWGG	11	14	8	11	16	20	10	13	3
Chr01-13023-19901917	Chr01	19901901	CCWGG	4	0	3	3	0	0	0	0	3
Chr01-1302-3868537	Chr01	3868521	CCGG	27	26	31	24	21	20	26	28	41
Chr01-13024-19902925	Chr01	19902909	CCWGG	18	12	8	11	12	14	6	6	19
Chr01-13028-19911986	Chr01	19911970	CCWGG	11	14	12	14	10	0	8	9	5
Chr01-13030-19915664	Chr01	19915648	CCWGG	0	5	0	6	0	0	0	0	3
Chr01-13031-19917697	Chr01	19917681	CCWGG	19	21	20	11	12	13	17	16	21
Chr01-13033-19923883	Chr01	19923867	CCWGG	5	9	0	4	5	8	4	4	3
Chr01-1303-3868623	Chr01	3868607	CCGG	32	51	32	26	36	36	31	46	22
Chr01-13034-19927825	Chr01	19927809	CCWGG	22	34	20	11	17	23	23	26	32
Chr01-13036-19934101	Chr01	19934085	CCWGG	29	31	27	17	15	19	11	15	37
Chr01-13038-19934950	Chr01	19934934	CCWGG	17	22	19	17	11	10	18	20	17
Chr01-1304-3876681	Chr01	3876665	CCGG	0	0	5	0	0	0	0	0	0
Chr01-13047-19940934	Chr01	19940918	CCWGG	0	3	0	3	0	0	0	0	3
Chr01-13065-19960772	Chr01	19960756	CCWGG	10	13	6	13	8	13	7	12	16
Chr01-13067-19963577	Chr01	19963561	CCWGG	23	34	19	30	15	21	23	22	30
Chr01-13070-19969935	Chr01	19969919	CCWGG	0	3	5	3	0	7	0	0	5
Chr01-13071-29406166	Chr01	29406150	CCGG	171	237	90	94	131	178	133	178	177
Chr01-13074-19974545	Chr01	19974529	CCWGG	5	3	0	4	0	3	0	0	0
Chr01-13080-19987143	Chr01	19987127	CCWGG	7	5	0	0	6	8	3	0	10
Chr01-13083-19992483	Chr01	19992467	CCWGG	0	0	3	0	0	0	0	0	0
Chr01-13084-19993370	Chr01	19993354	CCWGG	30	40	27	28	13	20	27	14	30
Chr01-13086-19994442	Chr01	19994426	CCWGG	25	30	21	22	24	21	21	20	32
Chr01-13089-20003171	Chr01	20003155	CCWGG	4	5	8	9	10	18	5	7	10
Chr01-13090-20007069	Chr01	20007053	CCWGG	19	22	20	15	21	18	13	14	11
Chr01-13098-20012969	Chr01	20012953	CCWGG	6	11	11	7	3	11	3	4	9
Chr01-13100-29425842	Chr01	29425826	CCGG	334	427	216	229	314	335	319	285	253
Chr01-13102-29447305	Chr01	29447289	CCGG	895	947	414	415	829	803	588	829	228
Chr01-13103-29449714	Chr01	29449698	CCGG	12	28	19	8	19	27	29	21	28
Chr01-13104-29451809	Chr01	29451793	CCGG	0	7	8	10	12	8	8	3	0
Chr01-13106-29453965	Chr01	29453949	CCGG	2931	3623	2836	2526	2384	2734	2433	2507	3441
Chr01-13111-20021681	Chr01	20021665	CCWGG	6	5	0	3	5	6	0	0	4
Chr01-13112-20028154	Chr01	20028138	CCWGG	0	0	0	0	0	0	0	0	5
Chr01-13116-29484214	Chr01	29484198	CCGG	0	0	3	0	4	0	0	0	0
Chr01-13117-29496994	Chr01	29496978	CCGG	30	52	34	23	29	22	24	30	19
Chr01-13131-29529054	Chr01	29529038	CCGG	0	3	0	0	0	0	0	0	0
Chr01-13132-29530346	Chr01	29530330	CCGG	0	0	0	0	4	5	3	0	0
Chr01-13133-20076624	Chr01	20076608	CCWGG	15	22	21	14	17	27	16	15	21
Chr01-13139-20081528	Chr01	20081512	CCWGG	15	20	13	6	12	17	13	11	7
Chr01-13147-29554597	Chr01	29554581	CCGG	23	27	26	29	17	25	16	25	17
Chr01-13159-20109961	Chr01	20109945	CCWGG	26	25	70	27	26	22	29	40	62
Chr01-13160-20110032	Chr01	20110016	CCWGG	0	0	0	3	5	0	3	0	0
Chr01-13162-20112724	Chr01	20112708	CCWGG	15	30	18	16	17	19	14	16	21
Chr01-1316-2425333	Chr01	2425317	CCWGG	34	37	38	38	27	22	35	40	35
Chr01-13163-20112985	Chr01	20112969	CCWGG	9	20	20	18	14	16	14	17	4
Chr01-13171-20144540	Chr01	20144524	CCWGG	12	12	10	15	11	20	7	7	15
Chr01-13172-20146285	Chr01	20146269	CCWGG	6	0	5	7	9	8	0	4	0
Chr01-1317-2425385	Chr01	2425369	CCWGG	5	0	0	3	3	0	0	0	0
Chr01-13173-20150383	Chr01	20150367	CCWGG	21	28	25	13	17	23	31	23	16
Chr01-13174-29625112	Chr01	29625096	CCGG	5	3	13	10	4	4	8	6	6
Chr01-13178-20159002	Chr01	20158986	CCWGG	0	3	0	0	5	4	0	0	3
Chr01-1318-3926384	Chr01	3926368	CCGG	4	4	6	6	0	4	5	7	3
Chr01-13184-20163185	Chr01	20163169	CCWGG	29	36	29	17	15	20	8	12	28
Chr01-13189-29648639	Chr01	29648623	CCGG	3	7	3	5	8	5	3	7	3
Chr01-13191-20170039	Chr01	20170023	CCWGG	30	30	43	32	18	44	28	24	37
Chr01-13193-20178137	Chr01	20178121	CCWGG	9	4	9	10	6	4	4	11	7
Chr01-13195-20180364	Chr01	20180348	CCWGG	15	18	19	11	9	6	11	16	10
Chr01-13196-29659596	Chr01	29659580	CCGG	32	33	23	24	17	29	25	19	22
Chr01-13202-20184705	Chr01	20184689	CCWGG	3	0	0	3	0	0	0	0	0
Chr01-13204-20188647	Chr01	20188631	CCWGG	6	0	5	0	6	0	4	4	3
Chr01-13208-29676935	Chr01	29676919	CCGG	5	3	0	0	0	0	0	5	0
Chr01-13230-20232596	Chr01	20232580	CCWGG	5	8	10	4	8	0	8	3	4
Chr01-13238-20246572	Chr01	20246556	CCWGG	18	21	21	22	14	22	19	18	19
Chr01-13244-29709881	Chr01	29709865	CCGG	5	7	9	3	3	4	0	4	6
Chr01-13247-29731901	Chr01	29731885	CCGG	8	9	7	7	11	9	0	0	8
Chr01-13250-29736038	Chr01	29736022	CCGG	0	0	0	0	0	0	4	0	0
Chr01-13254-29754434	Chr01	29754418	CCGG	0	11	0	0	0	0	0	0	0
Chr01-13258-20269197	Chr01	20269181	CCWGG	30	28	22	26	16	22	25	21	26
Chr01-13260-20271174	Chr01	20271158	CCWGG	3	0	6	4	0	0	3	4	0
Chr01-13261-29769027	Chr01	29769011	CCGG	11	10	16	11	12	12	8	16	7
Chr01-13262-29769093	Chr01	29769077	CCGG	19	11	29	21	14	29	9	17	10
Chr01-13263-29769679	Chr01	29769663	CCGG	0	0	0	0	0	0	0	0	3
Chr01-1326-3951391	Chr01	3951375	CCGG	7	13	0	13	8	12	7	0	0
Chr01-13265-20271698	Chr01	20271682	CCWGG	99	143	102	90	73	130	77	75	118
Chr01-13266-20271719	Chr01	20271703	CCWGG	25	30	31	26	22	15	21	22	24
Chr01-13267-20271771	Chr01	20271755	CCWGG	72	74	63	64	49	52	60	66	66
Chr01-13272-20280546	Chr01	20280530	CCWGG	10	7	4	6	6	8	8	11	8
Chr01-13274-20281575	Chr01	20281559	CCWGG	19	14	28	32	20	37	25	18	23
Chr01-13274-29785040	Chr01	29785024	CCGG	0	0	0	0	0	4	0	0	0
Chr01-13275-20282576	Chr01	20282560	CCWGG	33	55	37	43	33	53	45	34	38
Chr01-13279-20297623	Chr01	20297607	CCWGG	0	4	5	0	0	0	3	3	4
Chr01-13286-20305563	Chr01	20305547	CCWGG	3	0	0	4	0	0	0	0	0
Chr01-13287-20305856	Chr01	20305840	CCWGG	29	30	16	10	15	18	24	16	22
Chr01-13288-20305953	Chr01	20305937	CCWGG	7	8	5	3	4	7	4	3	7
Chr01-13290-20306282	Chr01	20306266	CCWGG	45	49	39	36	26	38	33	31	31
Chr01-13291-20306411	Chr01	20306395	CCWGG	39	24	12	11	35	25	17	37	9
Chr01-13292-20306503	Chr01	20306487	CCWGG	22	29	22	22	16	20	19	16	35
Chr01-13293-20306558	Chr01	20306542	CCWGG	67	86	58	56	61	65	49	66	67
Chr01-13294-20306604	Chr01	20306588	CCWGG	4	0	0	0	0	0	0	0	4
Chr01-13295-20306619	Chr01	20306603	CCWGG	19	21	13	10	5	8	8	11	15
Chr01-13299-20308039	Chr01	20308023	CCWGG	21	32	30	26	20	25	16	19	36
Chr01-13-30033	Chr01	30017	CCWGG	27	35	32	20	27	28	24	26	35
Chr01-13301-20309116	Chr01	20309100	CCWGG	0	4	4	3	0	0	0	0	0
Chr01-13302-20310037	Chr01	20310021	CCWGG	0	0	0	0	0	0	0	0	3
Chr01-13307-29803841	Chr01	29803825	CCGG	7	15	22	16	8	11	3	6	7
Chr01-13314-20318650	Chr01	20318634	CCWGG	5	3	6	4	4	0	0	0	7
Chr01-13315-20319079	Chr01	20319063	CCWGG	10	8	13	5	5	11	7	6	8
Chr01-13319-20328829	Chr01	20328813	CCWGG	0	0	4	0	4	0	0	0	0
Chr01-13329-29862422	Chr01	29862406	CCGG	0	4	3	5	3	5	6	3	0
Chr01-13332-20395841	Chr01	20395825	CCWGG	4	0	4	3	0	0	0	3	4
Chr01-13334-20400727	Chr01	20400711	CCWGG	0	3	6	4	3	0	4	0	3
Chr01-13337-20411806	Chr01	20411790	CCWGG	6	3	4	3	0	0	0	0	0
Chr01-13337-29893802	Chr01	29893786	CCGG	15	20	16	14	12	10	12	8	4
Chr01-13338-20412784	Chr01	20412768	CCWGG	6	13	7	9	5	10	8	10	12
Chr01-13338-29895038	Chr01	29895022	CCGG	45	65	45	37	53	42	52	44	56
Chr01-13342-20418461	Chr01	20418445	CCWGG	0	0	0	3	0	0	0	0	0
Chr01-13342-29904149	Chr01	29904133	CCGG	0	0	0	3	0	8	0	0	3
Chr01-1334-2447373	Chr01	2447357	CCWGG	0	0	0	0	0	0	0	0	7
Chr01-1334-3975256	Chr01	3975240	CCGG	10	13	13	11	5	16	10	11	9
Chr01-13346-20428314	Chr01	20428298	CCWGG	31	29	32	22	23	28	18	24	43
Chr01-13348-20431687	Chr01	20431671	CCWGG	0	0	0	3	0	5	0	0	3
Chr01-13351-20440050	Chr01	20440034	CCWGG	9	12	9	6	4	9	5	7	7
Chr01-13355-20458274	Chr01	20458258	CCWGG	7	8	3	4	3	0	0	0	6
Chr01-13357-29966935	Chr01	29966919	CCGG	0	3	0	0	0	0	0	0	0
Chr01-13360-20464794	Chr01	20464778	CCWGG	15	34	22	15	12	16	15	5	14
Chr01-13361-29970394	Chr01	29970378	CCGG	3	4	3	4	6	15	0	8	0
Chr01-13367-20471557	Chr01	20471541	CCWGG	0	0	0	0	0	4	0	0	0
Chr01-13369-20478767	Chr01	20478751	CCWGG	20	11	17	14	11	16	9	14	20
Chr01-13373-30002852	Chr01	30002836	CCGG	4	6	8	9	5	4	5	8	3
Chr01-13374-30004773	Chr01	30004757	CCGG	4	5	9	7	3	5	4	3	3
Chr01-13377-20493560	Chr01	20493544	CCWGG	0	3	0	0	0	5	0	0	0
Chr01-13377-30009932	Chr01	30009916	CCGG	10	15	12	15	10	16	10	13	14
Chr01-13385-20500020	Chr01	20500004	CCWGG	6	0	6	5	10	5	3	7	6
Chr01-13388-20504430	Chr01	20504414	CCWGG	25	22	11	9	7	17	17	15	19
Chr01-13389-20504710	Chr01	20504694	CCWGG	11	11	16	11	14	12	5	6	5
Chr01-13390-30047385	Chr01	30047369	CCGG	7	13	8	0	5	8	4	3	6
Chr01-13392-30050427	Chr01	30050411	CCGG	12	13	15	15	17	13	14	13	12
Chr01-13394-30054807	Chr01	30054791	CCGG	48	42	51	41	32	49	27	35	28
Chr01-13396-30059546	Chr01	30059530	CCGG	10	6	14	6	10	8	4	6	11
Chr01-13397-20517486	Chr01	20517470	CCWGG	5	5	0	5	0	0	0	0	0
Chr01-13400-20527893	Chr01	20527877	CCWGG	5	7	4	3	5	7	7	0	3
Chr01-13401-20527958	Chr01	20527942	CCWGG	0	3	3	0	0	0	0	3	0
Chr01-13405-20530830	Chr01	20530814	CCWGG	3	4	3	3	5	0	3	4	3
Chr01-13407-20541392	Chr01	20541376	CCWGG	17	22	30	23	24	27	23	25	33
Chr01-13417-20557162	Chr01	20557146	CCWGG	6	6	3	0	11	4	5	3	0
Chr01-1342-2462222	Chr01	2462206	CCWGG	126	94	151	113	120	94	84	166	121
Chr01-13428-20563909	Chr01	20563893	CCWGG	3	0	0	0	0	0	0	0	0
Chr01-13430-20564095	Chr01	20564079	CCWGG	16	19	22	11	9	8	12	15	21
Chr01-13433-20564466	Chr01	20564450	CCWGG	17	22	31	16	21	15	26	26	19
Chr01-13440-20569785	Chr01	20569769	CCWGG	52	44	37	33	24	26	24	27	52
Chr01-13441-20570601	Chr01	20570585	CCWGG	34	55	36	31	40	29	30	31	51
Chr01-13442-20572319	Chr01	20572303	CCWGG	4	5	5	7	3	4	6	0	5
Chr01-134-436649	Chr01	436633	CCGG	5	8	8	6	10	4	4	0	0
Chr01-13448-20579077	Chr01	20579061	CCWGG	10	12	8	6	5	6	6	4	4
Chr01-13449-20579094	Chr01	20579078	CCWGG	3	0	0	0	0	3	3	0	0
Chr01-13449-30114253	Chr01	30114237	CCGG	21	29	14	18	23	28	23	24	30
Chr01-13455-30154681	Chr01	30154665	CCGG	11	15	7	6	13	11	7	13	9
Chr01-13460-30169825	Chr01	30169809	CCGG	38	48	32	31	45	31	35	21	27
Chr01-13461-20618274	Chr01	20618258	CCWGG	5	10	9	7	9	7	4	4	9
Chr01-13461-30170029	Chr01	30170013	CCGG	10	10	6	9	6	6	3	5	8
Chr01-13-46357	Chr01	46341	CCGG	3	5	0	3	0	0	0	0	4
Chr01-13466-20627172	Chr01	20627156	CCWGG	24	34	12	16	26	21	11	19	28
Chr01-13466-30179128	Chr01	30179112	CCGG	12	19	16	15	14	7	17	24	15
Chr01-13469-30190863	Chr01	30190847	CCGG	0	0	0	5	6	0	3	0	0
Chr01-13479-20649844	Chr01	20649828	CCWGG	0	32	6	12	3	24	19	7	4
Chr01-13482-30254907	Chr01	30254891	CCGG	518	626	539	511	524	514	377	416	321
Chr01-13484-30256563	Chr01	30256547	CCGG	0	0	3	0	3	0	0	0	0
Chr01-13485-30262512	Chr01	30262496	CCGG	0	4	3	4	3	5	0	0	0
Chr01-13486-30268726	Chr01	30268710	CCGG	3	0	3	0	0	0	0	0	6
Chr01-13488-20656844	Chr01	20656828	CCWGG	3	4	0	0	3	0	5	0	0
Chr01-13488-30279721	Chr01	30279705	CCGG	3	0	0	0	0	0	3	3	0
Chr01-13493-20661069	Chr01	20661053	CCWGG	5	4	0	0	0	0	0	5	7
Chr01-13494-20661271	Chr01	20661255	CCWGG	0	0	0	5	0	0	0	0	0
Chr01-13497-20666393	Chr01	20666377	CCWGG	19	11	14	8	12	11	9	11	7
Chr01-13499-20667464	Chr01	20667448	CCWGG	18	17	12	12	10	13	9	12	15
Chr01-13500-20667474	Chr01	20667458	CCWGG	9	9	8	4	4	9	4	7	9
Chr01-1350-4049640	Chr01	4049624	CCGG	0	5	0	3	0	0	0	0	3
Chr01-13504-20672558	Chr01	20672542	CCWGG	25	19	17	21	14	17	29	23	19
Chr01-13505-20673872	Chr01	20673856	CCWGG	0	0	0	3	3	0	3	4	0
Chr01-13508-20674967	Chr01	20674951	CCWGG	18	23	21	18	16	9	16	22	11
Chr01-13509-20675037	Chr01	20675021	CCWGG	25	22	21	18	21	20	16	23	15
Chr01-13511-20679345	Chr01	20679329	CCWGG	22	35	22	25	28	24	20	19	23
Chr01-13516-20684053	Chr01	20684037	CCWGG	0	4	4	4	5	0	0	4	0
Chr01-13517-20690460	Chr01	20690444	CCWGG	16	12	15	10	12	14	7	10	14
Chr01-1352-2480448	Chr01	2480432	CCWGG	0	4	0	0	0	0	0	0	0
Chr01-13524-20698910	Chr01	20698894	CCWGG	20	18	15	12	14	9	16	12	17
Chr01-13528-30330101	Chr01	30330085	CCGG	3	6	9	6	7	7	5	7	5
Chr01-13529-30331274	Chr01	30331258	CCGG	0	0	3	0	0	0	0	0	0
Chr01-13538-20726988	Chr01	20726972	CCWGG	0	0	0	0	0	0	0	0	3
Chr01-13539-20727952	Chr01	20727936	CCWGG	13	22	16	17	16	17	7	12	23
Chr01-13540-20731368	Chr01	20731352	CCWGG	19	20	17	13	10	21	8	12	18
Chr01-13541-30359659	Chr01	30359643	CCGG	0	0	0	0	4	0	0	0	0
Chr01-13542-20732076	Chr01	20732060	CCWGG	0	0	0	0	0	3	0	0	0
Chr01-13543-20732706	Chr01	20732690	CCWGG	36	32	28	34	38	46	37	22	14
Chr01-13552-30365729	Chr01	30365713	CCGG	0	0	0	0	0	3	0	0	0
Chr01-13554-30367890	Chr01	30367874	CCGG	0	0	0	4	0	3	5	0	0
Chr01-13560-30379387	Chr01	30379371	CCGG	16	17	14	19	9	17	7	15	17
Chr01-1356-2490134	Chr01	2490118	CCWGG	0	3	0	0	4	0	0	3	0
Chr01-13563-30386706	Chr01	30386690	CCGG	0	0	0	0	0	0	3	0	0
Chr01-13570-30415423	Chr01	30415407	CCGG	17	13	15	8	11	16	13	12	12
Chr01-13579-30443411	Chr01	30443395	CCGG	25	38	35	17	15	14	14	13	25
Chr01-13582-30456306	Chr01	30456290	CCGG	6	6	7	5	5	3	6	0	5
Chr01-13585-30469187	Chr01	30469171	CCGG	47	58	51	39	29	51	31	33	31
Chr01-13586-30471001	Chr01	30470985	CCGG	20	29	11	14	13	22	16	14	15
Chr01-13588-30480375	Chr01	30480359	CCGG	18	15	11	17	11	19	13	18	16
Chr01-13590-30490450	Chr01	30490434	CCGG	29	33	36	30	32	39	29	28	22
Chr01-13594-20779218	Chr01	20779202	CCWGG	0	0	0	0	3	0	0	0	0
Chr01-13597-20784848	Chr01	20784832	CCWGG	0	3	0	0	0	0	0	0	0
Chr01-13598-20785276	Chr01	20785260	CCWGG	20	13	11	5	11	12	19	16	15
Chr01-13598-30499699	Chr01	30499683	CCGG	0	0	0	0	0	0	4	0	3
Chr01-13600-20787168	Chr01	20787152	CCWGG	0	3	0	0	0	0	0	0	0
Chr01-13601-20789250	Chr01	20789234	CCWGG	23	20	12	5	14	21	11	21	22
Chr01-13601-30502772	Chr01	30502756	CCGG	8	23	15	13	16	12	12	14	13
Chr01-1360-2501056	Chr01	2501040	CCWGG	3	6	6	0	0	0	0	0	0
Chr01-13603-30504950	Chr01	30504934	CCGG	31	46	49	34	31	35	27	35	40
Chr01-13607-30506725	Chr01	30506709	CCGG	20	34	9	10	13	15	18	18	22
Chr01-13608-30530505	Chr01	30530489	CCGG	13	20	11	12	9	13	9	10	9
Chr01-13611-20798385	Chr01	20798369	CCWGG	15	16	6	11	7	9	5	8	6
Chr01-13611-30545235	Chr01	30545219	CCGG	7	6	13	10	8	6	6	10	7
Chr01-13612-30546383	Chr01	30546367	CCGG	4	0	0	0	0	0	0	0	0
Chr01-13613-20798610	Chr01	20798594	CCWGG	27	23	3	8	10	18	10	17	10
Chr01-13616-20801085	Chr01	20801069	CCWGG	23	12	13	15	11	12	11	17	29
Chr01-13618-30569634	Chr01	30569618	CCGG	3	0	0	5	3	0	0	0	3
Chr01-13628-20811494	Chr01	20811478	CCWGG	7	6	13	7	3	10	0	4	5
Chr01-13635-30618086	Chr01	30618070	CCGG	0	3	0	0	0	4	0	4	3
Chr01-13641-20820744	Chr01	20820728	CCWGG	33	37	28	15	27	19	24	33	50
Chr01-13644-20821071	Chr01	20821055	CCWGG	17	11	4	3	10	7	4	8	3
Chr01-13647-20821267	Chr01	20821251	CCWGG	836	857	757	726	716	768	751	758	666
Chr01-13663-20831079	Chr01	20831063	CCWGG	4	7	4	8	0	5	0	6	3
Chr01-13667-20835181	Chr01	20835165	CCWGG	23	58	32	32	33	34	29	20	20
Chr01-13673-30682493	Chr01	30682477	CCGG	9	15	5	6	18	6	5	7	8
Chr01-13674-30682765	Chr01	30682749	CCGG	0	27	0	14	0	20	19	0	4
Chr01-13680-30692335	Chr01	30692319	CCGG	0	3	0	0	0	0	0	0	0
Chr01-13682-30693762	Chr01	30693746	CCGG	15	15	10	10	9	18	9	8	7
Chr01-13693-30713745	Chr01	30713729	CCGG	4	4	3	0	5	0	0	0	0
Chr01-13696-30716500	Chr01	30716484	CCGG	104	140	165	164	162	131	107	102	77
Chr01-13700-20863543	Chr01	20863527	CCWGG	14	15	19	11	10	19	8	12	26
Chr01-13701-20863806	Chr01	20863790	CCWGG	8	10	15	9	10	9	14	4	12
Chr01-13701-30719012	Chr01	30718996	CCGG	0	0	0	0	0	0	0	0	5
Chr01-1370-2523075	Chr01	2523059	CCWGG	20	19	0	12	10	15	10	3	4
Chr01-13704-20864064	Chr01	20864048	CCWGG	15	12	8	8	6	11	8	10	8
Chr01-13705-20864855	Chr01	20864839	CCWGG	8	14	5	5	5	8	6	5	8
Chr01-13713-20873152	Chr01	20873136	CCWGG	0	0	3	0	0	3	0	0	4
Chr01-13717-20873682	Chr01	20873666	CCWGG	0	0	0	0	0	3	0	0	0
Chr01-13723-30738029	Chr01	30738013	CCGG	16	13	14	12	13	21	11	6	7
Chr01-13725-30738509	Chr01	30738493	CCGG	14	17	3	12	10	9	9	5	4
Chr01-13727-20877939	Chr01	20877923	CCWGG	4	6	6	3	3	3	3	7	7
Chr01-13732-20881786	Chr01	20881770	CCWGG	4	8	5	8	3	5	3	0	0
Chr01-13734-30760369	Chr01	30760353	CCGG	5	0	0	0	4	6	0	3	3
Chr01-13735-30763404	Chr01	30763388	CCGG	4	0	4	3	5	0	3	0	0
Chr01-13739-20893718	Chr01	20893702	CCWGG	26	16	28	20	20	17	18	9	27
Chr01-13740-20894208	Chr01	20894192	CCWGG	0	3	0	0	0	0	3	0	0
Chr01-13741-30773341	Chr01	30773325	CCGG	3	0	0	0	0	0	0	0	0
Chr01-13744-30773667	Chr01	30773651	CCGG	7	5	3	7	0	7	6	5	8
Chr01-13748-30775168	Chr01	30775152	CCGG	9	6	3	3	9	6	4	10	0
Chr01-13761-30790033	Chr01	30790017	CCGG	29	44	44	26	43	47	36	45	30
Chr01-13762-30790499	Chr01	30790483	CCGG	14	32	22	18	22	30	18	16	6
Chr01-13763-30791468	Chr01	30791452	CCGG	16	20	11	16	15	14	8	17	10
Chr01-13783-20938886	Chr01	20938870	CCWGG	0	0	0	0	0	0	0	0	4
Chr01-13784-20938956	Chr01	20938940	CCWGG	12	10	16	13	9	13	8	7	7
Chr01-13786-20941782	Chr01	20941766	CCWGG	0	9	3	5	0	3	4	4	4
Chr01-13788-20943264	Chr01	20943248	CCWGG	24	35	27	38	28	37	31	26	26
Chr01-13788-30829498	Chr01	30829482	CCGG	0	3	0	0	3	0	0	0	4
Chr01-13798-20954153	Chr01	20954137	CCWGG	27	43	30	17	27	40	20	20	38
Chr01-13801-20955314	Chr01	20955298	CCWGG	36	36	29	21	26	29	33	40	96
Chr01-13801-30839012	Chr01	30838996	CCGG	3	3	5	3	6	7	4	3	3
Chr01-13806-20959928	Chr01	20959912	CCWGG	4	8	8	6	5	7	8	0	5
Chr01-13808-20962825	Chr01	20962809	CCWGG	21	22	21	22	10	15	14	20	23
Chr01-13809-20964512	Chr01	20964496	CCWGG	25	15	30	14	23	12	19	14	23
Chr01-13810-20966458	Chr01	20966442	CCWGG	47	33	32	28	42	29	26	27	29
Chr01-13810-30850187	Chr01	30850171	CCGG	16	15	6	8	10	15	12	16	4
Chr01-13811-20966790	Chr01	20966774	CCWGG	36	63	34	34	25	61	28	27	41
Chr01-13811-30850630	Chr01	30850614	CCGG	3	4	5	3	4	0	0	7	0
Chr01-13816-20969968	Chr01	20969952	CCWGG	12	17	14	13	18	16	12	13	16
Chr01-13817-20970866	Chr01	20970850	CCWGG	0	3	0	3	0	0	0	0	0
Chr01-13829-20985505	Chr01	20985489	CCWGG	7	8	13	9	6	10	12	7	7
Chr01-13838-20990123	Chr01	20990107	CCWGG	16	19	27	12	9	17	8	8	9
Chr01-13841-20992872	Chr01	20992856	CCWGG	0	0	0	0	3	3	0	0	0
Chr01-13841-30902882	Chr01	30902866	CCGG	24	41	22	35	25	37	31	28	36
Chr01-13842-20997126	Chr01	20997110	CCWGG	0	3	4	3	0	4	3	3	3
Chr01-13844-21000816	Chr01	21000800	CCWGG	37	24	35	27	18	16	19	21	21
Chr01-13847-21024050	Chr01	21024034	CCWGG	15	16	11	11	8	17	12	6	18
Chr01-13852-21026127	Chr01	21026111	CCWGG	36	47	31	25	32	28	27	28	25
Chr01-13853-21028118	Chr01	21028102	CCWGG	3	3	0	0	5	3	0	0	0
Chr01-13853-30930930	Chr01	30930914	CCGG	5	0	3	3	4	0	5	6	0
Chr01-13877-21048413	Chr01	21048397	CCWGG	28	24	0	10	15	15	16	22	10
Chr01-13880-21051895	Chr01	21051879	CCWGG	17	13	7	11	7	11	5	9	8
Chr01-13882-30997535	Chr01	30997519	CCGG	7	7	7	5	7	8	7	5	7
Chr01-13884-21090771	Chr01	21090755	CCWGG	0	0	0	0	0	4	0	0	0
Chr01-13889-21094310	Chr01	21094294	CCWGG	0	0	0	0	0	0	0	4	0
Chr01-13891-31015571	Chr01	31015555	CCGG	46	60	61	69	57	57	46	63	46
Chr01-13892-31015961	Chr01	31015945	CCGG	4	0	0	0	0	3	0	3	0
Chr01-13894-21110394	Chr01	21110378	CCWGG	0	6	3	0	5	8	7	5	10
Chr01-13895-21112383	Chr01	21112367	CCWGG	0	0	6	12	0	3	0	0	0
Chr01-13905-21136573	Chr01	21136557	CCWGG	0	0	0	3	3	3	7	4	0
Chr01-13909-21140564	Chr01	21140548	CCWGG	14	15	3	14	12	18	9	12	5
Chr01-13912-21142641	Chr01	21142625	CCWGG	0	0	0	0	0	0	0	3	4
Chr01-13917-21147789	Chr01	21147773	CCWGG	8	7	7	4	8	12	14	0	0
Chr01-13919-21148270	Chr01	21148254	CCWGG	12	14	20	14	9	11	5	15	15
Chr01-13923-21149133	Chr01	21149117	CCWGG	7	6	0	0	0	0	0	4	0
Chr01-1392-4169083	Chr01	4169067	CCGG	37	43	35	26	34	41	31	21	36
Chr01-13926-21155246	Chr01	21155230	CCWGG	15	11	6	9	4	13	14	8	10
Chr01-13928-31070477	Chr01	31070461	CCGG	14	19	17	9	15	5	11	13	4
Chr01-13934-21166337	Chr01	21166321	CCWGG	4	3	0	0	3	5	0	5	5
Chr01-13934-31086607	Chr01	31086591	CCGG	18	35	33	25	27	21	19	14	16
Chr01-13936-21168063	Chr01	21168047	CCWGG	42	52	55	45	49	51	27	34	35
Chr01-13937-31091997	Chr01	31091981	CCGG	0	3	3	0	0	0	0	0	0
Chr01-13940-31095840	Chr01	31095824	CCGG	19	15	15	11	11	9	19	13	12
Chr01-13941-21171859	Chr01	21171843	CCWGG	9	11	13	11	9	9	6	6	8
Chr01-13943-31099896	Chr01	31099880	CCGG	3	0	0	4	0	0	3	0	0
Chr01-13949-21187261	Chr01	21187245	CCWGG	6	4	3	3	4	5	4	5	7
Chr01-13953-21192993	Chr01	21192977	CCWGG	23	42	15	23	21	28	11	11	31
Chr01-13954-21193777	Chr01	21193761	CCWGG	8	22	13	15	11	20	14	11	13
Chr01-13954-31112718	Chr01	31112702	CCGG	3	0	0	0	0	4	5	0	0
Chr01-13955-21193839	Chr01	21193823	CCWGG	4	9	8	10	5	7	6	8	5
Chr01-13955-31112812	Chr01	31112796	CCGG	458	513	403	411	379	466	397	365	403
Chr01-13957-21194405	Chr01	21194389	CCWGG	0	0	4	0	0	0	0	0	0
Chr01-13960-21196302	Chr01	21196286	CCWGG	0	0	0	0	0	0	0	3	0
Chr01-13961-31116093	Chr01	31116077	CCGG	11	16	10	11	8	13	6	10	5
Chr01-13973-21221852	Chr01	21221836	CCWGG	0	3	0	0	5	5	3	0	0
Chr01-13976-21224566	Chr01	21224550	CCWGG	5	0	12	0	7	8	6	5	5
Chr01-13978-31144343	Chr01	31144327	CCGG	0	0	0	0	0	0	0	0	4
Chr01-13984-21248144	Chr01	21248128	CCWGG	6	5	13	9	5	4	5	5	8
Chr01-1399-2610705	Chr01	2610689	CCWGG	8	5	7	5	6	0	7	9	4
Chr01-1399-4194188	Chr01	4194172	CCGG	4	9	10	3	11	7	0	9	3
Chr01-13995-31162999	Chr01	31162983	CCGG	15	21	27	10	14	13	8	10	12
Chr01-13996-31163145	Chr01	31163129	CCGG	0	5	5	4	3	3	0	4	0
Chr01-13997-31163929	Chr01	31163913	CCGG	0	10	4	4	3	5	0	0	5
Chr01-13999-31180764	Chr01	31180748	CCGG	14	18	16	22	17	18	13	12	10
Chr01-14000-31182077	Chr01	31182061	CCGG	14	23	30	25	17	23	22	27	24
Chr01-1400-2610808	Chr01	2610792	CCWGG	6	9	11	8	8	9	3	11	3
Chr01-14010-31189280	Chr01	31189264	CCGG	8	4	4	7	0	7	4	5	3
Chr01-1401-2611886	Chr01	2611870	CCWGG	8	6	12	6	4	11	6	10	6
Chr01-14013-31191677	Chr01	31191661	CCGG	3	6	9	0	7	10	8	4	8
Chr01-14047-31243389	Chr01	31243373	CCGG	0	5	0	0	3	0	0	3	0
Chr01-14050-31248195	Chr01	31248179	CCGG	15	28	23	28	20	20	17	20	19
Chr01-14054-31252803	Chr01	31252787	CCGG	70	59	73	69	54	65	46	70	113
Chr01-14062-21329390	Chr01	21329374	CCWGG	0	0	3	0	0	0	0	0	0
Chr01-14064-21335459	Chr01	21335443	CCWGG	8	12	9	9	5	5	9	8	14
Chr01-14067-21336891	Chr01	21336875	CCWGG	0	6	0	5	0	0	0	3	3
Chr01-14072-21343733	Chr01	21343717	CCWGG	8	8	0	7	6	6	7	0	7
Chr01-1407-4250915	Chr01	4250899	CCGG	9	7	6	6	6	0	3	11	0
Chr01-14082-31276535	Chr01	31276519	CCGG	35	34	42	29	35	29	27	28	29
Chr01-1408-2623033	Chr01	2623017	CCWGG	3	6	6	8	6	11	7	4	8
Chr01-14085-31282442	Chr01	31282426	CCGG	48	30	14	16	31	31	25	32	9
Chr01-14086-21361500	Chr01	21361484	CCWGG	3	0	6	0	6	0	0	0	0
Chr01-14087-21361969	Chr01	21361953	CCWGG	178	209	194	164	141	160	153	146	199
Chr01-14089-21365807	Chr01	21365791	CCWGG	9	4	10	5	3	15	6	5	7
Chr01-14090-31300002	Chr01	31299986	CCGG	51	58	57	46	34	55	45	62	62
Chr01-14091-21366432	Chr01	21366416	CCWGG	0	7	3	5	7	4	0	7	3
Chr01-14091-31308600	Chr01	31308584	CCGG	6	3	6	7	3	3	5	4	9
Chr01-14092-21366484	Chr01	21366468	CCWGG	0	0	0	0	0	0	3	4	0
Chr01-14092-31314155	Chr01	31314139	CCGG	0	0	0	0	0	3	0	0	0
Chr01-14094-31320453	Chr01	31320437	CCGG	29	37	33	31	25	28	24	26	28
Chr01-14095-31320791	Chr01	31320775	CCGG	0	0	0	0	6	5	3	4	0
Chr01-14096-21371651	Chr01	21371635	CCWGG	22	20	21	23	18	28	15	29	21
Chr01-14096-31321447	Chr01	31321431	CCGG	6	5	3	0	0	5	0	6	0
Chr01-14097-31324231	Chr01	31324215	CCGG	0	4	0	0	0	5	0	3	0
Chr01-14098-31331771	Chr01	31331755	CCGG	9	5	4	0	0	8	6	0	9
Chr01-14099-21372087	Chr01	21372071	CCWGG	0	0	3	0	0	0	0	0	0
Chr01-14099-31334313	Chr01	31334297	CCGG	34	27	26	12	24	16	17	20	23
Chr01-14100-21372300	Chr01	21372284	CCWGG	8	4	8	5	8	4	11	9	11
Chr01-14100-31341813	Chr01	31341797	CCGG	0	0	0	0	0	0	0	0	3
Chr01-14106-21376842	Chr01	21376826	CCWGG	5	14	10	10	15	14	12	9	0
Chr01-14110-21377789	Chr01	21377773	CCWGG	21	31	34	21	18	17	21	12	12
Chr01-14112-31368542	Chr01	31368526	CCGG	3	13	4	11	6	12	4	8	8
Chr01-14114-21389471	Chr01	21389455	CCWGG	0	4	3	0	3	0	0	0	6
Chr01-14115-21390049	Chr01	21390033	CCWGG	15	15	14	8	12	24	17	19	11
Chr01-14116-31396703	Chr01	31396687	CCGG	3	0	0	0	0	0	0	0	0
Chr01-14117-21393781	Chr01	21393765	CCWGG	47	54	55	45	29	31	36	38	37
Chr01-14120-21394795	Chr01	21394779	CCWGG	5	3	3	0	3	0	0	0	0
Chr01-14121-21395015	Chr01	21394999	CCWGG	18	21	21	9	16	16	13	11	25
Chr01-14122-21397175	Chr01	21397159	CCWGG	7	5	0	6	0	0	0	0	0
Chr01-14123-21397564	Chr01	21397548	CCWGG	0	0	5	0	0	0	0	0	4
Chr01-14125-21397616	Chr01	21397600	CCWGG	3	0	0	0	0	0	3	0	0
Chr01-14136-31450259	Chr01	31450243	CCGG	126	167	83	84	97	112	102	125	74
Chr01-14137-31450296	Chr01	31450280	CCGG	44	45	18	20	26	36	21	28	19
Chr01-14140-31452780	Chr01	31452764	CCGG	6	8	7	3	6	4	5	5	4
Chr01-14145-31456638	Chr01	31456622	CCGG	0	0	7	3	4	3	8	5	0
Chr01-14159-21420030	Chr01	21420014	CCWGG	0	3	0	0	0	0	0	0	0
Chr01-14168-31470977	Chr01	31470961	CCGG	2693	3073	3814	3476	2610	3098	2288	2766	2019
Chr01-14172-21446841	Chr01	21446825	CCWGG	0	0	0	0	0	0	0	0	4
Chr01-14173-21448694	Chr01	21448678	CCWGG	4	5	4	4	4	0	4	0	4
Chr01-14174-21450578	Chr01	21450562	CCWGG	6	12	7	19	7	11	10	7	7
Chr01-14174-31507250	Chr01	31507234	CCGG	0	0	0	3	4	0	0	0	3
Chr01-1417-4340883	Chr01	4340867	CCGG	3	6	0	10	3	8	0	0	0
Chr01-14176-21455129	Chr01	21455113	CCWGG	10	9	7	7	6	14	12	5	8
Chr01-14180-21458739	Chr01	21458723	CCWGG	0	4	0	0	0	0	0	0	0
Chr01-14180-31526343	Chr01	31526327	CCGG	11	4	15	9	6	11	7	6	7
Chr01-14181-21460696	Chr01	21460680	CCWGG	55	57	68	64	51	66	34	46	34
Chr01-14187-21470781	Chr01	21470765	CCWGG	7	11	5	10	9	20	6	12	7
Chr01-14189-21470842	Chr01	21470826	CCWGG	8	13	4	5	4	3	6	3	11
Chr01-14192-21482705	Chr01	21482689	CCWGG	39	56	44	51	48	60	40	42	58
Chr01-14193-21483490	Chr01	21483474	CCWGG	0	0	3	0	0	0	0	0	0
Chr01-14195-21485263	Chr01	21485247	CCWGG	24	51	34	28	21	29	28	28	26
Chr01-14203-31577893	Chr01	31577877	CCGG	4	3	0	0	0	0	0	5	0
Chr01-14205-31593066	Chr01	31593050	CCGG	31	34	0	25	30	32	21	11	16
Chr01-14206-21505726	Chr01	21505710	CCWGG	49	42	55	46	34	31	31	37	49
Chr01-14211-31619108	Chr01	31619092	CCGG	0	0	0	4	0	4	0	3	0
Chr01-14212-21516178	Chr01	21516162	CCWGG	9	6	9	9	0	6	8	7	5
Chr01-14219-21517314	Chr01	21517298	CCWGG	12	14	11	12	14	17	9	15	10
Chr01-14225-21520518	Chr01	21520502	CCWGG	4	13	6	4	8	8	9	11	0
Chr01-14229-31643197	Chr01	31643181	CCGG	4	0	0	4	0	0	0	0	0
Chr01-1423-2671121	Chr01	2671105	CCWGG	25	17	34	29	26	26	19	20	17
Chr01-14233-21523783	Chr01	21523767	CCWGG	16	8	11	13	12	14	7	16	10
Chr01-14233-31646733	Chr01	31646717	CCGG	8	29	14	18	25	22	17	10	13
Chr01-14242-31658820	Chr01	31658804	CCGG	11	19	15	14	13	19	9	5	13
Chr01-14245-31661924	Chr01	31661908	CCGG	0	0	4	0	0	0	3	0	0
Chr01-14248-31666313	Chr01	31666297	CCGG	0	4	0	0	0	0	0	0	0
Chr01-14251-31671407	Chr01	31671391	CCGG	9	8	3	7	5	6	3	5	0
Chr01-14258-21546841	Chr01	21546825	CCWGG	5	10	0	4	4	8	3	0	7
Chr01-14258-31706556	Chr01	31706540	CCGG	21	12	9	9	9	10	5	13	23
Chr01-14259-21546873	Chr01	21546857	CCWGG	9	14	9	6	17	18	14	7	17
Chr01-14262-21549524	Chr01	21549508	CCWGG	3	5	5	7	0	0	3	5	4
Chr01-14263-31712854	Chr01	31712838	CCGG	94	112	98	92	94	118	82	73	71
Chr01-14265-21555017	Chr01	21555001	CCWGG	7	11	4	5	7	7	7	6	5
Chr01-14266-21555903	Chr01	21555887	CCWGG	22	18	11	12	12	29	19	15	27
Chr01-14270-21563273	Chr01	21563257	CCWGG	18	25	19	16	6	14	21	19	30
Chr01-14271-31716804	Chr01	31716788	CCGG	16	17	12	13	15	17	9	15	12
Chr01-14277-21569916	Chr01	21569900	CCWGG	0	4	5	5	0	0	0	4	5
Chr01-14277-31740864	Chr01	31740848	CCGG	3	0	4	4	5	4	0	3	3
Chr01-14278-31740902	Chr01	31740886	CCGG	3	4	0	0	0	5	0	3	0
Chr01-14279-31745636	Chr01	31745620	CCGG	4	0	0	3	3	5	3	0	0
Chr01-14281-31751848	Chr01	31751832	CCGG	0	0	0	0	4	0	0	7	0
Chr01-1428-2690245	Chr01	2690229	CCWGG	8	13	6	7	4	7	10	11	4
Chr01-14284-21581088	Chr01	21581072	CCWGG	0	0	0	0	3	0	0	0	0
Chr01-14287-31780441	Chr01	31780425	CCGG	33	29	14	14	15	17	8	18	14
Chr01-14-30484	Chr01	30468	CCWGG	0	3	0	0	0	0	0	3	0
Chr01-14308-21599381	Chr01	21599365	CCWGG	14	19	14	21	11	11	9	9	21
Chr01-1431-2692898	Chr01	2692882	CCWGG	0	8	6	6	7	6	0	4	6
Chr01-14316-21606434	Chr01	21606418	CCWGG	10	6	3	5	7	6	9	6	5
Chr01-14319-21607539	Chr01	21607523	CCWGG	5	8	5	9	4	7	8	0	5
Chr01-14320-31806022	Chr01	31806006	CCGG	22	29	20	10	9	15	12	11	22
Chr01-14321-21613121	Chr01	21613105	CCWGG	6	0	0	0	3	5	0	0	0
Chr01-14325-21619202	Chr01	21619186	CCWGG	7	15	9	17	7	11	7	11	11
Chr01-14325-31819344	Chr01	31819328	CCGG	0	0	0	4	3	0	3	3	0
Chr01-14326-21619906	Chr01	21619890	CCWGG	62	94	65	64	48	74	54	48	39
Chr01-14327-21620614	Chr01	21620598	CCWGG	0	0	0	0	0	0	3	0	0
Chr01-14336-21625550	Chr01	21625534	CCWGG	0	6	3	0	3	5	4	0	4
Chr01-14337-21627289	Chr01	21627273	CCWGG	39	23	20	18	21	30	20	18	37
Chr01-14345-21634573	Chr01	21634557	CCWGG	0	0	5	0	3	7	0	4	0
Chr01-14361-31856958	Chr01	31856942	CCGG	0	61	0	20	0	36	31	0	15
Chr01-14363-31863224	Chr01	31863208	CCGG	3	0	9	0	0	0	0	0	5
Chr01-14368-21653367	Chr01	21653351	CCWGG	4	3	3	0	3	5	7	4	0
Chr01-14372-21656758	Chr01	21656742	CCWGG	0	0	4	0	0	3	0	0	0
Chr01-14373-21658825	Chr01	21658809	CCWGG	14	16	13	16	12	11	6	12	10
Chr01-14375-31879459	Chr01	31879443	CCGG	93	100	91	87	79	85	75	79	97
Chr01-14378-21662901	Chr01	21662885	CCWGG	34	20	34	42	36	37	22	35	36
Chr01-14379-21664040	Chr01	21664024	CCWGG	5	5	6	6	3	8	3	3	6
Chr01-14380-21668923	Chr01	21668907	CCWGG	0	0	6	0	0	0	0	0	0
Chr01-14383-21669141	Chr01	21669125	CCWGG	0	0	0	0	0	0	3	0	3
Chr01-14384-21669200	Chr01	21669184	CCWGG	0	32	31	11	12	23	25	17	22
Chr01-14394-31910491	Chr01	31910475	CCGG	0	0	4	3	7	5	0	3	0
Chr01-14396-21690543	Chr01	21690527	CCWGG	13	13	12	20	13	22	9	10	19
Chr01-14402-21698618	Chr01	21698602	CCWGG	0	5	0	0	0	5	5	0	0
Chr01-14407-21716392	Chr01	21716376	CCWGG	7	12	0	4	5	9	8	0	4
Chr01-14411-21727448	Chr01	21727432	CCWGG	0	0	0	3	0	0	0	0	0
Chr01-14439-31948888	Chr01	31948872	CCGG	0	0	3	3	6	0	0	0	0
Chr01-14442-21757752	Chr01	21757736	CCWGG	0	3	0	0	0	4	0	0	0
Chr01-14444-31957078	Chr01	31957062	CCGG	0	3	6	4	5	4	0	0	0
Chr01-1444-4400039	Chr01	4400023	CCGG	13	0	0	12	14	5	0	9	10
Chr01-14447-31963394	Chr01	31963378	CCGG	9	12	14	7	11	12	14	6	7
Chr01-14448-31989014	Chr01	31988998	CCGG	0	0	0	0	0	4	0	0	0
Chr01-14453-32018543	Chr01	32018527	CCGG	3	4	0	0	0	9	6	3	0
Chr01-14454-21765120	Chr01	21765104	CCWGG	0	0	0	0	0	6	5	0	0
Chr01-14455-21765351	Chr01	21765335	CCWGG	0	4	0	0	0	0	3	0	3
Chr01-14456-21765533	Chr01	21765517	CCWGG	39	39	33	33	43	47	39	27	35
Chr01-14456-32038118	Chr01	32038102	CCGG	6	5	0	3	0	0	0	0	0
Chr01-14460-21767865	Chr01	21767849	CCWGG	0	8	3	0	4	7	5	3	3
Chr01-14460-32039236	Chr01	32039220	CCGG	12	44	30	19	18	25	16	23	16
Chr01-14462-32040016	Chr01	32040000	CCGG	7	7	9	6	3	4	3	4	9
Chr01-14464-32040440	Chr01	32040424	CCGG	29	31	23	16	22	26	20	29	42
Chr01-14465-32040582	Chr01	32040566	CCGG	0	5	0	3	0	0	3	3	0
Chr01-14467-21772955	Chr01	21772939	CCWGG	3	8	3	4	4	12	0	0	3
Chr01-14470-21781522	Chr01	21781506	CCWGG	14	25	18	13	13	25	11	16	20
Chr01-14471-21785823	Chr01	21785807	CCWGG	0	0	0	4	0	0	0	0	0
Chr01-1447-2736063	Chr01	2736047	CCWGG	0	6	0	0	0	0	0	0	0
Chr01-14474-32058862	Chr01	32058846	CCGG	336	358	284	322	333	352	253	324	234
Chr01-14475-32059156	Chr01	32059140	CCGG	6	3	3	3	4	7	14	6	13
Chr01-14481-32096201	Chr01	32096185	CCGG	0	9	13	0	12	8	0	0	4
Chr01-1448-4408753	Chr01	4408737	CCGG	0	13	9	8	7	9	12	8	12
Chr01-14486-21818990	Chr01	21818974	CCWGG	3	3	0	4	0	3	0	0	0
Chr01-1449-4408800	Chr01	4408784	CCGG	0	0	0	5	0	3	0	4	0
Chr01-14496-21853101	Chr01	21853085	CCWGG	7	5	5	8	4	3	4	4	4
Chr01-14504-32155895	Chr01	32155879	CCGG	0	14	11	0	0	6	9	6	5
Chr01-14505-21859852	Chr01	21859836	CCWGG	26	20	23	17	16	18	12	12	26
Chr01-14523-32213413	Chr01	32213397	CCGG	16	26	12	25	22	24	14	11	34
Chr01-14524-32215298	Chr01	32215282	CCGG	0	0	3	0	3	0	3	0	6
Chr01-14529-21871635	Chr01	21871619	CCWGG	13	25	17	14	10	22	20	12	13
Chr01-14535-21876700	Chr01	21876684	CCWGG	8	4	0	0	0	0	4	0	8
Chr01-14544-32242779	Chr01	32242763	CCGG	0	0	0	0	0	0	0	6	3
Chr01-14546-21891331	Chr01	21891315	CCWGG	87	109	132	104	117	98	70	75	38
Chr01-14546-32249881	Chr01	32249865	CCGG	14	8	4	11	9	5	14	5	3
Chr01-14547-32251781	Chr01	32251765	CCGG	11	7	11	10	4	11	7	8	9
Chr01-14551-32253680	Chr01	32253664	CCGG	0	5	0	0	0	0	0	0	3
Chr01-14556-32264259	Chr01	32264243	CCGG	6	6	8	11	7	20	14	8	11
Chr01-14562-21897350	Chr01	21897334	CCWGG	25	29	28	28	20	35	32	24	47
Chr01-14562-32285100	Chr01	32285084	CCGG	27	25	23	21	21	19	18	20	7
Chr01-14565-32299089	Chr01	32299073	CCGG	0	3	5	0	3	0	0	0	4
Chr01-14573-21912667	Chr01	21912651	CCWGG	6	10	7	8	5	4	0	0	7
Chr01-14573-32310604	Chr01	32310588	CCGG	13	24	23	22	14	21	16	15	7
Chr01-14574-21912696	Chr01	21912680	CCWGG	0	0	0	0	0	0	3	0	0
Chr01-14574-32321776	Chr01	32321760	CCGG	10	16	14	8	17	18	15	13	14
Chr01-14577-21915085	Chr01	21915069	CCWGG	3	3	5	7	4	6	5	5	4
Chr01-14578-32338236	Chr01	32338220	CCGG	18	13	18	15	22	14	16	12	18
Chr01-14579-32340317	Chr01	32340301	CCGG	5	0	0	0	0	7	4	0	0
Chr01-14581-32346923	Chr01	32346907	CCGG	0	0	0	0	3	0	0	0	0
Chr01-14582-21924934	Chr01	21924918	CCWGG	21	22	17	14	16	17	12	17	32
Chr01-14583-32350212	Chr01	32350196	CCGG	0	0	3	0	0	4	0	3	3
Chr01-14587-21925783	Chr01	21925767	CCWGG	14	17	14	18	9	19	13	15	19
Chr01-14591-32359485	Chr01	32359469	CCGG	4	8	13	8	7	13	5	4	7
Chr01-14592-32359668	Chr01	32359652	CCGG	0	4	3	0	0	3	4	0	0
Chr01-14596-32361244	Chr01	32361228	CCGG	3	0	0	0	0	0	0	0	0
Chr01-14597-32361296	Chr01	32361280	CCGG	25	26	33	27	28	41	24	26	18
Chr01-14601-32372915	Chr01	32372899	CCGG	10	8	8	5	4	12	9	9	3
Chr01-14603-32379551	Chr01	32379535	CCGG	0	0	0	0	0	0	0	3	0
Chr01-1460-4442270	Chr01	4442254	CCGG	24	24	8	21	14	15	18	18	20
Chr01-14606-32385039	Chr01	32385023	CCGG	0	0	0	0	0	0	3	0	0
Chr01-14607-21935806	Chr01	21935790	CCWGG	12	8	7	10	4	6	3	8	3
Chr01-14609-21943541	Chr01	21943525	CCWGG	6	8	7	13	9	12	5	7	9
Chr01-14616-21969515	Chr01	21969499	CCWGG	4	0	3	0	3	0	0	0	3
Chr01-14627-21993878	Chr01	21993862	CCWGG	4	3	10	12	8	5	7	9	8
Chr01-14628-21994696	Chr01	21994680	CCWGG	4	0	0	6	4	4	0	0	0
Chr01-14629-21994817	Chr01	21994801	CCWGG	6	9	11	7	3	9	10	5	8
Chr01-14632-21996965	Chr01	21996949	CCWGG	7	4	4	5	0	3	4	0	7
Chr01-14633-21997578	Chr01	21997562	CCWGG	110	116	124	120	97	103	85	89	73
Chr01-14636-22000239	Chr01	22000223	CCWGG	0	0	4	0	0	0	0	0	0
Chr01-14637-32414557	Chr01	32414541	CCGG	6	7	0	4	0	0	7	4	5
Chr01-1464-4468987	Chr01	4468971	CCGG	0	8	0	3	0	12	0	0	0
Chr01-14648-22012096	Chr01	22012080	CCWGG	0	3	0	0	0	0	0	0	0
Chr01-14648-32421986	Chr01	32421970	CCGG	0	4	0	4	0	0	0	0	0
Chr01-14653-22020831	Chr01	22020815	CCWGG	24	34	20	17	18	27	9	20	13
Chr01-14654-32441784	Chr01	32441768	CCGG	0	3	3	5	3	0	3	0	0
Chr01-1465-4471674	Chr01	4471658	CCGG	0	7	0	3	0	12	0	0	0
Chr01-14655-32446650	Chr01	32446634	CCGG	10	10	9	5	8	14	5	9	6
Chr01-14658-32457508	Chr01	32457492	CCGG	3	12	10	9	3	8	8	7	6
Chr01-14659-22028605	Chr01	22028589	CCWGG	5	3	3	5	5	0	4	7	5
Chr01-14662-22032791	Chr01	22032775	CCWGG	10	10	8	9	10	11	7	10	5
Chr01-14664-22034233	Chr01	22034217	CCWGG	9	10	10	3	5	11	3	9	6
Chr01-14670-32486614	Chr01	32486598	CCGG	0	0	4	0	0	0	0	0	0
Chr01-14671-32486638	Chr01	32486622	CCGG	0	0	4	0	3	0	0	0	0
Chr01-14674-22049558	Chr01	22049542	CCWGG	10	9	7	11	7	7	7	6	5
Chr01-14679-22056075	Chr01	22056059	CCWGG	0	0	3	0	6	4	0	0	0
Chr01-14679-32491701	Chr01	32491685	CCGG	6	0	7	0	0	3	0	0	0
Chr01-14682-32494661	Chr01	32494645	CCGG	7	10	13	6	15	11	14	8	0
Chr01-14684-32500603	Chr01	32500587	CCGG	3	4	4	0	3	0	0	0	3
Chr01-14686-22060419	Chr01	22060403	CCWGG	7	10	5	9	5	5	5	6	14
Chr01-14686-32503991	Chr01	32503975	CCGG	13	20	18	10	11	9	8	16	6
Chr01-14688-22061127	Chr01	22061111	CCWGG	25	32	34	19	39	28	39	42	39
Chr01-14689-32507285	Chr01	32507269	CCGG	0	3	0	3	0	3	0	0	0
Chr01-14691-32510607	Chr01	32510591	CCGG	6	17	10	10	18	10	9	6	9
Chr01-14692-22062954	Chr01	22062938	CCWGG	6	7	0	0	0	3	4	5	8
Chr01-14693-22064264	Chr01	22064248	CCWGG	11	16	21	11	11	27	12	24	20
Chr01-14693-32512737	Chr01	32512721	CCGG	22	29	24	20	16	20	20	14	27
Chr01-14698-32514614	Chr01	32514598	CCGG	0	0	5	0	3	4	3	3	0
Chr01-14699-32524349	Chr01	32524333	CCGG	8	13	15	11	5	5	0	11	3
Chr01-14704-32527517	Chr01	32527501	CCGG	0	0	0	0	0	4	0	0	0
Chr01-14713-32553470	Chr01	32553454	CCGG	18	13	15	9	15	19	18	12	6
Chr01-14717-32573404	Chr01	32573388	CCGG	0	41	0	0	0	23	14	0	6
Chr01-14723-32599086	Chr01	32599070	CCGG	4	0	10	4	4	3	0	3	0
Chr01-14724-32604710	Chr01	32604694	CCGG	14	13	16	9	19	28	9	11	21
Chr01-14730-32636517	Chr01	32636501	CCGG	23	42	41	39	45	40	30	17	34
Chr01-14735-32674574	Chr01	32674558	CCGG	10	12	6	8	15	10	7	7	6
Chr01-14737-22118315	Chr01	22118299	CCWGG	57	85	65	42	51	77	42	49	41
Chr01-14738-32692137	Chr01	32692121	CCGG	4	0	0	3	9	5	0	3	4
Chr01-14739-22119418	Chr01	22119402	CCWGG	3	0	0	4	0	0	3	0	0
Chr01-14742-22122839	Chr01	22122823	CCWGG	7	10	13	8	6	8	6	6	9
Chr01-14744-32723127	Chr01	32723111	CCGG	6	4	5	6	4	3	7	4	4
Chr01-14751-22140040	Chr01	22140024	CCWGG	48	57	45	52	61	70	42	59	36
Chr01-14757-22151125	Chr01	22151109	CCWGG	36	32	30	17	19	24	20	22	32
Chr01-14762-22161270	Chr01	22161254	CCWGG	9	12	8	15	7	16	12	9	13
Chr01-14764-22162002	Chr01	22161986	CCWGG	55	46	44	37	21	41	40	32	45
Chr01-14766-22164467	Chr01	22164451	CCWGG	4	6	4	0	3	5	0	0	3
Chr01-14768-22165613	Chr01	22165597	CCWGG	406	623	437	324	405	372	320	311	376
Chr01-1477-2794550	Chr01	2794534	CCWGG	11	9	0	19	9	14	3	4	0
Chr01-1477-4514479	Chr01	4514463	CCGG	5	5	9	6	8	6	7	4	3
Chr01-14775-22177377	Chr01	22177361	CCWGG	4	3	8	8	7	4	3	0	3
Chr01-14781-22179363	Chr01	22179347	CCWGG	11	9	9	10	7	18	6	15	14
Chr01-14802-32850380	Chr01	32850364	CCGG	131	181	213	184	191	192	128	134	110
Chr01-14807-22206355	Chr01	22206339	CCWGG	19	19	16	21	5	17	18	11	26
Chr01-14809-22206996	Chr01	22206980	CCWGG	5	6	5	0	3	3	0	4	6
Chr01-14816-22216843	Chr01	22216827	CCWGG	5	6	5	0	6	6	0	4	7
Chr01-148-183965	Chr01	183949	CCWGG	0	9	0	0	3	0	0	0	3
Chr01-14819-22217278	Chr01	22217262	CCWGG	31	34	26	36	25	31	33	36	33
Chr01-14821-22218699	Chr01	22218683	CCWGG	7	3	0	0	0	4	0	5	4
Chr01-14823-22218924	Chr01	22218908	CCWGG	0	5	0	3	0	0	4	3	0
Chr01-14824-22220245	Chr01	22220229	CCWGG	9	9	12	6	12	13	9	11	10
Chr01-1482-4544749	Chr01	4544733	CCGG	0	0	0	0	0	3	0	0	0
Chr01-14829-22220972	Chr01	22220956	CCWGG	31	32	19	26	17	18	25	18	31
Chr01-14830-32918555	Chr01	32918539	CCGG	6	11	10	15	7	9	9	11	5
Chr01-14832-22221333	Chr01	22221317	CCWGG	33	35	22	26	21	22	16	20	29
Chr01-14834-32938420	Chr01	32938404	CCGG	3	0	0	0	0	0	0	3	0
Chr01-14836-22226008	Chr01	22225992	CCWGG	0	0	0	0	0	0	0	3	0
Chr01-14837-32941464	Chr01	32941448	CCGG	7	4	3	6	0	4	3	0	0
Chr01-14839-22230279	Chr01	22230263	CCWGG	11	10	10	10	9	11	4	8	5
Chr01-14840-32977778	Chr01	32977762	CCGG	17	15	14	12	25	14	23	22	18
Chr01-14843-22234429	Chr01	22234413	CCWGG	3	11	4	3	6	7	0	0	5
Chr01-14843-33003653	Chr01	33003637	CCGG	6	9	3	6	4	6	4	3	14
Chr01-14845-33016480	Chr01	33016464	CCGG	0	0	0	0	0	4	0	0	0
Chr01-14853-33038141	Chr01	33038125	CCGG	23	26	29	30	30	29	18	25	37
Chr01-14860-22243819	Chr01	22243803	CCWGG	0	4	4	0	3	5	0	6	0
Chr01-14862-22245076	Chr01	22245060	CCWGG	7	17	7	6	3	8	0	5	7
Chr01-1486-2814329	Chr01	2814313	CCWGG	14	14	0	16	15	18	5	5	3
Chr01-14866-22248272	Chr01	22248256	CCWGG	4	3	4	3	0	0	0	4	0
Chr01-14868-33074525	Chr01	33074509	CCGG	0	0	0	0	3	0	0	0	0
Chr01-14873-33086548	Chr01	33086532	CCGG	24	26	27	17	17	31	23	19	26
Chr01-14875-33089951	Chr01	33089935	CCGG	7	7	0	0	0	7	0	3	4
Chr01-14877-33091970	Chr01	33091954	CCGG	7	6	7	6	6	7	8	7	5
Chr01-14885-33123996	Chr01	33123980	CCGG	54	51	35	39	44	53	30	31	23
Chr01-14889-33150913	Chr01	33150897	CCGG	3	5	0	0	0	0	0	0	0
Chr01-14895-33157041	Chr01	33157025	CCGG	3	0	0	0	0	0	0	0	0
Chr01-14897-33157986	Chr01	33157970	CCGG	0	4	0	0	0	4	4	0	6
Chr01-14901-33183449	Chr01	33183433	CCGG	0	0	0	3	4	6	0	3	0
Chr01-14902-33183547	Chr01	33183531	CCGG	0	0	0	4	0	0	0	3	0
Chr01-14903-22277751	Chr01	22277735	CCWGG	0	7	4	0	0	4	4	0	6
Chr01-14903-33196814	Chr01	33196798	CCGG	8	8	4	3	3	7	5	6	3
Chr01-14906-22281151	Chr01	22281135	CCWGG	25	26	12	27	20	13	22	22	34
Chr01-14906-33199523	Chr01	33199507	CCGG	0	0	3	0	0	0	0	0	0
Chr01-14908-22283439	Chr01	22283423	CCWGG	4	9	7	7	8	5	5	13	10
Chr01-14908-33204084	Chr01	33204068	CCGG	3	3	0	5	0	0	0	0	0
Chr01-14909-33204331	Chr01	33204315	CCGG	3	0	0	0	0	0	0	0	0
Chr01-14911-22283548	Chr01	22283532	CCWGG	5	11	9	5	5	11	10	4	4
Chr01-14913-33220153	Chr01	33220137	CCGG	5	3	0	0	0	5	0	0	3
Chr01-14914-33223995	Chr01	33223979	CCGG	6	11	11	5	6	6	0	7	6
Chr01-14916-22292577	Chr01	22292561	CCWGG	14	11	9	11	7	7	6	5	7
Chr01-14925-22295351	Chr01	22295335	CCWGG	0	0	0	0	3	0	0	0	0
Chr01-14930-33270835	Chr01	33270819	CCGG	10	6	10	0	5	8	3	0	5
Chr01-14932-33294495	Chr01	33294479	CCGG	11	19	10	5	8	13	3	8	5
Chr01-14935-22305294	Chr01	22305278	CCWGG	0	3	0	0	4	0	0	0	3
Chr01-14935-33308611	Chr01	33308595	CCGG	91	86	50	71	70	62	68	67	55
Chr01-14936-33310437	Chr01	33310421	CCGG	0	6	0	4	4	5	0	0	0
Chr01-14937-22305628	Chr01	22305612	CCWGG	14	12	12	11	8	11	7	6	5
Chr01-14939-33315907	Chr01	33315891	CCGG	13	11	15	7	16	14	9	11	9
Chr01-14947-22317415	Chr01	22317399	CCWGG	13	15	20	8	9	20	14	6	12
Chr01-14949-22318826	Chr01	22318810	CCWGG	3	0	3	0	0	0	0	0	0
Chr01-14950-33361343	Chr01	33361327	CCGG	6	5	0	9	3	3	0	3	4
Chr01-14953-22321125	Chr01	22321109	CCWGG	5	3	0	0	3	6	3	6	0
Chr01-14953-33364801	Chr01	33364785	CCGG	3	0	0	4	0	5	0	0	0
Chr01-14955-22321227	Chr01	22321211	CCWGG	44	48	42	34	34	37	43	37	31
Chr01-14956-22322652	Chr01	22322636	CCWGG	5	5	4	3	5	3	3	7	3
Chr01-14957-22326038	Chr01	22326022	CCWGG	17	22	25	18	21	25	17	25	17
Chr01-1496-4599083	Chr01	4599067	CCGG	0	3	0	0	0	0	0	0	0
Chr01-14971-22338370	Chr01	22338354	CCWGG	10	14	7	7	5	9	12	11	15
Chr01-14972-33443178	Chr01	33443162	CCGG	18	31	19	25	18	22	24	19	21
Chr01-14973-22339368	Chr01	22339352	CCWGG	15	15	17	11	19	16	16	11	16
Chr01-14973-33452946	Chr01	33452930	CCGG	13	29	15	12	17	20	11	21	7
Chr01-14974-22339388	Chr01	22339372	CCWGG	5	7	6	7	0	4	4	4	0
Chr01-14974-33468448	Chr01	33468432	CCGG	0	3	0	0	0	0	3	0	0
Chr01-14975-22340851	Chr01	22340835	CCWGG	5	7	11	10	6	15	0	8	4
Chr01-14977-22341918	Chr01	22341902	CCWGG	24	25	30	22	14	13	13	28	17
Chr01-14978-33507068	Chr01	33507052	CCGG	0	0	0	0	0	4	0	0	0
Chr01-14980-22342468	Chr01	22342452	CCWGG	0	0	0	0	3	3	0	0	0
Chr01-14982-22342705	Chr01	22342689	CCWGG	16	22	26	23	21	25	21	24	27
Chr01-14983-22342889	Chr01	22342873	CCWGG	0	0	3	0	0	0	0	0	0
Chr01-14983-33514409	Chr01	33514393	CCGG	13	27	15	17	11	18	21	15	15
Chr01-14986-33525985	Chr01	33525969	CCGG	13	15	9	7	11	9	0	12	11
Chr01-14988-33535604	Chr01	33535588	CCGG	46	59	57	54	37	44	42	52	49
Chr01-14991-33549685	Chr01	33549669	CCGG	4	15	15	8	9	12	6	9	6
Chr01-14995-22351818	Chr01	22351802	CCWGG	15	23	9	12	14	11	8	14	25
Chr01-14997-33576446	Chr01	33576430	CCGG	0	3	0	0	0	0	0	0	0
Chr01-14999-33579194	Chr01	33579178	CCGG	20	19	21	23	19	22	16	18	14
Chr01-15000-33580763	Chr01	33580747	CCGG	4	5	12	5	7	5	0	9	3
Chr01-15003-33585988	Chr01	33585972	CCGG	0	0	4	0	3	0	0	0	0
Chr01-15004-22362134	Chr01	22362118	CCWGG	9	12	16	10	9	10	0	3	11
Chr01-15006-22362877	Chr01	22362861	CCWGG	0	3	0	0	0	0	0	0	0
Chr01-15007-22364313	Chr01	22364297	CCWGG	0	0	0	0	3	0	0	0	0
Chr01-15010-22365988	Chr01	22365972	CCWGG	118	130	112	88	93	99	96	80	90
Chr01-15013-22369220	Chr01	22369204	CCWGG	5	8	7	5	5	4	0	6	9
Chr01-15013-33603277	Chr01	33603261	CCGG	33	0	21	23	15	12	6	14	13
Chr01-15014-22369498	Chr01	22369482	CCWGG	20	30	25	18	24	25	28	17	22
Chr01-15015-22369572	Chr01	22369556	CCWGG	3	9	8	7	6	6	5	5	11
Chr01-15017-22370347	Chr01	22370331	CCWGG	0	0	0	0	3	0	0	0	0
Chr01-15018-22376178	Chr01	22376162	CCWGG	10	26	17	16	12	21	10	20	17
Chr01-15018-33635423	Chr01	33635407	CCGG	8	11	12	5	14	22	6	18	15
Chr01-15020-33636854	Chr01	33636838	CCGG	4	5	5	0	0	5	7	6	7
Chr01-15021-33639286	Chr01	33639270	CCGG	0	9	5	0	5	5	7	3	5
Chr01-15024-33641329	Chr01	33641313	CCGG	45	50	52	61	49	43	39	33	31
Chr01-15025-33641400	Chr01	33641384	CCGG	0	11	7	7	7	4	4	3	0
Chr01-15027-33658239	Chr01	33658223	CCGG	9	9	10	10	14	8	15	4	6
Chr01-15029-33660236	Chr01	33660220	CCGG	9	15	12	6	9	10	5	5	8
Chr01-15032-22391740	Chr01	22391724	CCWGG	11	6	12	8	0	13	5	5	12
Chr01-15033-22391749	Chr01	22391733	CCWGG	8	8	4	6	4	7	9	9	11
Chr01-15034-22393319	Chr01	22393303	CCWGG	16	20	15	15	13	21	11	5	17
Chr01-15037-33664469	Chr01	33664453	CCGG	7	0	4	3	0	0	3	0	0
Chr01-15040-33665962	Chr01	33665946	CCGG	7	3	6	4	0	7	3	3	3
Chr01-15041-33669746	Chr01	33669730	CCGG	146	137	81	113	100	96	134	136	165
Chr01-15043-33671804	Chr01	33671788	CCGG	29	30	27	28	24	29	29	22	38
Chr01-15055-33741380	Chr01	33741364	CCGG	10	20	12	10	14	8	9	13	6
Chr01-15058-33744818	Chr01	33744802	CCGG	0	0	0	0	0	3	0	0	0
Chr01-15064-33773072	Chr01	33773056	CCGG	24	24	26	26	18	33	13	23	17
Chr01-15066-33777392	Chr01	33777376	CCGG	11	26	18	24	14	16	13	16	16
Chr01-15073-33792558	Chr01	33792542	CCGG	6	4	4	3	4	3	0	5	3
Chr01-15075-33801175	Chr01	33801159	CCGG	10	16	8	12	10	10	6	18	24
Chr01-15092-22462940	Chr01	22462924	CCWGG	5	0	5	6	3	3	3	3	0
Chr01-15094-22466406	Chr01	22466390	CCWGG	25	32	14	26	28	24	17	25	37
Chr01-15096-22466827	Chr01	22466811	CCWGG	16	19	21	13	14	15	12	18	17
Chr01-15097-33835396	Chr01	33835380	CCGG	15	23	16	17	19	16	16	17	13
Chr01-15099-22473070	Chr01	22473054	CCWGG	0	0	0	0	0	3	0	0	0
Chr01-15100-22473110	Chr01	22473094	CCWGG	0	0	0	0	0	0	0	0	3
Chr01-15100-33840576	Chr01	33840560	CCGG	35	32	22	30	26	29	21	21	24
Chr01-15101-22473151	Chr01	22473135	CCWGG	19	28	17	20	22	16	17	17	29
Chr01-15101-33856308	Chr01	33856292	CCGG	0	3	0	0	0	0	3	0	0
Chr01-15103-22474175	Chr01	22474159	CCWGG	32	27	17	23	23	26	17	28	42
Chr01-15103-33862366	Chr01	33862350	CCGG	17	16	20	22	20	19	15	13	14
Chr01-15113-33899328	Chr01	33899312	CCGG	11	8	3	6	10	11	7	6	3
Chr01-15135-22501609	Chr01	22501593	CCWGG	4	3	5	4	0	4	5	9	9
Chr01-15137-22502159	Chr01	22502143	CCWGG	30	18	19	30	18	20	12	25	27
Chr01-15140-22503942	Chr01	22503926	CCWGG	0	5	5	0	0	0	0	0	0
Chr01-15148-22514939	Chr01	22514923	CCWGG	607	742	656	695	556	632	604	579	625
Chr01-15149-22515274	Chr01	22515258	CCWGG	49	52	54	39	40	41	30	28	50
Chr01-15150-22515882	Chr01	22515866	CCWGG	7	7	6	7	8	4	4	4	8
Chr01-15150-33985314	Chr01	33985298	CCGG	19	16	25	19	15	22	14	10	10
Chr01-15152-33992969	Chr01	33992953	CCGG	0	0	3	0	3	3	0	0	0
Chr01-15155-22531147	Chr01	22531131	CCWGG	0	7	11	0	0	3	5	3	0
Chr01-15157-34006184	Chr01	34006168	CCGG	5	3	6	8	6	6	5	4	3
Chr01-15158-22535476	Chr01	22535460	CCWGG	4	10	0	4	3	0	0	0	0
Chr01-15159-34038670	Chr01	34038654	CCGG	25	32	36	43	31	29	19	35	20
Chr01-15161-22537719	Chr01	22537703	CCWGG	0	7	4	3	0	0	3	0	0
Chr01-15166-22541513	Chr01	22541497	CCWGG	0	3	0	0	4	0	0	0	0
Chr01-15174-22551697	Chr01	22551681	CCWGG	5	8	4	3	0	3	0	0	0
Chr01-15179-22555827	Chr01	22555811	CCWGG	34	34	27	25	24	26	22	22	36
Chr01-15187-22570841	Chr01	22570825	CCWGG	3	4	7	0	4	0	0	0	4
Chr01-15189-22574234	Chr01	22574218	CCWGG	13	21	14	18	13	13	13	10	14
Chr01-15194-34101505	Chr01	34101489	CCGG	11	11	9	10	10	8	7	5	3
Chr01-15197-34128979	Chr01	34128963	CCGG	18	15	11	11	13	15	23	14	20
Chr01-15200-22594727	Chr01	22594711	CCWGG	6	6	6	0	0	3	0	0	4
Chr01-15201-22595389	Chr01	22595373	CCWGG	0	0	0	0	0	3	0	0	0
Chr01-15202-22596189	Chr01	22596173	CCWGG	13	24	12	19	11	22	8	23	27
Chr01-15202-34141316	Chr01	34141300	CCGG	5	9	3	3	5	0	7	6	0
Chr01-15203-34141371	Chr01	34141355	CCGG	3	4	0	0	0	3	3	3	3
Chr01-15206-22598854	Chr01	22598838	CCWGG	4	0	0	0	0	0	0	0	0
Chr01-15214-22611855	Chr01	22611839	CCWGG	7	6	10	5	15	6	6	8	3
Chr01-15214-34182298	Chr01	34182282	CCGG	0	0	3	3	3	0	3	5	0
Chr01-15215-34185807	Chr01	34185791	CCGG	22	43	24	34	26	34	21	21	18
Chr01-15217-34193549	Chr01	34193533	CCGG	15	11	7	11	5	7	3	6	7
Chr01-15218-34194621	Chr01	34194605	CCGG	23	34	33	21	30	25	20	20	13
Chr01-15219-34196355	Chr01	34196339	CCGG	0	0	0	0	4	3	0	0	3
Chr01-15229-34269258	Chr01	34269242	CCGG	0	3	0	0	0	0	6	0	0
Chr01-15230-34293242	Chr01	34293226	CCGG	12	13	20	7	7	13	14	17	22
Chr01-15233-34296563	Chr01	34296547	CCGG	16	19	8	11	6	11	8	11	32
Chr01-15234-22627617	Chr01	22627601	CCWGG	12	19	12	7	11	9	8	14	20
Chr01-15239-22631393	Chr01	22631377	CCWGG	3	0	0	3	5	0	0	3	5
Chr01-15242-22632179	Chr01	22632163	CCWGG	3	11	0	4	5	6	0	4	0
Chr01-15243-34342086	Chr01	34342070	CCGG	13	13	18	16	10	8	7	9	11
Chr01-15245-34349374	Chr01	34349358	CCGG	6	7	0	6	7	4	3	3	3
Chr01-15256-34394198	Chr01	34394182	CCGG	16	27	16	23	18	29	13	20	33
Chr01-15257-34395524	Chr01	34395508	CCGG	9	9	10	5	8	9	5	8	7
Chr01-15259-34417661	Chr01	34417645	CCGG	17	23	20	22	17	21	15	12	21
Chr01-15265-34428537	Chr01	34428521	CCGG	0	4	4	5	4	4	0	3	0
Chr01-15272-22687132	Chr01	22687116	CCWGG	27	60	42	36	36	55	27	34	57
Chr01-15273-34433478	Chr01	34433462	CCGG	3	7	5	0	6	5	0	0	7
Chr01-1527-4715691	Chr01	4715675	CCGG	9	0	10	9	3	4	0	7	7
Chr01-15278-34439525	Chr01	34439509	CCGG	4	5	0	5	0	6	0	3	4
Chr01-15286-22706963	Chr01	22706947	CCWGG	11	20	14	4	8	11	18	14	20
Chr01-15286-34460717	Chr01	34460701	CCGG	0	0	0	0	3	0	0	0	0
Chr01-15288-22710737	Chr01	22710721	CCWGG	9	14	15	5	11	19	6	10	8
Chr01-15288-34466225	Chr01	34466209	CCGG	38	34	34	20	22	26	22	26	27
Chr01-15289-34467515	Chr01	34467499	CCGG	0	0	7	0	3	0	3	0	0
Chr01-15290-34467730	Chr01	34467714	CCGG	22	25	26	23	18	21	17	30	12
Chr01-15291-22712862	Chr01	22712846	CCWGG	10	12	8	8	7	12	11	11	9
Chr01-15292-22715409	Chr01	22715393	CCWGG	3	4	4	0	5	11	3	0	0
Chr01-15292-34478504	Chr01	34478488	CCGG	20	28	26	17	22	17	15	16	16
Chr01-15294-34478614	Chr01	34478598	CCGG	0	3	0	0	0	0	0	0	0
Chr01-15297-22716853	Chr01	22716837	CCWGG	30	29	25	17	27	36	20	30	25
Chr01-15299-22717187	Chr01	22717171	CCWGG	0	0	0	0	0	0	0	0	5
Chr01-15301-22717367	Chr01	22717351	CCWGG	0	0	0	3	0	0	0	3	0
Chr01-1530-4724291	Chr01	4724275	CCGG	4	15	8	8	6	12	17	9	3
Chr01-15-30577	Chr01	30561	CCWGG	0	46	0	18	0	19	12	0	20
Chr01-15308-22721390	Chr01	22721374	CCWGG	10	9	8	4	6	7	6	7	18
Chr01-15310-34521689	Chr01	34521673	CCGG	32	31	39	26	21	21	26	24	24
Chr01-15312-22730384	Chr01	22730368	CCWGG	9	4	7	7	11	10	7	11	3
Chr01-15313-22733748	Chr01	22733732	CCWGG	5	3	7	0	0	3	0	4	0
Chr01-15315-34525321	Chr01	34525305	CCGG	4	3	3	3	0	3	0	0	0
Chr01-15324-22743021	Chr01	22743005	CCWGG	12	18	22	20	9	16	16	16	19
Chr01-15324-34528616	Chr01	34528600	CCGG	0	3	0	0	0	0	0	0	0
Chr01-15326-22745556	Chr01	22745540	CCWGG	18	18	13	16	27	22	16	19	13
Chr01-15327-34531082	Chr01	34531066	CCGG	121	124	124	140	112	107	98	127	63
Chr01-15330-22747100	Chr01	22747084	CCWGG	5	0	4	3	0	0	0	0	4
Chr01-15331-22747190	Chr01	22747174	CCWGG	15	8	17	17	4	10	13	10	16
Chr01-15340-34539928	Chr01	34539912	CCGG	15	27	18	18	10	19	18	9	23
Chr01-15342-34542426	Chr01	34542410	CCGG	0	0	0	0	0	4	0	0	0
Chr01-15343-22754270	Chr01	22754254	CCWGG	4	0	0	3	5	0	0	0	0
Chr01-15343-34545812	Chr01	34545796	CCGG	15	19	10	12	8	19	11	8	12
Chr01-15348-34550679	Chr01	34550663	CCGG	0	3	0	0	0	0	0	0	0
Chr01-15352-22758888	Chr01	22758872	CCWGG	0	3	3	0	0	0	0	0	3
Chr01-1535-4778664	Chr01	4778648	CCGG	0	4	6	8	4	10	0	5	0
Chr01-15359-34593723	Chr01	34593707	CCGG	0	4	0	5	0	0	0	0	0
Chr01-15360-22766891	Chr01	22766875	CCWGG	14	14	21	26	15	17	12	24	6
Chr01-15360-34595313	Chr01	34595297	CCGG	6	10	5	7	0	5	0	6	0
Chr01-15361-22767501	Chr01	22767485	CCWGG	15	25	18	16	19	19	14	16	18
Chr01-15364-34602769	Chr01	34602753	CCGG	0	0	0	0	0	0	0	0	3
Chr01-15369-34618183	Chr01	34618167	CCGG	20	22	16	11	9	23	16	13	9
Chr01-15371-34620423	Chr01	34620407	CCGG	6	7	0	0	0	4	0	0	0
Chr01-15372-34620614	Chr01	34620598	CCGG	0	0	0	4	0	0	0	0	0
Chr01-15373-34621358	Chr01	34621342	CCGG	10	6	5	5	9	9	5	7	9
Chr01-15376-34627647	Chr01	34627631	CCGG	14	14	8	10	12	12	6	12	11
Chr01-15377-34631001	Chr01	34630985	CCGG	3	0	0	0	0	0	5	4	6
Chr01-15384-22783451	Chr01	22783435	CCWGG	3	0	5	4	3	0	4	0	0
Chr01-1538-4787100	Chr01	4787084	CCGG	26	34	39	28	33	28	18	26	35
Chr01-15395-22796173	Chr01	22796157	CCWGG	15	29	22	26	22	21	21	25	27
Chr01-15396-22796497	Chr01	22796481	CCWGG	0	3	3	0	3	3	0	0	4
Chr01-15397-22796513	Chr01	22796497	CCWGG	0	0	4	0	0	0	0	0	0
Chr01-15406-34756307	Chr01	34756291	CCGG	0	0	4	0	5	3	0	0	0
Chr01-15409-34757331	Chr01	34757315	CCGG	0	0	12	0	3	0	0	0	9
Chr01-15410-34757363	Chr01	34757347	CCGG	0	0	5	5	0	0	3	3	0
Chr01-15414-34760246	Chr01	34760230	CCGG	3	0	0	0	0	6	0	0	3
Chr01-15415-34760485	Chr01	34760469	CCGG	3	4	4	3	3	0	0	3	0
Chr01-15416-34760891	Chr01	34760875	CCGG	0	0	0	6	0	0	0	0	3
Chr01-15423-22822115	Chr01	22822099	CCWGG	15	18	19	17	20	21	21	26	21
Chr01-15423-34788121	Chr01	34788105	CCGG	61	56	61	49	45	55	47	50	52
Chr01-15426-34791070	Chr01	34791054	CCGG	0	3	6	0	6	4	5	5	0
Chr01-15430-22832425	Chr01	22832409	CCWGG	37	34	25	29	25	26	25	24	36
Chr01-15432-22834852	Chr01	22834836	CCWGG	53	49	45	38	30	50	47	50	36
Chr01-15432-34801291	Chr01	34801275	CCGG	3	0	0	0	0	0	0	0	0
Chr01-15433-34804751	Chr01	34804735	CCGG	6	7	8	3	11	0	6	10	7
Chr01-15434-22835177	Chr01	22835161	CCWGG	48	45	57	40	26	39	41	43	49
Chr01-15434-34805615	Chr01	34805599	CCGG	0	0	0	3	4	3	0	0	0
Chr01-15435-22837691	Chr01	22837675	CCWGG	29	23	21	19	34	21	16	15	15
Chr01-15435-34809471	Chr01	34809455	CCGG	8	6	0	7	3	8	7	7	7
Chr01-15436-22838651	Chr01	22838635	CCWGG	29	45	27	31	33	27	26	29	32
Chr01-15437-34814566	Chr01	34814550	CCGG	13	16	11	9	24	16	12	20	14
Chr01-15442-22842689	Chr01	22842673	CCWGG	4	9	7	7	3	5	3	3	10
Chr01-15444-22850357	Chr01	22850341	CCWGG	0	4	5	6	4	9	7	0	7
Chr01-1544-4797764	Chr01	4797748	CCGG	33	0	31	28	33	43	6	17	19
Chr01-15445-22850395	Chr01	22850379	CCWGG	22	16	12	13	18	14	14	20	30
Chr01-15445-34827376	Chr01	34827360	CCGG	12	8	4	5	9	8	0	5	3
Chr01-15446-22850415	Chr01	22850399	CCWGG	4	0	4	0	0	5	4	0	0
Chr01-15450-34833072	Chr01	34833056	CCGG	5	3	4	4	6	0	3	4	8
Chr01-1545-4797999	Chr01	4797983	CCGG	5	22	8	5	4	0	9	0	0
Chr01-15465-22887946	Chr01	22887930	CCWGG	9	28	23	18	20	27	11	13	15
Chr01-15468-22889158	Chr01	22889142	CCWGG	27	42	25	20	20	28	31	23	45
Chr01-15470-22905099	Chr01	22905083	CCWGG	12	13	5	14	6	6	7	10	3
Chr01-15478-22914998	Chr01	22914982	CCWGG	0	0	0	3	0	0	0	0	3
Chr01-15479-22915029	Chr01	22915013	CCWGG	4	3	7	3	5	0	3	4	10
Chr01-15479-34856571	Chr01	34856555	CCGG	5	3	9	4	3	0	0	13	0
Chr01-15484-34858778	Chr01	34858762	CCGG	8	5	4	11	6	10	5	5	7
Chr01-1548-4803883	Chr01	4803867	CCGG	11	3	5	4	7	3	3	7	5
Chr01-15487-34862954	Chr01	34862938	CCGG	0	0	4	0	0	0	0	0	0
Chr01-15488-22920626	Chr01	22920610	CCWGG	168	183	146	144	136	162	144	138	170
Chr01-15-49042	Chr01	49026	CCGG	0	0	5	3	0	4	3	6	6
[truncated: 133,968 more rows]
