# Supplementary material for: Heterosis and Differential DNA Methylation in Soybean Hybrids and Their Parental Lines
Source: Plants (Basel). 2022 Apr 22;11(9):1136. doi: 10.3390/plants11091136 (PMC9102035; doi:10.3390/plants11091136)
Supplement: Supplementary file 1 [file plants-11-01136-s001.zip › Table S2.xlsx]

## Sheet: Table S2
Table S2: The super-methylated sites of all samples
LABEL	Sample	Context	Region
Chr01-10058-16444266	P3	CCWGG	Intergenic region
Chr01-10058-16444266	P2	CCWGG	Intergenic region
Chr01-10058-16444266	F23	CCWGG	Intergenic region
Chr01-10058-16444266	F13	CCWGG	Intergenic region
Chr01-10058-16444266	F32	CCWGG	Intergenic region
Chr01-10231-16663483	P3	CCWGG	Transposable elements
Chr01-10231-16663483	F13	CCWGG	Transposable elements
Chr01-10231-16663483	P1	CCWGG	Transposable elements
Chr01-10231-16663483	F12	CCWGG	Transposable elements
Chr01-10231-16663483	P2	CCWGG	Transposable elements
Chr01-10231-16663483	F31	CCWGG	Transposable elements
Chr01-10231-16663483	F23	CCWGG	Transposable elements
Chr01-10231-16663483	F32	CCWGG	Transposable elements
Chr01-10231-16663483	F21	CCWGG	Transposable elements
Chr01-10370-16793370	P1	CCWGG	Intergenic region
Chr01-10370-16793370	F12	CCWGG	Intergenic region
Chr01-10370-16793370	P2	CCWGG	Intergenic region
Chr01-10370-16793370	F23	CCWGG	Intergenic region
Chr01-10370-16793370	F31	CCWGG	Intergenic region
Chr01-10370-16793370	F32	CCWGG	Intergenic region
Chr01-10370-16793370	P3	CCWGG	Intergenic region
Chr01-10370-16793370	F21	CCWGG	Intergenic region
Chr01-10370-16793370	F13	CCWGG	Intergenic region
Chr01-10487-22739083	F31	CCGG	Intergenic region
Chr01-10487-22739083	F32	CCGG	Intergenic region
Chr01-10580-17088647	F13	CCWGG	Intergenic region
Chr01-10580-17088647	P1	CCWGG	Intergenic region
Chr01-10580-17088647	F31	CCWGG	Intergenic region
Chr01-10606-17130379	P1	CCWGG	Transposable elements
Chr01-10606-17130379	F23	CCWGG	Transposable elements
Chr01-10606-17130379	F12	CCWGG	Transposable elements
Chr01-10606-17130379	P3	CCWGG	Transposable elements
Chr01-10606-17130379	F31	CCWGG	Transposable elements
Chr01-10606-17130379	F13	CCWGG	Transposable elements
Chr01-10606-17130379	F21	CCWGG	Transposable elements
Chr01-10606-17130379	P2	CCWGG	Transposable elements
Chr01-10606-17130379	F32	CCWGG	Transposable elements
Chr01-10696-23119211	P1	CCGG	Intergenic region
Chr01-10696-23119211	F21	CCGG	Intergenic region
Chr01-10696-23119211	P3	CCGG	Intergenic region
Chr01-10696-23119211	F32	CCGG	Intergenic region
Chr01-10879-17459368	P1	CCWGG	Intergenic region
Chr01-10879-17459368	P2	CCWGG	Intergenic region
Chr01-10879-17459368	F21	CCWGG	Intergenic region
Chr01-10879-17459368	F32	CCWGG	Intergenic region
Chr01-10879-17459368	P3	CCWGG	Intergenic region
Chr01-10879-17459368	F12	CCWGG	Intergenic region
Chr01-10879-17459368	F13	CCWGG	Intergenic region
Chr01-10879-17459368	F23	CCWGG	Intergenic region
Chr01-10879-17459368	F31	CCWGG	Intergenic region
Chr01-11240-17882838	P3	CCWGG	Intergenic region
Chr01-11421-18086904	P1	CCWGG	Intergenic region
Chr01-11421-18086904	P3	CCWGG	Intergenic region
Chr01-11421-18086904	P2	CCWGG	Intergenic region
Chr01-11421-18086904	F12	CCWGG	Intergenic region
Chr01-11421-18086904	F21	CCWGG	Intergenic region
Chr01-11421-18086904	F13	CCWGG	Intergenic region
Chr01-11421-18086904	F32	CCWGG	Intergenic region
Chr01-11421-18086904	F31	CCWGG	Intergenic region
Chr01-11421-18086904	F23	CCWGG	Intergenic region
Chr01-11447-18123059	F32	CCWGG	Transposable elements
Chr01-11447-18123059	F12	CCWGG	Transposable elements
Chr01-11447-18123059	F23	CCWGG	Transposable elements
Chr01-11447-18123059	P2	CCWGG	Transposable elements
Chr01-11447-18123059	P3	CCWGG	Transposable elements
Chr01-11447-18123059	F31	CCWGG	Transposable elements
Chr01-11447-18123059	F13	CCWGG	Transposable elements
Chr01-11447-18123059	P1	CCWGG	Transposable elements
Chr01-11447-18123059	F21	CCWGG	Transposable elements
Chr01-11460-18136829	P1	CCWGG	Intergenic region
Chr01-11460-18136829	F31	CCWGG	Intergenic region
Chr01-11460-18136829	P2	CCWGG	Intergenic region
Chr01-11460-18136829	F21	CCWGG	Intergenic region
Chr01-11460-18136829	P3	CCWGG	Intergenic region
Chr01-11460-18136829	F12	CCWGG	Intergenic region
Chr01-11460-18136829	F13	CCWGG	Intergenic region
Chr01-11460-18136829	F32	CCWGG	Intergenic region
Chr01-11460-18136829	F23	CCWGG	Intergenic region
Chr01-11874-18600901	P3	CCWGG	Transposable elements
Chr01-11874-18600901	F21	CCWGG	Transposable elements
Chr01-11874-18600901	F12	CCWGG	Transposable elements
Chr01-11874-18600901	F13	CCWGG	Transposable elements
Chr01-12096-18875049	P1	CCWGG	Intergenic region
Chr01-12096-18875049	P3	CCWGG	Intergenic region
Chr01-12096-18875049	F23	CCWGG	Intergenic region
Chr01-12096-18875049	F31	CCWGG	Intergenic region
Chr01-12098-18875830	F23	CCWGG	Intergenic region
Chr01-12287-27575747	P3	CCGG	Intergenic region
Chr01-12287-27575747	F13	CCGG	Intergenic region
Chr01-12564-28334603	P1	CCGG	Intergenic region
Chr01-12564-28334603	F21	CCGG	Intergenic region
Chr01-12564-28334603	P2	CCGG	Intergenic region
Chr01-12564-28334603	P3	CCGG	Intergenic region
Chr01-12564-28334603	F12	CCGG	Intergenic region
Chr01-12564-28334603	F32	CCGG	Intergenic region
Chr01-12564-28334603	F13	CCGG	Intergenic region
Chr01-12564-28334603	F31	CCGG	Intergenic region
Chr01-12564-28334603	F23	CCGG	Intergenic region
Chr01-12575-28383038	P1	CCGG	Intergenic region
Chr01-12575-28383038	F21	CCGG	Intergenic region
Chr01-12575-28383038	P2	CCGG	Intergenic region
Chr01-12575-28383038	P3	CCGG	Intergenic region
Chr01-12575-28383038	F31	CCGG	Intergenic region
Chr01-12575-28383038	F12	CCGG	Intergenic region
Chr01-12575-28383038	F23	CCGG	Intergenic region
Chr01-12575-28383038	F13	CCGG	Intergenic region
Chr01-12575-28383038	F32	CCGG	Intergenic region
Chr01-12588-19403510	P2	CCWGG	Transposable elements
Chr01-12588-19403510	F31	CCWGG	Transposable elements
Chr01-12588-19403510	P3	CCWGG	Transposable elements
Chr01-12588-19403510	P1	CCWGG	Transposable elements
Chr01-12588-19403510	F21	CCWGG	Transposable elements
Chr01-12588-19403510	F13	CCWGG	Transposable elements
Chr01-12588-19403510	F32	CCWGG	Transposable elements
Chr01-12588-19403510	F23	CCWGG	Transposable elements
Chr01-12588-19403510	F12	CCWGG	Transposable elements
Chr01-12589-28422095	P1	CCGG	Intergenic region
Chr01-12589-28422095	P3	CCGG	Intergenic region
Chr01-12589-28422095	F32	CCGG	Intergenic region
Chr01-12589-28422095	F31	CCGG	Intergenic region
Chr01-12854-28929335	P1	CCGG	Intergenic region
Chr01-12854-28929335	F21	CCGG	Intergenic region
Chr01-12854-28929335	P2	CCGG	Intergenic region
Chr01-12854-28929335	P3	CCGG	Intergenic region
Chr01-12854-28929335	F31	CCGG	Intergenic region
Chr01-12854-28929335	F12	CCGG	Intergenic region
Chr01-12854-28929335	F13	CCGG	Intergenic region
Chr01-12854-28929335	F23	CCGG	Intergenic region
Chr01-12854-28929335	F32	CCGG	Intergenic region
Chr01-12955-29165721	P1	CCGG	Intergenic region
Chr01-12955-29165721	F21	CCGG	Intergenic region
Chr01-12955-29165721	P2	CCGG	Intergenic region
Chr01-12955-29165721	P3	CCGG	Intergenic region
Chr01-12955-29165721	F12	CCGG	Intergenic region
Chr01-12955-29165721	F23	CCGG	Intergenic region
Chr01-12955-29165721	F32	CCGG	Intergenic region
Chr01-12955-29165721	F13	CCGG	Intergenic region
Chr01-12955-29165721	F31	CCGG	Intergenic region
Chr01-13071-29406166	P1	CCGG	Transposable elements
Chr01-13071-29406166	F12	CCGG	Transposable elements
Chr01-13071-29406166	F23	CCGG	Transposable elements
Chr01-13071-29406166	F21	CCGG	Transposable elements
Chr01-13071-29406166	F31	CCGG	Transposable elements
Chr01-13071-29406166	F32	CCGG	Transposable elements
Chr01-13071-29406166	F13	CCGG	Transposable elements
Chr01-13071-29406166	P2	CCGG	Transposable elements
Chr01-13100-29425842	P1	CCGG	Intergenic region
Chr01-13100-29425842	F21	CCGG	Intergenic region
Chr01-13100-29425842	P2	CCGG	Intergenic region
Chr01-13100-29425842	P3	CCGG	Intergenic region
Chr01-13100-29425842	F12	CCGG	Intergenic region
Chr01-13100-29425842	F32	CCGG	Intergenic region
Chr01-13100-29425842	F13	CCGG	Intergenic region
Chr01-13100-29425842	F31	CCGG	Intergenic region
Chr01-13100-29425842	F23	CCGG	Intergenic region
Chr01-13102-29447305	P1	CCGG	Intergenic region
Chr01-13102-29447305	P2	CCGG	Intergenic region
Chr01-13102-29447305	F13	CCGG	Intergenic region
Chr01-13102-29447305	P3	CCGG	Intergenic region
Chr01-13102-29447305	F12	CCGG	Intergenic region
Chr01-13102-29447305	F23	CCGG	Intergenic region
Chr01-13102-29447305	F21	CCGG	Intergenic region
Chr01-13102-29447305	F32	CCGG	Intergenic region
Chr01-13102-29447305	F31	CCGG	Intergenic region
Chr01-13106-29453965	P1	CCGG	Intergenic region
Chr01-13106-29453965	P2	CCGG	Intergenic region
Chr01-13106-29453965	F13	CCGG	Intergenic region
Chr01-13106-29453965	P3	CCGG	Intergenic region
Chr01-13106-29453965	F21	CCGG	Intergenic region
Chr01-13106-29453965	F12	CCGG	Intergenic region
Chr01-13106-29453965	F32	CCGG	Intergenic region
Chr01-13106-29453965	F31	CCGG	Intergenic region
Chr01-13106-29453965	F23	CCGG	Intergenic region
Chr01-13265-20271698	P1	CCWGG	Intergenic region
Chr01-13265-20271698	P2	CCWGG	Intergenic region
Chr01-13265-20271698	F21	CCWGG	Intergenic region
Chr01-13265-20271698	P3	CCWGG	Intergenic region
Chr01-13265-20271698	F12	CCWGG	Intergenic region
Chr01-13265-20271698	F13	CCWGG	Intergenic region
Chr01-13265-20271698	F23	CCWGG	Intergenic region
Chr01-13265-20271698	F31	CCWGG	Intergenic region
Chr01-13265-20271698	F32	CCWGG	Intergenic region
Chr01-1342-2462222	F32	CCWGG	Gene upstream 2000bp
Chr01-1342-2462222	F32	CCWGG	Transposable elements
Chr01-1342-2462222	P1	CCWGG	Gene upstream 2000bp
Chr01-1342-2462222	P1	CCWGG	Transposable elements
Chr01-1342-2462222	P3	CCWGG	Gene upstream 2000bp
Chr01-1342-2462222	P3	CCWGG	Transposable elements
Chr01-1342-2462222	P2	CCWGG	Gene upstream 2000bp
Chr01-1342-2462222	P2	CCWGG	Transposable elements
Chr01-1342-2462222	F12	CCWGG	Gene upstream 2000bp
Chr01-1342-2462222	F12	CCWGG	Transposable elements
Chr01-1342-2462222	F21	CCWGG	Gene upstream 2000bp
Chr01-1342-2462222	F21	CCWGG	Transposable elements
Chr01-1342-2462222	F13	CCWGG	Gene upstream 2000bp
Chr01-1342-2462222	F13	CCWGG	Transposable elements
Chr01-1342-2462222	F31	CCWGG	Gene upstream 2000bp
Chr01-1342-2462222	F31	CCWGG	Transposable elements
Chr01-1342-2462222	F23	CCWGG	Gene upstream 2000bp
Chr01-1342-2462222	F23	CCWGG	Transposable elements
Chr01-13482-30254907	P1	CCGG	Intergenic region
Chr01-13482-30254907	F21	CCGG	Intergenic region
Chr01-13482-30254907	P2	CCGG	Intergenic region
Chr01-13482-30254907	F13	CCGG	Intergenic region
Chr01-13482-30254907	P3	CCGG	Intergenic region
Chr01-13482-30254907	F12	CCGG	Intergenic region
Chr01-13482-30254907	F23	CCGG	Intergenic region
Chr01-13482-30254907	F31	CCGG	Intergenic region
Chr01-13482-30254907	F32	CCGG	Intergenic region
Chr01-13647-20821267	P1	CCWGG	Intergenic region
Chr01-13647-20821267	P3	CCWGG	Intergenic region
Chr01-13647-20821267	P2	CCWGG	Intergenic region
Chr01-13647-20821267	F13	CCWGG	Intergenic region
Chr01-13647-20821267	F31	CCWGG	Intergenic region
Chr01-13647-20821267	F12	CCWGG	Intergenic region
Chr01-13647-20821267	F23	CCWGG	Intergenic region
Chr01-13647-20821267	F32	CCWGG	Intergenic region
Chr01-13647-20821267	F21	CCWGG	Intergenic region
Chr01-13696-30716500	P1	CCGG	Intergenic region
Chr01-13696-30716500	P2	CCGG	Intergenic region
Chr01-13696-30716500	F13	CCGG	Intergenic region
Chr01-13696-30716500	P3	CCGG	Intergenic region
Chr01-13696-30716500	F12	CCGG	Intergenic region
Chr01-13696-30716500	F23	CCGG	Intergenic region
Chr01-13696-30716500	F21	CCGG	Intergenic region
Chr01-13696-30716500	F31	CCGG	Intergenic region
Chr01-13801-20955314	F32	CCWGG	Transposable elements
Chr01-13955-31112812	P1	CCGG	Intergenic region
Chr01-13955-31112812	P2	CCGG	Intergenic region
Chr01-13955-31112812	P3	CCGG	Intergenic region
Chr01-13955-31112812	F12	CCGG	Intergenic region
Chr01-13955-31112812	F23	CCGG	Intergenic region
Chr01-13955-31112812	F21	CCGG	Intergenic region
Chr01-13955-31112812	F32	CCGG	Intergenic region
Chr01-13955-31112812	F13	CCGG	Intergenic region
Chr01-13955-31112812	F31	CCGG	Intergenic region
Chr01-14054-31252803	F32	CCGG	Intergenic region
Chr01-14087-21361969	P3	CCWGG	Intergenic region
Chr01-14087-21361969	F13	CCWGG	Intergenic region
Chr01-14087-21361969	P1	CCWGG	Intergenic region
Chr01-14087-21361969	P2	CCWGG	Intergenic region
Chr01-14087-21361969	F21	CCWGG	Intergenic region
Chr01-14087-21361969	F23	CCWGG	Intergenic region
Chr01-14087-21361969	F31	CCWGG	Intergenic region
Chr01-14087-21361969	F32	CCWGG	Intergenic region
Chr01-14087-21361969	F12	CCWGG	Intergenic region
Chr01-14136-31450259	P1	CCGG	Intergenic region
Chr01-14136-31450259	P2	CCGG	Intergenic region
Chr01-14136-31450259	F21	CCGG	Intergenic region
Chr01-14136-31450259	F13	CCGG	Intergenic region
Chr01-14136-31450259	F31	CCGG	Intergenic region
Chr01-14136-31450259	F23	CCGG	Intergenic region
Chr01-14168-31470977	P3	CCGG	Transposable elements
Chr01-14168-31470977	F23	CCGG	Transposable elements
Chr01-14168-31470977	F31	CCGG	Transposable elements
Chr01-14168-31470977	P2	CCGG	Transposable elements
Chr01-14168-31470977	F13	CCGG	Transposable elements
Chr01-14168-31470977	F32	CCGG	Transposable elements
Chr01-14168-31470977	P1	CCGG	Transposable elements
Chr01-14168-31470977	F21	CCGG	Transposable elements
Chr01-14168-31470977	F12	CCGG	Transposable elements
Chr01-14263-31712854	P3	CCGG	Intergenic region
Chr01-14263-31712854	F12	CCGG	Intergenic region
Chr01-14263-31712854	F21	CCGG	Intergenic region
Chr01-14326-21619906	P2	CCWGG	Intergenic region
Chr01-14375-31879459	F32	CCGG	Transposable elements
Chr01-14474-32058862	P2	CCGG	Transposable elements
Chr01-14474-32058862	P1	CCGG	Transposable elements
Chr01-14474-32058862	F13	CCGG	Transposable elements
Chr01-14474-32058862	P3	CCGG	Transposable elements
Chr01-14474-32058862	F23	CCGG	Transposable elements
Chr01-14474-32058862	F12	CCGG	Transposable elements
Chr01-14474-32058862	F31	CCGG	Transposable elements
Chr01-14474-32058862	F21	CCGG	Transposable elements
Chr01-14474-32058862	F32	CCGG	Transposable elements
Chr01-14546-21891331	P1	CCWGG	Intergenic region
Chr01-14546-21891331	F13	CCWGG	Intergenic region
Chr01-14546-21891331	P3	CCWGG	Intergenic region
Chr01-14546-21891331	P2	CCWGG	Intergenic region
Chr01-14546-21891331	F21	CCWGG	Intergenic region
Chr01-14546-21891331	F12	CCWGG	Intergenic region
Chr01-14546-21891331	F31	CCWGG	Intergenic region
Chr01-14546-21891331	F23	CCWGG	Intergenic region
Chr01-14633-21997578	P3	CCWGG	Intergenic region
Chr01-14633-21997578	P1	CCWGG	Intergenic region
Chr01-14633-21997578	P2	CCWGG	Intergenic region
Chr01-14633-21997578	F31	CCWGG	Intergenic region
Chr01-14633-21997578	F13	CCWGG	Intergenic region
Chr01-14633-21997578	F23	CCWGG	Intergenic region
Chr01-14633-21997578	F21	CCWGG	Intergenic region
Chr01-14633-21997578	F12	CCWGG	Intergenic region
Chr01-14768-22165613	F21	CCWGG	Transposable elements
Chr01-14768-22165613	P2	CCWGG	Transposable elements
Chr01-14768-22165613	F12	CCWGG	Transposable elements
Chr01-14768-22165613	F31	CCWGG	Transposable elements
Chr01-14768-22165613	P3	CCWGG	Transposable elements
Chr01-14768-22165613	F13	CCWGG	Transposable elements
Chr01-14768-22165613	F32	CCWGG	Transposable elements
Chr01-14768-22165613	F23	CCWGG	Transposable elements
Chr01-14768-22165613	P1	CCWGG	Transposable elements
Chr01-14802-32850380	P1	CCGG	Transposable elements
Chr01-14802-32850380	F13	CCGG	Transposable elements
Chr01-14802-32850380	P2	CCGG	Transposable elements
Chr01-14802-32850380	F21	CCGG	Transposable elements
Chr01-14802-32850380	F23	CCGG	Transposable elements
Chr01-14802-32850380	P3	CCGG	Transposable elements
Chr01-14802-32850380	F32	CCGG	Transposable elements
Chr01-14802-32850380	F12	CCGG	Transposable elements
Chr01-14802-32850380	F31	CCGG	Transposable elements
Chr01-15010-22365988	P1	CCWGG	Intergenic region
Chr01-15010-22365988	P3	CCWGG	Intergenic region
Chr01-15010-22365988	P2	CCWGG	Intergenic region
Chr01-15010-22365988	F31	CCWGG	Intergenic region
Chr01-15010-22365988	F12	CCWGG	Intergenic region
Chr01-15010-22365988	F23	CCWGG	Intergenic region
Chr01-15010-22365988	F21	CCWGG	Intergenic region
Chr01-15010-22365988	F32	CCWGG	Intergenic region
Chr01-15010-22365988	F13	CCWGG	Intergenic region
Chr01-15041-33669746	F13	CCGG	Transposable elements
Chr01-15041-33669746	P1	CCGG	Transposable elements
Chr01-15041-33669746	F23	CCGG	Transposable elements
Chr01-15041-33669746	P2	CCGG	Transposable elements
Chr01-15041-33669746	F32	CCGG	Transposable elements
Chr01-15041-33669746	F12	CCGG	Transposable elements
Chr01-15041-33669746	F31	CCGG	Transposable elements
Chr01-15148-22514939	P1	CCWGG	Intergenic region
Chr01-15148-22514939	F13	CCWGG	Intergenic region
Chr01-15148-22514939	F23	CCWGG	Intergenic region
Chr01-15148-22514939	P2	CCWGG	Intergenic region
Chr01-15148-22514939	P3	CCWGG	Intergenic region
Chr01-15148-22514939	F32	CCWGG	Intergenic region
Chr01-15148-22514939	F21	CCWGG	Intergenic region
Chr01-15148-22514939	F12	CCWGG	Intergenic region
Chr01-15148-22514939	F31	CCWGG	Intergenic region
Chr01-15327-34531082	P1	CCGG	Intergenic region
Chr01-15327-34531082	P2	CCGG	Intergenic region
Chr01-15327-34531082	P3	CCGG	Intergenic region
Chr01-15327-34531082	F12	CCGG	Intergenic region
Chr01-15327-34531082	F21	CCGG	Intergenic region
Chr01-15327-34531082	F13	CCGG	Intergenic region
Chr01-15327-34531082	F31	CCGG	Intergenic region
Chr01-15327-34531082	F23	CCGG	Intergenic region
Chr01-15488-22920626	F23	CCWGG	Intergenic region
Chr01-15488-22920626	P2	CCWGG	Intergenic region
Chr01-15488-22920626	P3	CCWGG	Intergenic region
Chr01-15488-22920626	P1	CCWGG	Intergenic region
Chr01-15488-22920626	F31	CCWGG	Intergenic region
Chr01-15488-22920626	F21	CCWGG	Intergenic region
Chr01-15488-22920626	F13	CCWGG	Intergenic region
Chr01-15488-22920626	F12	CCWGG	Intergenic region
Chr01-15488-22920626	F32	CCWGG	Intergenic region
Chr01-15511-34909853	F23	CCGG	Transposable elements
Chr01-15511-34909853	F12	CCGG	Transposable elements
Chr01-15511-34909853	F13	CCGG	Transposable elements
Chr01-15511-34909853	P1	CCGG	Transposable elements
Chr01-15511-34909853	F31	CCGG	Transposable elements
Chr01-15511-34909853	P2	CCGG	Transposable elements
Chr01-15511-34909853	F21	CCGG	Transposable elements
Chr01-15554-22989594	P3	CCWGG	Intergenic region
Chr01-15554-22989594	P1	CCWGG	Intergenic region
Chr01-15554-22989594	P2	CCWGG	Intergenic region
Chr01-15554-22989594	F21	CCWGG	Intergenic region
Chr01-15554-22989594	F13	CCWGG	Intergenic region
Chr01-15554-22989594	F31	CCWGG	Intergenic region
Chr01-15554-22989594	F23	CCWGG	Intergenic region
Chr01-15554-22989594	F12	CCWGG	Intergenic region
Chr01-15554-22989594	F32	CCWGG	Intergenic region
Chr01-15798-35927745	F13	CCGG	Transposable elements
Chr01-15798-35927745	P1	CCGG	Transposable elements
Chr01-15826-36030311	P1	CCGG	Transposable elements
Chr01-16053-23513120	F21	CCWGG	Intergenic region
Chr01-16053-23513120	F23	CCWGG	Intergenic region
Chr01-16053-23513120	P3	CCWGG	Intergenic region
Chr01-16053-23513120	P1	CCWGG	Intergenic region
Chr01-16053-23513120	P2	CCWGG	Intergenic region
Chr01-16053-23513120	F13	CCWGG	Intergenic region
Chr01-16053-23513120	F32	CCWGG	Intergenic region
Chr01-16053-23513120	F12	CCWGG	Intergenic region
Chr01-16053-23513120	F31	CCWGG	Intergenic region
Chr01-16060-23519851	F21	CCWGG	Intergenic region
Chr01-16060-23519851	P3	CCWGG	Intergenic region
Chr01-16060-23519851	P1	CCWGG	Intergenic region
Chr01-16060-23519851	F12	CCWGG	Intergenic region
Chr01-16060-23519851	F31	CCWGG	Intergenic region
Chr01-16060-23519851	P2	CCWGG	Intergenic region
Chr01-16060-23519851	F23	CCWGG	Intergenic region
Chr01-16060-23519851	F13	CCWGG	Intergenic region
Chr01-16060-23519851	F32	CCWGG	Intergenic region
Chr01-16112-23573588	P2	CCWGG	Intergenic region
Chr01-16112-23573588	F21	CCWGG	Intergenic region
Chr01-16112-23573588	P1	CCWGG	Intergenic region
Chr01-16112-23573588	P3	CCWGG	Intergenic region
Chr01-16112-23573588	F12	CCWGG	Intergenic region
Chr01-16112-23573588	F32	CCWGG	Intergenic region
Chr01-16112-23573588	F23	CCWGG	Intergenic region
Chr01-16112-23573588	F13	CCWGG	Intergenic region
Chr01-16112-23573588	F31	CCWGG	Intergenic region
Chr01-16154-37154102	F21	CCGG	Transposable elements
Chr01-16154-37154102	F32	CCGG	Transposable elements
Chr01-16154-37154102	F13	CCGG	Transposable elements
Chr01-16154-37154102	P3	CCGG	Transposable elements
Chr01-16154-37154102	F31	CCGG	Transposable elements
Chr01-16154-37154102	F23	CCGG	Transposable elements
Chr01-16154-37154102	P2	CCGG	Transposable elements
Chr01-16154-37154102	P1	CCGG	Transposable elements
Chr01-16154-37154102	F12	CCGG	Transposable elements
Chr01-16213-37271006	P2	CCGG	Transposable elements
Chr01-16213-37271006	F31	CCGG	Transposable elements
Chr01-16213-37271006	F13	CCGG	Transposable elements
Chr01-16213-37271006	F21	CCGG	Transposable elements
Chr01-16213-37271006	F23	CCGG	Transposable elements
Chr01-16213-37271006	P1	CCGG	Transposable elements
Chr01-16289-23853327	P1	CCWGG	Intergenic region
Chr01-16289-23853327	F23	CCWGG	Intergenic region
Chr01-16289-23853327	F31	CCWGG	Intergenic region
Chr01-16289-23853327	F13	CCWGG	Intergenic region
Chr01-16335-37861114	P3	CCGG	Transposable elements
Chr01-16335-37861114	F13	CCGG	Transposable elements
Chr01-16335-37861114	F32	CCGG	Transposable elements
Chr01-16335-37861114	F31	CCGG	Transposable elements
Chr01-16335-37861114	P1	CCGG	Transposable elements
Chr01-16335-37861114	P2	CCGG	Transposable elements
Chr01-16335-37861114	F21	CCGG	Transposable elements
Chr01-16335-37861114	F23	CCGG	Transposable elements
Chr01-16335-37861114	F12	CCGG	Transposable elements
Chr01-16362-37944169	P1	CCGG	Intergenic region
Chr01-16362-37944169	F21	CCGG	Intergenic region
Chr01-16362-37944169	P2	CCGG	Intergenic region
Chr01-16362-37944169	P3	CCGG	Intergenic region
Chr01-16362-37944169	F31	CCGG	Intergenic region
Chr01-16362-37944169	F12	CCGG	Intergenic region
Chr01-16362-37944169	F32	CCGG	Intergenic region
Chr01-16362-37944169	F13	CCGG	Intergenic region
Chr01-16362-37944169	F23	CCGG	Intergenic region
Chr01-16366-37950048	P1	CCGG	Intergenic region
Chr01-16366-37950048	P2	CCGG	Intergenic region
Chr01-16366-37950048	F13	CCGG	Intergenic region
Chr01-16366-37950048	P3	CCGG	Intergenic region
Chr01-16366-37950048	F12	CCGG	Intergenic region
Chr01-16366-37950048	F21	CCGG	Intergenic region
Chr01-16366-37950048	F31	CCGG	Intergenic region
Chr01-16366-37950048	F23	CCGG	Intergenic region
Chr01-16366-37950048	F32	CCGG	Intergenic region
Chr01-16368-37952311	P3	CCGG	Transposable elements
Chr01-16368-37952311	F23	CCGG	Transposable elements
Chr01-16368-37952311	F21	CCGG	Transposable elements
Chr01-16368-37952311	F32	CCGG	Transposable elements
Chr01-16368-37952311	P2	CCGG	Transposable elements
Chr01-16368-37952311	F13	CCGG	Transposable elements
Chr01-16368-37952311	P1	CCGG	Transposable elements
Chr01-16368-37952311	F31	CCGG	Transposable elements
Chr01-16368-37952311	F12	CCGG	Transposable elements
Chr01-16506-38276149	P3	CCGG	Transposable elements
Chr01-16506-38276149	P1	CCGG	Transposable elements
Chr01-16506-38276149	F23	CCGG	Transposable elements
Chr01-16506-38276149	P2	CCGG	Transposable elements
Chr01-16506-38276149	F12	CCGG	Transposable elements
Chr01-16506-38276149	F31	CCGG	Transposable elements
Chr01-16506-38276149	F13	CCGG	Transposable elements
Chr01-16506-38276149	F21	CCGG	Transposable elements
Chr01-16506-38276149	F32	CCGG	Transposable elements
Chr01-16793-24612685	F12	CCWGG	Intergenic region
Chr01-17086-39497187	F31	CCGG	Transposable elements
Chr01-17086-39497187	F13	CCGG	Transposable elements
Chr01-17086-39497187	P3	CCGG	Transposable elements
Chr01-17086-39497187	P1	CCGG	Transposable elements
Chr01-17086-39497187	F23	CCGG	Transposable elements
Chr01-17086-39497187	F32	CCGG	Transposable elements
Chr01-17086-39497187	P2	CCGG	Transposable elements
Chr01-17086-39497187	F21	CCGG	Transposable elements
Chr01-17086-39497187	F12	CCGG	Transposable elements
Chr01-17107-39517974	P1	CCGG	Transposable elements
Chr01-17107-39517974	F21	CCGG	Transposable elements
Chr01-17107-39517974	F12	CCGG	Transposable elements
Chr01-17107-39517974	P2	CCGG	Transposable elements
Chr01-17145-39564441	P1	CCGG	Intergenic region
Chr01-17145-39564441	P2	CCGG	Intergenic region
Chr01-17145-39564441	P3	CCGG	Intergenic region
Chr01-17145-39564441	F31	CCGG	Intergenic region
Chr01-17145-39564441	F12	CCGG	Intergenic region
Chr01-17145-39564441	F21	CCGG	Intergenic region
Chr01-17145-39564441	F32	CCGG	Intergenic region
Chr01-17145-39564441	F13	CCGG	Intergenic region
Chr01-17145-39564441	F23	CCGG	Intergenic region
Chr01-17178-39718045	F31	CCGG	Intergenic region
Chr01-17178-39718045	F23	CCGG	Intergenic region
Chr01-17178-39718045	F32	CCGG	Intergenic region
Chr01-17268-39870648	F21	CCGG	Transposable elements
Chr01-17268-39870648	F13	CCGG	Transposable elements
Chr01-17268-39870648	F12	CCGG	Transposable elements
Chr01-17268-39870648	F31	CCGG	Transposable elements
Chr01-17268-39870648	F23	CCGG	Transposable elements
Chr01-17268-39870648	P2	CCGG	Transposable elements
Chr01-17268-39870648	P1	CCGG	Transposable elements
Chr01-17268-39870648	F32	CCGG	Transposable elements
Chr01-17268-39870648	P3	CCGG	Transposable elements
Chr01-17446-25556383	P3	CCWGG	Intergenic region
Chr01-17446-25556383	F23	CCWGG	Intergenic region
Chr01-17446-25556383	F13	CCWGG	Intergenic region
Chr01-17446-25556383	F31	CCWGG	Intergenic region
Chr01-17446-25556383	F32	CCWGG	Intergenic region
Chr01-17465-25576580	F32	CCWGG	Gene body
Chr01-17465-25576580	F13	CCWGG	Gene body
Chr01-17644-25927713	P1	CCWGG	Intergenic region
Chr01-17644-25927713	P2	CCWGG	Intergenic region
Chr01-17644-25927713	F21	CCWGG	Intergenic region
Chr01-17644-25927713	P3	CCWGG	Intergenic region
Chr01-17644-25927713	F13	CCWGG	Intergenic region
Chr01-17644-25927713	F12	CCWGG	Intergenic region
Chr01-17644-25927713	F31	CCWGG	Intergenic region
Chr01-17644-25927713	F32	CCWGG	Intergenic region
Chr01-17644-25927713	F23	CCWGG	Intergenic region
Chr01-17797-26149004	P1	CCWGG	Intergenic region
Chr01-17797-26149004	F31	CCWGG	Intergenic region
Chr01-17797-26149004	P2	CCWGG	Intergenic region
Chr01-17797-26149004	P3	CCWGG	Intergenic region
Chr01-17797-26149004	F21	CCWGG	Intergenic region
Chr01-17797-26149004	F23	CCWGG	Intergenic region
Chr01-17797-26149004	F32	CCWGG	Intergenic region
Chr01-17797-26149004	F12	CCWGG	Intergenic region
Chr01-17797-26149004	F13	CCWGG	Intergenic region
Chr01-17921-26327180	P2	CCWGG	Intergenic region
Chr01-17921-26327180	F21	CCWGG	Intergenic region
Chr01-17921-26327180	F32	CCWGG	Intergenic region
Chr01-17959-26376742	F21	CCWGG	Transposable elements
Chr01-17959-26376742	F32	CCWGG	Transposable elements
Chr01-17959-26376742	F31	CCWGG	Transposable elements
Chr01-17959-26376742	F13	CCWGG	Transposable elements
Chr01-17959-26376742	F23	CCWGG	Transposable elements
Chr01-17959-26376742	F12	CCWGG	Transposable elements
Chr01-17959-26376742	P1	CCWGG	Transposable elements
Chr01-17959-26376742	P2	CCWGG	Transposable elements
Chr01-18007-42075876	F31	CCGG	Intergenic region
Chr01-18027-26515592	F13	CCWGG	Intergenic region
Chr01-18027-26515592	F32	CCWGG	Intergenic region
Chr01-18081-42237451	P2	CCGG	Transposable elements
Chr01-18081-42237451	P1	CCGG	Transposable elements
Chr01-18081-42237451	F23	CCGG	Transposable elements
Chr01-18081-42237451	F31	CCGG	Transposable elements
Chr01-18081-42237451	F32	CCGG	Transposable elements
Chr01-18081-42237451	F21	CCGG	Transposable elements
Chr01-18081-42237451	P3	CCGG	Transposable elements
Chr01-18081-42237451	F12	CCGG	Transposable elements
Chr01-18081-42237451	F13	CCGG	Transposable elements
Chr01-18121-26678864	F32	CCWGG	Gene upstream 2000bp
Chr01-18121-26678864	F23	CCWGG	Gene upstream 2000bp
Chr01-18121-26678864	F12	CCWGG	Gene upstream 2000bp
Chr01-18121-26678864	P1	CCWGG	Gene upstream 2000bp
Chr01-18121-26678864	F31	CCWGG	Gene upstream 2000bp
Chr01-18121-26678864	F21	CCWGG	Gene upstream 2000bp
Chr01-18121-26678864	F13	CCWGG	Gene upstream 2000bp
Chr01-18121-26678864	P3	CCWGG	Gene upstream 2000bp
Chr01-18121-26678864	P2	CCWGG	Gene upstream 2000bp
Chr01-18145-42408656	P3	CCGG	Transposable elements
Chr01-18145-42408656	F13	CCGG	Transposable elements
Chr01-18602-27477515	P3	CCWGG	Gene downstream 2000bp
Chr01-18602-27477515	P3	CCWGG	Transposable elements
Chr01-18602-27477515	F31	CCWGG	Gene downstream 2000bp
Chr01-18602-27477515	F31	CCWGG	Transposable elements
Chr01-18602-27477515	P2	CCWGG	Gene downstream 2000bp
Chr01-18602-27477515	P2	CCWGG	Transposable elements
Chr01-18602-27477515	F23	CCWGG	Gene downstream 2000bp
Chr01-18602-27477515	F23	CCWGG	Transposable elements
Chr01-18602-27477515	P1	CCWGG	Gene downstream 2000bp
Chr01-18602-27477515	P1	CCWGG	Transposable elements
Chr01-18602-27477515	F13	CCWGG	Gene downstream 2000bp
Chr01-18602-27477515	F13	CCWGG	Transposable elements
Chr01-18602-27477515	F12	CCWGG	Gene downstream 2000bp
Chr01-18602-27477515	F12	CCWGG	Transposable elements
Chr01-18602-27477515	F21	CCWGG	Gene downstream 2000bp
Chr01-18602-27477515	F21	CCWGG	Transposable elements
Chr01-18602-27477515	F32	CCWGG	Gene downstream 2000bp
Chr01-18602-27477515	F32	CCWGG	Transposable elements
Chr01-18876-44591342	F21	CCGG	Transposable elements
Chr01-18876-44591342	P3	CCGG	Transposable elements
Chr01-18876-44591342	F31	CCGG	Transposable elements
Chr01-18876-44591342	F32	CCGG	Transposable elements
Chr01-18876-44591342	F12	CCGG	Transposable elements
Chr01-18876-44591342	P1	CCGG	Transposable elements
Chr01-18876-44591342	F23	CCGG	Transposable elements
Chr01-18876-44591342	P2	CCGG	Transposable elements
Chr01-18876-44591342	F13	CCGG	Transposable elements
Chr01-18954-28075069	F13	CCWGG	Intergenic region
Chr01-18954-28075069	F32	CCWGG	Intergenic region
Chr01-18954-28075069	P1	CCWGG	Intergenic region
Chr01-18954-28075069	F12	CCWGG	Intergenic region
Chr01-18954-28075069	F31	CCWGG	Intergenic region
Chr01-18954-28075069	P2	CCWGG	Intergenic region
Chr01-18954-28075069	F23	CCWGG	Intergenic region
Chr01-18954-28075069	F21	CCWGG	Intergenic region
Chr01-19056-28221910	F12	CCWGG	Transposable elements
Chr01-19167-45307196	P1	CCGG	Intergenic region
Chr01-19167-45307196	F21	CCGG	Intergenic region
Chr01-19167-45307196	P2	CCGG	Intergenic region
Chr01-19167-45307196	F13	CCGG	Intergenic region
Chr01-19167-45307196	P3	CCGG	Intergenic region
Chr01-19167-45307196	F31	CCGG	Intergenic region
Chr01-19167-45307196	F12	CCGG	Intergenic region
Chr01-19167-45307196	F23	CCGG	Intergenic region
Chr01-19167-45307196	F32	CCGG	Intergenic region
Chr01-19298-45935096	P3	CCGG	Intergenic region
Chr01-19298-45935096	F23	CCGG	Intergenic region
Chr01-19298-45935096	F32	CCGG	Intergenic region
Chr01-19437-46457958	P3	CCGG	Intergenic region
Chr01-19437-46457958	F12	CCGG	Intergenic region
Chr01-19437-46457958	F13	CCGG	Intergenic region
Chr01-19554-46786034	P3	CCGG	Gene upstream 2000bp
Chr01-19554-46786034	F21	CCGG	Gene upstream 2000bp
Chr01-19554-46786034	F12	CCGG	Gene upstream 2000bp
Chr01-19570-28865625	P1	CCWGG	Intergenic region
Chr01-19570-28865625	P2	CCWGG	Intergenic region
Chr01-19570-28865625	P3	CCWGG	Intergenic region
Chr01-19570-28865625	F13	CCWGG	Intergenic region
Chr01-19570-28865625	F23	CCWGG	Intergenic region
Chr01-19570-28865625	F12	CCWGG	Intergenic region
Chr01-19570-28865625	F32	CCWGG	Intergenic region
Chr01-19570-28865625	F21	CCWGG	Intergenic region
Chr01-19570-28865625	F31	CCWGG	Intergenic region
Chr01-19681-47224909	P2	CCGG	Intergenic region
Chr01-19681-47224909	F21	CCGG	Intergenic region
Chr01-19681-47224909	F13	CCGG	Intergenic region
Chr01-19897-29221832	P1	CCWGG	Transposable elements
Chr01-19897-29221832	F12	CCWGG	Transposable elements
Chr01-19897-29221832	F23	CCWGG	Transposable elements
Chr01-19897-29221832	F13	CCWGG	Transposable elements
Chr01-19897-29221832	P3	CCWGG	Transposable elements
Chr01-19897-29221832	F31	CCWGG	Transposable elements
Chr01-19897-29221832	P2	CCWGG	Transposable elements
Chr01-19897-29221832	F21	CCWGG	Transposable elements
Chr01-19897-29221832	F32	CCWGG	Transposable elements
Chr01-20072-29408226	F23	CCWGG	Transposable elements
Chr01-20072-29408226	F32	CCWGG	Transposable elements
Chr01-20072-29408226	F31	CCWGG	Transposable elements
Chr01-20072-29408226	P3	CCWGG	Transposable elements
Chr01-20072-29408226	F12	CCWGG	Transposable elements
Chr01-20072-29408226	P1	CCWGG	Transposable elements
Chr01-20072-29408226	P2	CCWGG	Transposable elements
Chr01-20072-29408226	F21	CCWGG	Transposable elements
Chr01-20072-29408226	F13	CCWGG	Transposable elements
Chr01-20223-29621008	P2	CCWGG	Intergenic region
Chr01-20223-29621008	P1	CCWGG	Intergenic region
Chr01-20223-29621008	F21	CCWGG	Intergenic region
Chr01-20223-29621008	F23	CCWGG	Intergenic region
Chr01-20223-29621008	P3	CCWGG	Intergenic region
Chr01-20223-29621008	F13	CCWGG	Intergenic region
Chr01-20223-29621008	F12	CCWGG	Intergenic region
Chr01-20223-29621008	F32	CCWGG	Intergenic region
Chr01-20223-29621008	F31	CCWGG	Intergenic region
Chr01-20369-29788579	P1	CCWGG	Intergenic region
Chr01-20369-29788579	P2	CCWGG	Intergenic region
Chr01-20369-29788579	F21	CCWGG	Intergenic region
Chr01-20369-29788579	F13	CCWGG	Intergenic region
Chr01-20369-29788579	F32	CCWGG	Intergenic region
Chr01-20369-29788579	F23	CCWGG	Intergenic region
Chr01-20369-29788579	F31	CCWGG	Intergenic region
Chr01-20435-29839618	P2	CCWGG	Transposable elements
Chr01-20849-30375087	P1	CCWGG	Intergenic region
Chr01-20849-30375087	P2	CCWGG	Intergenic region
Chr01-20849-30375087	P3	CCWGG	Intergenic region
Chr01-20849-30375087	F31	CCWGG	Intergenic region
Chr01-20849-30375087	F21	CCWGG	Intergenic region
Chr01-20849-30375087	F13	CCWGG	Intergenic region
Chr01-20849-30375087	F32	CCWGG	Intergenic region
Chr01-20849-30375087	F12	CCWGG	Intergenic region
Chr01-20849-30375087	F23	CCWGG	Intergenic region
Chr01-20855-30383958	P2	CCWGG	Intergenic region
Chr01-20855-30383958	P3	CCWGG	Intergenic region
Chr01-20855-30383958	P1	CCWGG	Intergenic region
Chr01-20855-30383958	F12	CCWGG	Intergenic region
Chr01-20855-30383958	F13	CCWGG	Intergenic region
Chr01-20855-30383958	F31	CCWGG	Intergenic region
Chr01-20855-30383958	F21	CCWGG	Intergenic region
Chr01-20855-30383958	F23	CCWGG	Intergenic region
Chr01-20855-30383958	F32	CCWGG	Intergenic region
Chr01-21902-31648350	F13	CCWGG	Intergenic region
Chr01-21902-31648350	P2	CCWGG	Intergenic region
Chr01-21902-31648350	P1	CCWGG	Intergenic region
Chr01-21902-31648350	F12	CCWGG	Intergenic region
Chr01-21902-31648350	P3	CCWGG	Intergenic region
Chr01-21902-31648350	F21	CCWGG	Intergenic region
Chr01-21902-31648350	F32	CCWGG	Intergenic region
Chr01-21902-31648350	F23	CCWGG	Intergenic region
Chr01-21902-31648350	F31	CCWGG	Intergenic region
Chr01-2196-6885228	P1	CCGG	Intergenic region
Chr01-2196-6885228	P3	CCGG	Intergenic region
Chr01-2196-6885228	F12	CCGG	Intergenic region
Chr01-2196-6885228	F13	CCGG	Intergenic region
Chr01-22659-32512808	P1	CCWGG	Intergenic region
Chr01-22659-32512808	P2	CCWGG	Intergenic region
Chr01-22659-32512808	F21	CCWGG	Intergenic region
Chr01-22659-32512808	P3	CCWGG	Intergenic region
Chr01-22659-32512808	F13	CCWGG	Intergenic region
Chr01-22659-32512808	F12	CCWGG	Intergenic region
Chr01-22659-32512808	F31	CCWGG	Intergenic region
Chr01-22659-32512808	F23	CCWGG	Intergenic region
Chr01-22659-32512808	F32	CCWGG	Intergenic region
Chr01-22971-55924924	P1	CCGG	Intergenic region
Chr01-22971-55924924	F21	CCGG	Intergenic region
Chr01-22971-55924924	P2	CCGG	Intergenic region
Chr01-22971-55924924	P3	CCGG	Intergenic region
Chr01-22971-55924924	F31	CCGG	Intergenic region
Chr01-22971-55924924	F12	CCGG	Intergenic region
Chr01-22971-55924924	F32	CCGG	Intergenic region
Chr01-22971-55924924	F13	CCGG	Intergenic region
Chr01-22971-55924924	F23	CCGG	Intergenic region
Chr01-2378-7496176	P1	CCGG	Intergenic region
Chr01-2378-7496176	P2	CCGG	Intergenic region
Chr01-2378-7496176	F12	CCGG	Intergenic region
Chr01-2378-7496176	F13	CCGG	Intergenic region
Chr01-2378-7496176	F31	CCGG	Intergenic region
Chr01-2378-7496176	F23	CCGG	Intergenic region
Chr01-23848-34434925	P2	CCWGG	Transposable elements
Chr01-23848-34434925	F12	CCWGG	Transposable elements
Chr01-23848-34434925	F31	CCWGG	Transposable elements
Chr01-23848-34434925	P1	CCWGG	Transposable elements
Chr01-23848-34434925	F23	CCWGG	Transposable elements
Chr01-23848-34434925	F13	CCWGG	Transposable elements
Chr01-23848-34434925	P3	CCWGG	Transposable elements
Chr01-23848-34434925	F32	CCWGG	Transposable elements
Chr01-23848-34434925	F21	CCWGG	Transposable elements
Chr01-23910-34531673	P1	CCWGG	Intergenic region
Chr01-23910-34531673	F13	CCWGG	Intergenic region
Chr01-23910-34531673	P2	CCWGG	Intergenic region
Chr01-23910-34531673	P3	CCWGG	Intergenic region
Chr01-23910-34531673	F23	CCWGG	Intergenic region
Chr01-23910-34531673	F32	CCWGG	Intergenic region
Chr01-23910-34531673	F12	CCWGG	Intergenic region
Chr01-23910-34531673	F21	CCWGG	Intergenic region
Chr01-23910-34531673	F31	CCWGG	Intergenic region
Chr01-24134-34849954	F32	CCWGG	Transposable elements
Chr01-24134-34849954	P2	CCWGG	Transposable elements
Chr01-24177-34894715	P1	CCWGG	Intergenic region
Chr01-24177-34894715	P2	CCWGG	Intergenic region
Chr01-24177-34894715	F12	CCWGG	Intergenic region
Chr01-24177-34894715	F31	CCWGG	Intergenic region
Chr01-24177-34894715	F21	CCWGG	Intergenic region
Chr01-24177-34894715	P3	CCWGG	Intergenic region
Chr01-24177-34894715	F32	CCWGG	Intergenic region
Chr01-24177-34894715	F23	CCWGG	Intergenic region
Chr01-2424-7610539	F21	CCGG	Gene downstream 2000bp
Chr01-2424-7610539	F12	CCGG	Gene downstream 2000bp
Chr01-2424-7610539	P3	CCGG	Gene downstream 2000bp
Chr01-2424-7610539	F31	CCGG	Gene downstream 2000bp
Chr01-2424-7610539	F32	CCGG	Gene downstream 2000bp
Chr01-2424-7610539	P2	CCGG	Gene downstream 2000bp
Chr01-2424-7610539	F23	CCGG	Gene downstream 2000bp
Chr01-2424-7610539	F13	CCGG	Gene downstream 2000bp
Chr01-2424-7610539	P1	CCGG	Gene downstream 2000bp
Chr01-24477-35348752	F31	CCWGG	Transposable elements
Chr01-24477-35348752	P2	CCWGG	Transposable elements
Chr01-24477-35348752	F12	CCWGG	Transposable elements
Chr01-24477-35348752	P1	CCWGG	Transposable elements
Chr01-24477-35348752	F23	CCWGG	Transposable elements
Chr01-24477-35348752	P3	CCWGG	Transposable elements
Chr01-24477-35348752	F32	CCWGG	Transposable elements
Chr01-24477-35348752	F13	CCWGG	Transposable elements
Chr01-24477-35348752	F21	CCWGG	Transposable elements
Chr01-24969-36115573	P1	CCWGG	Intergenic region
Chr01-24969-36115573	P2	CCWGG	Intergenic region
Chr01-24969-36115573	F21	CCWGG	Intergenic region
Chr01-24969-36115573	F32	CCWGG	Intergenic region
Chr01-24969-36115573	F13	CCWGG	Intergenic region
Chr01-24969-36115573	P3	CCWGG	Intergenic region
Chr01-24969-36115573	F31	CCWGG	Intergenic region
Chr01-25-62620	F13	CCGG	Gene body
Chr01-25-62620	F21	CCGG	Gene body
Chr01-25-62620	P3	CCGG	Gene body
Chr01-25-62620	F12	CCGG	Gene body
Chr01-25-62620	F32	CCGG	Gene body
Chr01-25-62620	F31	CCGG	Gene body
Chr01-25-62620	P1	CCGG	Gene body
Chr01-25-62620	F23	CCGG	Gene body
Chr01-25006-36139782	F13	CCWGG	Transposable elements
Chr01-25006-36139782	P1	CCWGG	Transposable elements
Chr01-25006-36139782	F21	CCWGG	Transposable elements
Chr01-25006-36139782	P3	CCWGG	Transposable elements
Chr01-25006-36139782	F12	CCWGG	Transposable elements
Chr01-25006-36139782	F23	CCWGG	Transposable elements
Chr01-25006-36139782	F31	CCWGG	Transposable elements
Chr01-25548-36860725	F32	CCWGG	Intergenic region
Chr01-25712-37153187	P1	CCWGG	Transposable elements
Chr01-25712-37153187	F23	CCWGG	Transposable elements
Chr01-25712-37153187	F12	CCWGG	Transposable elements
Chr01-25712-37153187	F13	CCWGG	Transposable elements
Chr01-25712-37153187	F31	CCWGG	Transposable elements
Chr01-25712-37153187	P2	CCWGG	Transposable elements
Chr01-25712-37153187	F21	CCWGG	Transposable elements
Chr01-25712-37153187	P3	CCWGG	Transposable elements
Chr01-25712-37153187	F32	CCWGG	Transposable elements
Chr01-2575-8163078	F12	CCGG	Transposable elements
Chr01-2575-8163078	F21	CCGG	Transposable elements
Chr01-2575-8163078	P2	CCGG	Transposable elements
Chr01-2575-8163078	F13	CCGG	Transposable elements
Chr01-2575-8163078	P3	CCGG	Transposable elements
Chr01-2575-8163078	F32	CCGG	Transposable elements
Chr01-2575-8163078	F31	CCGG	Transposable elements
Chr01-2575-8163078	P1	CCGG	Transposable elements
Chr01-2575-8163078	F23	CCGG	Transposable elements
Chr01-26054-37656843	P3	CCWGG	Intergenic region
Chr01-26054-37656843	F13	CCWGG	Intergenic region
Chr01-26162-37846159	F32	CCWGG	Transposable elements
Chr01-26162-37846159	F12	CCWGG	Transposable elements
Chr01-26162-37846159	F21	CCWGG	Transposable elements
Chr01-26162-37846159	F31	CCWGG	Transposable elements
Chr01-26162-37846159	F23	CCWGG	Transposable elements
Chr01-26162-37846159	P3	CCWGG	Transposable elements
Chr01-26162-37846159	P1	CCWGG	Transposable elements
Chr01-26170-37854780	P3	CCWGG	Intergenic region
Chr01-26555-38462228	P1	CCWGG	Intergenic region
Chr01-26555-38462228	F31	CCWGG	Intergenic region
Chr01-26586-38500806	F13	CCWGG	Intergenic region
Chr01-26586-38500806	F31	CCWGG	Intergenic region
Chr01-26586-38500806	F23	CCWGG	Intergenic region
Chr01-26586-38500806	F21	CCWGG	Intergenic region
Chr01-26608-38552374	P2	CCWGG	Intergenic region
Chr01-26608-38552374	F13	CCWGG	Intergenic region
Chr01-26608-38552374	P1	CCWGG	Intergenic region
Chr01-26608-38552374	F12	CCWGG	Intergenic region
Chr01-26608-38552374	P3	CCWGG	Intergenic region
Chr01-26608-38552374	F21	CCWGG	Intergenic region
Chr01-26608-38552374	F31	CCWGG	Intergenic region
Chr01-26608-38552374	F23	CCWGG	Intergenic region
Chr01-26793-38825077	F21	CCWGG	Intergenic region
Chr01-26793-38825077	F12	CCWGG	Intergenic region
Chr01-26793-38825077	F13	CCWGG	Intergenic region
Chr01-26793-38825077	P1	CCWGG	Intergenic region
Chr01-26793-38825077	F23	CCWGG	Intergenic region
Chr01-26793-38825077	P2	CCWGG	Intergenic region
Chr01-26793-38825077	P3	CCWGG	Intergenic region
Chr01-26793-38825077	F31	CCWGG	Intergenic region
Chr01-27239-39466538	P2	CCWGG	Intergenic region
Chr01-27239-39466538	F12	CCWGG	Intergenic region
Chr01-27239-39466538	P1	CCWGG	Intergenic region
Chr01-27239-39466538	F31	CCWGG	Intergenic region
Chr01-27239-39466538	F23	CCWGG	Intergenic region
Chr01-27239-39466538	P3	CCWGG	Intergenic region
Chr01-27239-39466538	F13	CCWGG	Intergenic region
Chr01-27239-39466538	F32	CCWGG	Intergenic region
Chr01-27239-39466538	F21	CCWGG	Intergenic region
Chr01-27379-39645508	F31	CCWGG	Gene body
Chr01-27379-39645508	P3	CCWGG	Gene body
Chr01-27544-39868982	F23	CCWGG	Transposable elements
Chr01-27837-40327875	P3	CCWGG	Transposable elements
Chr01-27863-40342164	F12	CCWGG	Transposable elements
Chr01-27863-40342164	F21	CCWGG	Transposable elements
Chr01-27863-40342164	P3	CCWGG	Transposable elements
Chr01-27863-40342164	F32	CCWGG	Transposable elements
Chr01-27863-40342164	F13	CCWGG	Transposable elements
Chr01-27863-40342164	F31	CCWGG	Transposable elements
Chr01-27863-40342164	P1	CCWGG	Transposable elements
Chr01-27863-40342164	F23	CCWGG	Transposable elements
Chr01-27863-40342164	P2	CCWGG	Transposable elements
Chr01-27865-40344375	F21	CCWGG	Transposable elements
Chr01-27865-40344375	P2	CCWGG	Transposable elements
Chr01-28639-41669729	P3	CCWGG	Intergenic region
Chr01-28639-41669729	F32	CCWGG	Intergenic region
Chr01-28639-41669729	P1	CCWGG	Intergenic region
Chr01-28639-41669729	P2	CCWGG	Intergenic region
Chr01-28639-41669729	F21	CCWGG	Intergenic region
Chr01-28639-41669729	F31	CCWGG	Intergenic region
Chr01-28639-41669729	F23	CCWGG	Intergenic region
Chr01-28639-41669729	F12	CCWGG	Intergenic region
Chr01-28639-41669729	F13	CCWGG	Intergenic region
Chr01-28891-42100100	P1	CCWGG	Transposable elements
Chr01-28891-42100100	F23	CCWGG	Transposable elements
Chr01-28891-42100100	P3	CCWGG	Transposable elements
Chr01-28891-42100100	F21	CCWGG	Transposable elements
Chr01-28891-42100100	F13	CCWGG	Transposable elements
Chr01-28891-42100100	F31	CCWGG	Transposable elements
Chr01-28891-42100100	F32	CCWGG	Transposable elements
Chr01-28891-42100100	P2	CCWGG	Transposable elements
Chr01-28979-42199416	F31	CCWGG	Transposable elements
Chr01-28979-42199416	F21	CCWGG	Transposable elements
Chr01-28979-42199416	P3	CCWGG	Transposable elements
Chr01-28979-42199416	F12	CCWGG	Transposable elements
Chr01-28979-42199416	P2	CCWGG	Transposable elements
Chr01-28979-42199416	F23	CCWGG	Transposable elements
Chr01-28979-42199416	F13	CCWGG	Transposable elements
Chr01-28979-42199416	P1	CCWGG	Transposable elements
Chr01-2900-5780840	F23	CCWGG	Intergenic region
Chr01-29032-42289745	P1	CCWGG	Intergenic region
Chr01-29032-42289745	P2	CCWGG	Intergenic region
Chr01-29032-42289745	F21	CCWGG	Intergenic region
Chr01-29032-42289745	P3	CCWGG	Intergenic region
Chr01-29032-42289745	F31	CCWGG	Intergenic region
Chr01-29032-42289745	F32	CCWGG	Intergenic region
Chr01-29032-42289745	F12	CCWGG	Intergenic region
Chr01-29032-42289745	F23	CCWGG	Intergenic region
Chr01-29032-42289745	F13	CCWGG	Intergenic region
Chr01-29123-42386185	F23	CCWGG	Transposable elements
Chr01-29123-42386185	F31	CCWGG	Transposable elements
Chr01-29123-42386185	F13	CCWGG	Transposable elements
Chr01-29123-42386185	F21	CCWGG	Transposable elements
Chr01-29123-42386185	P1	CCWGG	Transposable elements
Chr01-29124-42386292	P2	CCWGG	Transposable elements
Chr01-29124-42386292	F23	CCWGG	Transposable elements
Chr01-29124-42386292	P1	CCWGG	Transposable elements
Chr01-29124-42386292	P3	CCWGG	Transposable elements
Chr01-29124-42386292	F21	CCWGG	Transposable elements
Chr01-29124-42386292	F32	CCWGG	Transposable elements
Chr01-29124-42386292	F13	CCWGG	Transposable elements
Chr01-29124-42386292	F31	CCWGG	Transposable elements
Chr01-29124-42386292	F12	CCWGG	Transposable elements
Chr01-29230-42567715	P1	CCWGG	Intergenic region
Chr01-29230-42567715	F21	CCWGG	Intergenic region
Chr01-29230-42567715	F31	CCWGG	Intergenic region
Chr01-29230-42567715	P3	CCWGG	Intergenic region
Chr01-29230-42567715	F23	CCWGG	Intergenic region
Chr01-29230-42567715	F13	CCWGG	Intergenic region
Chr01-29276-42625251	P3	CCWGG	Transposable elements
Chr01-29276-42625251	F23	CCWGG	Transposable elements
Chr01-29276-42625251	P1	CCWGG	Transposable elements
Chr01-29276-42625251	F13	CCWGG	Transposable elements
Chr01-29276-42625251	F21	CCWGG	Transposable elements
Chr01-29276-42625251	F32	CCWGG	Transposable elements
Chr01-29276-42625251	P2	CCWGG	Transposable elements
Chr01-29276-42625251	F31	CCWGG	Transposable elements
Chr01-29276-42625251	F12	CCWGG	Transposable elements
Chr01-29392-42804199	P3	CCWGG	Transposable elements
Chr01-29392-42804199	F21	CCWGG	Transposable elements
Chr01-29392-42804199	F23	CCWGG	Transposable elements
Chr01-29392-42804199	P1	CCWGG	Transposable elements
Chr01-29392-42804199	F12	CCWGG	Transposable elements
Chr01-29392-42804199	F13	CCWGG	Transposable elements
Chr01-29392-42804199	F32	CCWGG	Transposable elements
Chr01-29392-42804199	P2	CCWGG	Transposable elements
Chr01-29392-42804199	F31	CCWGG	Transposable elements
Chr01-3054-9810280	F13	CCGG	Transposable elements
Chr01-3054-9810280	F23	CCGG	Transposable elements
Chr01-3054-9810280	P1	CCGG	Transposable elements
Chr01-3054-9810280	F12	CCGG	Transposable elements
Chr01-3054-9810280	P2	CCGG	Transposable elements
Chr01-3054-9810280	F31	CCGG	Transposable elements
Chr01-3054-9810280	F21	CCGG	Transposable elements
Chr01-3054-9810280	P3	CCGG	Transposable elements
Chr01-30789-45443099	P2	CCWGG	Intergenic region
Chr01-30789-45443099	P1	CCWGG	Intergenic region
Chr01-30789-45443099	F31	CCWGG	Intergenic region
Chr01-30789-45443099	F21	CCWGG	Intergenic region
Chr01-30789-45443099	F12	CCWGG	Intergenic region
Chr01-30789-45443099	F13	CCWGG	Intergenic region
Chr01-30789-45443099	P3	CCWGG	Intergenic region
Chr01-30789-45443099	F32	CCWGG	Intergenic region
Chr01-30789-45443099	F23	CCWGG	Intergenic region
Chr01-30894-45685190	P2	CCWGG	Intergenic region
Chr01-30894-45685190	P1	CCWGG	Intergenic region
Chr01-30894-45685190	P3	CCWGG	Intergenic region
Chr01-30894-45685190	F21	CCWGG	Intergenic region
Chr01-30894-45685190	F31	CCWGG	Intergenic region
Chr01-30894-45685190	F13	CCWGG	Intergenic region
Chr01-30894-45685190	F32	CCWGG	Intergenic region
Chr01-30894-45685190	F12	CCWGG	Intergenic region
Chr01-30894-45685190	F23	CCWGG	Intergenic region
Chr01-31159-46192388	P3	CCWGG	Gene downstream 2000bp
Chr01-31259-46345599	F31	CCWGG	Transposable elements
Chr01-31259-46345599	P1	CCWGG	Transposable elements
Chr01-31259-46345599	F13	CCWGG	Transposable elements
Chr01-31259-46345599	F21	CCWGG	Transposable elements
Chr01-31305-46462136	F13	CCWGG	Intergenic region
Chr01-3170-10151129	F13	CCGG	Transposable elements
Chr01-3170-10151129	F31	CCGG	Transposable elements
Chr01-3170-10151129	F21	CCGG	Transposable elements
Chr01-3170-10151129	F32	CCGG	Transposable elements
Chr01-3170-10151129	P1	CCGG	Transposable elements
Chr01-3170-10151129	P2	CCGG	Transposable elements
Chr01-3170-10151129	F23	CCGG	Transposable elements
Chr01-3170-10151129	F12	CCGG	Transposable elements
Chr01-3170-10151129	P3	CCGG	Transposable elements
Chr01-32149-47991416	F12	CCWGG	Gene body
Chr01-32149-47991416	F13	CCWGG	Gene body
Chr01-32149-47991416	P3	CCWGG	Gene body
Chr01-32380-48336796	P3	CCWGG	Transposable elements
Chr01-32380-48336796	F13	CCWGG	Transposable elements
Chr01-32380-48336796	F31	CCWGG	Transposable elements
Chr01-32380-48336796	F12	CCWGG	Transposable elements
Chr01-32380-48336796	F32	CCWGG	Transposable elements
Chr01-32380-48336796	F21	CCWGG	Transposable elements
Chr01-32380-48336796	F23	CCWGG	Transposable elements
Chr01-32380-48336796	P1	CCWGG	Transposable elements
Chr01-32380-48336796	P2	CCWGG	Transposable elements
Chr01-3251-6347369	P2	CCWGG	Transposable elements
Chr01-3251-6347369	F21	CCWGG	Transposable elements
Chr01-3251-6347369	F12	CCWGG	Transposable elements
Chr01-3251-6347369	F32	CCWGG	Transposable elements
Chr01-3251-6347369	P3	CCWGG	Transposable elements
Chr01-3251-6347369	F13	CCWGG	Transposable elements
Chr01-3251-6347369	P1	CCWGG	Transposable elements
Chr01-3251-6347369	F23	CCWGG	Transposable elements
Chr01-3251-6347369	F31	CCWGG	Transposable elements
Chr01-3265-10332725	P1	CCGG	Intergenic region
Chr01-3265-10332725	P2	CCGG	Intergenic region
Chr01-3265-10332725	P3	CCGG	Intergenic region
Chr01-3265-10332725	F12	CCGG	Intergenic region
Chr01-3265-10332725	F21	CCGG	Intergenic region
Chr01-3265-10332725	F32	CCGG	Intergenic region
Chr01-3265-10332725	F13	CCGG	Intergenic region
Chr01-3265-10332725	F31	CCGG	Intergenic region
Chr01-3265-10332725	F23	CCGG	Intergenic region
Chr01-3272-10361645	F23	CCGG	Transposable elements
Chr01-3393-6561364	F13	CCWGG	Intergenic region
Chr01-3393-6561364	P1	CCWGG	Intergenic region
Chr01-3393-6561364	P2	CCWGG	Intergenic region
Chr01-3393-6561364	F12	CCWGG	Intergenic region
Chr01-3393-6561364	F31	CCWGG	Intergenic region
Chr01-3393-6561364	P3	CCWGG	Intergenic region
Chr01-3393-6561364	F32	CCWGG	Intergenic region
Chr01-3393-6561364	F21	CCWGG	Intergenic region
Chr01-3393-6561364	F23	CCWGG	Intergenic region
Chr01-3413-10671888	F12	CCGG	Transposable elements
Chr01-3738-11767125	F31	CCGG	Transposable elements
Chr01-3738-11767125	P1	CCGG	Transposable elements
Chr01-3738-11767125	F23	CCGG	Transposable elements
Chr01-3738-11767125	F32	CCGG	Transposable elements
Chr01-3738-11767125	P2	CCGG	Transposable elements
Chr01-3738-11767125	F21	CCGG	Transposable elements
Chr01-3738-11767125	P3	CCGG	Transposable elements
Chr01-3989-7739554	F23	CCWGG	Transposable elements
Chr01-3989-7739554	P1	CCWGG	Transposable elements
Chr01-3989-7739554	F12	CCWGG	Transposable elements
Chr01-3989-7739554	F32	CCWGG	Transposable elements
Chr01-3989-7739554	F13	CCWGG	Transposable elements
Chr01-3989-7739554	F21	CCWGG	Transposable elements
Chr01-3989-7739554	P2	CCWGG	Transposable elements
Chr01-3989-7739554	F31	CCWGG	Transposable elements
Chr01-4008-7766617	F31	CCWGG	Intergenic region
Chr01-4046-12557446	P1	CCGG	Intergenic region
Chr01-4046-12557446	P2	CCGG	Intergenic region
Chr01-4046-12557446	P3	CCGG	Intergenic region
Chr01-4046-12557446	F12	CCGG	Intergenic region
Chr01-4046-12557446	F21	CCGG	Intergenic region
Chr01-4046-12557446	F13	CCGG	Intergenic region
Chr01-4046-12557446	F31	CCGG	Intergenic region
Chr01-4046-12557446	F23	CCGG	Intergenic region
Chr01-4046-12557446	F32	CCGG	Intergenic region
Chr01-4079-7895926	F32	CCWGG	Intergenic region
Chr01-4079-7895926	P1	CCWGG	Intergenic region
Chr01-4079-7895926	P3	CCWGG	Intergenic region
Chr01-4079-7895926	F12	CCWGG	Intergenic region
Chr01-4079-7895926	P2	CCWGG	Intergenic region
Chr01-4079-7895926	F31	CCWGG	Intergenic region
Chr01-4079-7895926	F21	CCWGG	Intergenic region
Chr01-4079-7895926	F23	CCWGG	Intergenic region
Chr01-4079-7895926	F13	CCWGG	Intergenic region
Chr01-4144-12873340	P1	CCGG	Intergenic region
Chr01-4144-12873340	F21	CCGG	Intergenic region
Chr01-4144-12873340	F32	CCGG	Intergenic region
Chr01-4144-12873340	P2	CCGG	Intergenic region
Chr01-4144-12873340	F13	CCGG	Intergenic region
Chr01-4144-12873340	P3	CCGG	Intergenic region
Chr01-4144-12873340	F12	CCGG	Intergenic region
Chr01-4144-12873340	F31	CCGG	Intergenic region
Chr01-4144-12873340	F23	CCGG	Intergenic region
Chr01-4295-8194765	P2	CCWGG	Intergenic region
Chr01-4295-8194765	F13	CCWGG	Intergenic region
Chr01-4295-8194765	F31	CCWGG	Intergenic region
Chr01-4309-13285695	F23	CCGG	Transposable elements
Chr01-4309-13285695	P1	CCGG	Transposable elements
Chr01-4309-13285695	P3	CCGG	Transposable elements
Chr01-4309-13285695	F31	CCGG	Transposable elements
Chr01-4309-13285695	F32	CCGG	Transposable elements
Chr01-4309-13285695	F13	CCGG	Transposable elements
Chr01-4309-13285695	P2	CCGG	Transposable elements
Chr01-4309-13285695	F12	CCGG	Transposable elements
Chr01-4309-13285695	F21	CCGG	Transposable elements
Chr01-4437-8376203	F32	CCWGG	Gene body
Chr01-4437-8376203	F23	CCWGG	Gene body
Chr01-4437-8376203	F12	CCWGG	Gene body
Chr01-4437-8376203	F31	CCWGG	Gene body
Chr01-4437-8376203	P3	CCWGG	Gene body
Chr01-4437-8376203	P1	CCWGG	Gene body
Chr01-4437-8376203	P2	CCWGG	Gene body
Chr01-4437-8376203	F13	CCWGG	Gene body
Chr01-4437-8376203	F21	CCWGG	Gene body
Chr01-4777-13991390	P1	CCGG	Intergenic region
Chr01-4777-13991390	P2	CCGG	Intergenic region
Chr01-4777-13991390	P3	CCGG	Intergenic region
Chr01-4777-13991390	F12	CCGG	Intergenic region
Chr01-4777-13991390	F21	CCGG	Intergenic region
Chr01-4777-13991390	F32	CCGG	Intergenic region
Chr01-4777-13991390	F13	CCGG	Intergenic region
Chr01-4777-13991390	F31	CCGG	Intergenic region
Chr01-4777-13991390	F23	CCGG	Intergenic region
Chr01-4802-9152683	F32	CCWGG	Transposable elements
Chr01-4802-9152683	F23	CCWGG	Transposable elements
Chr01-4802-9152683	F21	CCWGG	Transposable elements
Chr01-4802-9152683	F31	CCWGG	Transposable elements
Chr01-4802-9152683	P2	CCWGG	Transposable elements
Chr01-4802-9152683	P1	CCWGG	Transposable elements
Chr01-4802-9152683	F12	CCWGG	Transposable elements
Chr01-4802-9152683	F13	CCWGG	Transposable elements
Chr01-4802-9152683	P3	CCWGG	Transposable elements
Chr01-4831-14153697	P1	CCGG	Intergenic region
Chr01-4831-14153697	F21	CCGG	Intergenic region
Chr01-4831-14153697	P2	CCGG	Intergenic region
Chr01-4831-14153697	P3	CCGG	Intergenic region
Chr01-4831-14153697	F12	CCGG	Intergenic region
Chr01-4831-14153697	F13	CCGG	Intergenic region
Chr01-4831-14153697	F31	CCGG	Intergenic region
Chr01-4831-14153697	F23	CCGG	Intergenic region
Chr01-4831-14153697	F32	CCGG	Intergenic region
Chr01-4885-14307866	P1	CCGG	Intergenic region
Chr01-4885-14307866	P2	CCGG	Intergenic region
Chr01-4885-14307866	P3	CCGG	Intergenic region
Chr01-4885-14307866	F12	CCGG	Intergenic region
Chr01-4885-14307866	F21	CCGG	Intergenic region
Chr01-4885-14307866	F13	CCGG	Intergenic region
Chr01-4885-14307866	F31	CCGG	Intergenic region
Chr01-4885-14307866	F23	CCGG	Intergenic region
Chr01-4885-14307866	F32	CCGG	Intergenic region
Chr01-4938-9341259	F13	CCWGG	Intergenic region
Chr01-4938-9341259	F23	CCWGG	Intergenic region
Chr01-5238-9834704	P3	CCWGG	Intergenic region
Chr01-5238-9834704	P1	CCWGG	Intergenic region
Chr01-5238-9834704	F31	CCWGG	Intergenic region
Chr01-5238-9834704	P2	CCWGG	Intergenic region
Chr01-5238-9834704	F13	CCWGG	Intergenic region
Chr01-5238-9834704	F23	CCWGG	Intergenic region
Chr01-5238-9834704	F21	CCWGG	Intergenic region
Chr01-5339-10039015	F32	CCWGG	Intergenic region
Chr01-5339-10039015	P1	CCWGG	Intergenic region
Chr01-5339-10039015	F13	CCWGG	Intergenic region
Chr01-5339-10039015	F31	CCWGG	Intergenic region
Chr01-5393-14950537	P1	CCGG	Intergenic region
Chr01-5393-14950537	P2	CCGG	Intergenic region
Chr01-5393-14950537	F13	CCGG	Intergenic region
Chr01-5393-14950537	P3	CCGG	Intergenic region
Chr01-5393-14950537	F12	CCGG	Intergenic region
Chr01-5393-14950537	F21	CCGG	Intergenic region
Chr01-5393-14950537	F23	CCGG	Intergenic region
Chr01-5575-10388876	P2	CCWGG	Intergenic region
Chr01-5575-10388876	P3	CCWGG	Intergenic region
Chr01-5575-10388876	F31	CCWGG	Intergenic region
Chr01-6026-15213488	P1	CCGG	Intergenic region
Chr01-6026-15213488	P2	CCGG	Intergenic region
Chr01-6026-15213488	P3	CCGG	Intergenic region
Chr01-6026-15213488	F12	CCGG	Intergenic region
Chr01-6026-15213488	F21	CCGG	Intergenic region
Chr01-6026-15213488	F13	CCGG	Intergenic region
Chr01-6026-15213488	F31	CCGG	Intergenic region
Chr01-6026-15213488	F23	CCGG	Intergenic region
Chr01-6026-15213488	F32	CCGG	Intergenic region
Chr01-6154-11158167	P3	CCWGG	Intergenic region
Chr01-6154-11158167	P1	CCWGG	Intergenic region
Chr01-6154-11158167	P2	CCWGG	Intergenic region
Chr01-6154-11158167	F21	CCWGG	Intergenic region
Chr01-6154-11158167	F12	CCWGG	Intergenic region
Chr01-6154-11158167	F31	CCWGG	Intergenic region
Chr01-6154-11158167	F23	CCWGG	Intergenic region
Chr01-6154-11158167	F32	CCWGG	Intergenic region
Chr01-6270-15706430	P2	CCGG	Intergenic region
Chr01-6270-15706430	F23	CCGG	Intergenic region
Chr01-6270-15706430	F13	CCGG	Intergenic region
Chr01-6270-15706430	F32	CCGG	Intergenic region
Chr01-6615-11821618	F23	CCWGG	Intergenic region
Chr01-6825-12099565	P2	CCWGG	Intergenic region
Chr01-6825-12099565	F21	CCWGG	Intergenic region
Chr01-6825-12099565	F13	CCWGG	Intergenic region
Chr01-6825-12099565	P1	CCWGG	Intergenic region
Chr01-6825-12099565	F12	CCWGG	Intergenic region
Chr01-6825-12099565	P3	CCWGG	Intergenic region
Chr01-6825-12099565	F23	CCWGG	Intergenic region
Chr01-6825-12099565	F31	CCWGG	Intergenic region
Chr01-7282-12690767	F12	CCWGG	Intergenic region
Chr01-7282-12690767	P3	CCWGG	Intergenic region
Chr01-7282-12690767	P1	CCWGG	Intergenic region
Chr01-7282-12690767	P2	CCWGG	Intergenic region
Chr01-7282-12690767	F32	CCWGG	Intergenic region
Chr01-7282-12690767	F13	CCWGG	Intergenic region
Chr01-7282-12690767	F23	CCWGG	Intergenic region
Chr01-7282-12690767	F31	CCWGG	Intergenic region
Chr01-7282-12690767	F21	CCWGG	Intergenic region
Chr01-7329-12736492	F31	CCWGG	Intergenic region
Chr01-7600-16642253	P3	CCGG	Transposable elements
Chr01-7600-16642253	F31	CCGG	Transposable elements
Chr01-7600-16642253	F12	CCGG	Transposable elements
Chr01-7600-16642253	P1	CCGG	Transposable elements
Chr01-7600-16642253	F32	CCGG	Transposable elements
Chr01-7600-16642253	P2	CCGG	Transposable elements
Chr01-7600-16642253	F21	CCGG	Transposable elements
Chr01-7600-16642253	F23	CCGG	Transposable elements
Chr01-7600-16642253	F13	CCGG	Transposable elements
Chr01-7807-13492067	P3	CCWGG	Transposable elements
Chr01-7823-13500075	F12	CCWGG	Intergenic region
Chr01-7823-13500075	P3	CCWGG	Intergenic region
Chr01-7823-13500075	F13	CCWGG	Intergenic region
Chr01-7823-13500075	F32	CCWGG	Intergenic region
Chr01-7823-13500075	P1	CCWGG	Intergenic region
Chr01-7823-13500075	P2	CCWGG	Intergenic region
Chr01-7823-13500075	F21	CCWGG	Intergenic region
Chr01-7823-13500075	F23	CCWGG	Intergenic region
Chr01-7823-13500075	F31	CCWGG	Intergenic region
Chr01-7827-17139101	P3	CCGG	Transposable elements
Chr01-7827-17139101	F13	CCGG	Transposable elements
Chr01-7827-17139101	F12	CCGG	Transposable elements
Chr01-7827-17139101	F23	CCGG	Transposable elements
Chr01-7854-17187383	F12	CCGG	Transposable elements
Chr01-7946-17327013	F31	CCGG	Transposable elements
Chr01-7946-17327013	P1	CCGG	Transposable elements
Chr01-7953-13648386	F21	CCWGG	Intergenic region
Chr01-7953-13648386	F23	CCWGG	Intergenic region
Chr01-7953-13648386	P1	CCWGG	Intergenic region
Chr01-7953-13648386	F12	CCWGG	Intergenic region
Chr01-7953-13648386	P2	CCWGG	Intergenic region
Chr01-7953-13648386	P3	CCWGG	Intergenic region
Chr01-7953-13648386	F32	CCWGG	Intergenic region
Chr01-7953-13648386	F13	CCWGG	Intergenic region
Chr01-7953-13648386	F31	CCWGG	Intergenic region
Chr01-8090-17621077	P1	CCGG	Intergenic region
Chr01-8090-17621077	P2	CCGG	Intergenic region
Chr01-8090-17621077	F13	CCGG	Intergenic region
Chr01-8090-17621077	P3	CCGG	Intergenic region
Chr01-8090-17621077	F12	CCGG	Intergenic region
Chr01-8090-17621077	F21	CCGG	Intergenic region
Chr01-8090-17621077	F31	CCGG	Intergenic region
Chr01-8090-17621077	F23	CCGG	Intergenic region
Chr01-8090-17621077	F32	CCGG	Intergenic region
Chr01-8159-13903962	P2	CCWGG	Intergenic region
Chr01-8159-13903962	P1	CCWGG	Intergenic region
Chr01-8159-13903962	F21	CCWGG	Intergenic region
Chr01-8159-13903962	F12	CCWGG	Intergenic region
Chr01-8159-13903962	F31	CCWGG	Intergenic region
Chr01-8159-13903962	F23	CCWGG	Intergenic region
Chr01-8159-13903962	F13	CCWGG	Intergenic region
Chr01-8231-14003817	F13	CCWGG	Intergenic region
Chr01-8245-14021603	P1	CCWGG	Intergenic region
Chr01-8245-14021603	F12	CCWGG	Intergenic region
Chr01-8245-14021603	P2	CCWGG	Intergenic region
Chr01-8245-14021603	F21	CCWGG	Intergenic region
Chr01-8245-14021603	F32	CCWGG	Intergenic region
Chr01-8245-14021603	P3	CCWGG	Intergenic region
Chr01-8245-14021603	F23	CCWGG	Intergenic region
Chr01-8245-14021603	F31	CCWGG	Intergenic region
Chr01-8245-14021603	F13	CCWGG	Intergenic region
Chr01-8411-18215698	F21	CCGG	Transposable elements
Chr01-8411-18215698	P3	CCGG	Transposable elements
Chr01-8411-18215698	F23	CCGG	Transposable elements
Chr01-8411-18215698	P1	CCGG	Transposable elements
Chr01-8411-18215698	P2	CCGG	Transposable elements
Chr01-8411-18215698	F32	CCGG	Transposable elements
Chr01-8411-18215698	F12	CCGG	Transposable elements
Chr01-8411-18215698	F31	CCGG	Transposable elements
Chr01-8411-18215698	F13	CCGG	Transposable elements
Chr01-8471-18386671	P1	CCGG	Transposable elements
Chr01-8471-18386671	P3	CCGG	Transposable elements
Chr01-8471-18386671	F31	CCGG	Transposable elements
Chr01-8471-18386671	F23	CCGG	Transposable elements
Chr01-8471-18386671	F13	CCGG	Transposable elements
Chr01-8471-18386671	P2	CCGG	Transposable elements
Chr01-8471-18386671	F12	CCGG	Transposable elements
Chr01-8479-14329167	P2	CCWGG	Intergenic region
Chr01-8479-14329167	P1	CCWGG	Intergenic region
Chr01-8479-14329167	F32	CCWGG	Intergenic region
Chr01-8479-14329167	F12	CCWGG	Intergenic region
Chr01-8479-14329167	F31	CCWGG	Intergenic region
Chr01-8479-14329167	F21	CCWGG	Intergenic region
Chr01-8479-14329167	P3	CCWGG	Intergenic region
Chr01-8479-14329167	F13	CCWGG	Intergenic region
Chr01-8479-14329167	F23	CCWGG	Intergenic region
Chr01-8538-14391297	P2	CCWGG	Intergenic region
Chr01-8538-14391297	F21	CCWGG	Intergenic region
Chr01-8538-14391297	P3	CCWGG	Intergenic region
Chr01-8538-14391297	P1	CCWGG	Intergenic region
Chr01-8538-14391297	F12	CCWGG	Intergenic region
Chr01-8538-14391297	F32	CCWGG	Intergenic region
Chr01-8538-14391297	F13	CCWGG	Intergenic region
Chr01-8538-14391297	F31	CCWGG	Intergenic region
Chr01-8538-14391297	F23	CCWGG	Intergenic region
Chr01-8540-18535382	P3	CCGG	Intergenic region
Chr01-8540-18535382	F12	CCGG	Intergenic region
Chr01-8540-18535382	F23	CCGG	Intergenic region
Chr01-8540-18535382	F31	CCGG	Intergenic region
Chr01-8540-18535382	F32	CCGG	Intergenic region
Chr01-8542-14394114	F12	CCWGG	Intergenic region
Chr01-8542-14394114	P2	CCWGG	Intergenic region
Chr01-8542-14394114	F21	CCWGG	Intergenic region
Chr01-8542-14394114	F32	CCWGG	Intergenic region
Chr01-8542-14394114	F23	CCWGG	Intergenic region
Chr01-8599-18641754	P1	CCGG	Intergenic region
Chr01-8609-14490070	P3	CCWGG	Intergenic region
Chr01-8609-14490070	F32	CCWGG	Intergenic region
Chr01-8609-14490070	P1	CCWGG	Intergenic region
Chr01-8609-14490070	P2	CCWGG	Intergenic region
Chr01-8609-14490070	F12	CCWGG	Intergenic region
Chr01-8609-14490070	F31	CCWGG	Intergenic region
Chr01-8609-14490070	F23	CCWGG	Intergenic region
Chr01-8845-14788346	P3	CCWGG	Intergenic region
Chr01-8845-14788346	P1	CCWGG	Intergenic region
Chr01-8845-14788346	F12	CCWGG	Intergenic region
Chr01-8845-14788346	F32	CCWGG	Intergenic region
Chr01-8845-14788346	F13	CCWGG	Intergenic region
Chr01-8845-14788346	F23	CCWGG	Intergenic region
Chr01-8917-14928674	F13	CCWGG	Intergenic region
Chr01-8925-14959190	P1	CCWGG	Intergenic region
Chr01-8925-14959190	F12	CCWGG	Intergenic region
Chr01-8925-14959190	F23	CCWGG	Intergenic region
Chr01-8925-14959190	P2	CCWGG	Intergenic region
Chr01-8925-14959190	P3	CCWGG	Intergenic region
Chr01-8925-14959190	F21	CCWGG	Intergenic region
Chr01-8925-14959190	F31	CCWGG	Intergenic region
Chr01-8925-14959190	F13	CCWGG	Intergenic region
Chr01-8926-14961496	F21	CCWGG	Intergenic region
Chr01-8993-19431077	F13	CCGG	Intergenic region
Chr01-8993-19431077	P3	CCGG	Intergenic region
Chr01-8993-19431077	F12	CCGG	Intergenic region
Chr01-8993-19431077	F21	CCGG	Intergenic region
Chr01-8993-19431077	F23	CCGG	Intergenic region
Chr01-9127-19722900	F21	CCGG	Transposable elements
Chr01-9127-19722900	P3	CCGG	Transposable elements
Chr01-9127-19722900	P2	CCGG	Transposable elements
Chr01-9127-19722900	F23	CCGG	Transposable elements
Chr01-9127-19722900	F31	CCGG	Transposable elements
Chr01-9127-19722900	F13	CCGG	Transposable elements
Chr01-9127-19722900	F12	CCGG	Transposable elements
Chr01-9127-19722900	F32	CCGG	Transposable elements
Chr01-9127-19722900	P1	CCGG	Transposable elements
Chr01-9140-19766869	F13	CCGG	Transposable elements
Chr01-9140-19766869	P2	CCGG	Transposable elements
Chr01-9140-19766869	P3	CCGG	Transposable elements
Chr01-9140-19766869	F23	CCGG	Transposable elements
Chr01-9140-19766869	F31	CCGG	Transposable elements
Chr01-9140-19766869	F12	CCGG	Transposable elements
Chr01-9140-19766869	F21	CCGG	Transposable elements
Chr01-9140-19766869	P1	CCGG	Transposable elements
Chr01-9203-15212202	F32	CCWGG	Intergenic region
Chr01-9226-15225267	F32	CCWGG	Intergenic region
Chr01-9226-15225267	P1	CCWGG	Intergenic region
Chr01-9226-15225267	P2	CCWGG	Intergenic region
Chr01-9226-15225267	F12	CCWGG	Intergenic region
Chr01-9226-15225267	F21	CCWGG	Intergenic region
Chr01-9226-15225267	P3	CCWGG	Intergenic region
Chr01-9226-15225267	F13	CCWGG	Intergenic region
Chr01-9226-15225267	F23	CCWGG	Intergenic region
Chr01-9226-15225267	F31	CCWGG	Intergenic region
Chr01-9309-20271757	P1	CCGG	Intergenic region
Chr01-9309-20271757	F13	CCGG	Intergenic region
Chr01-9309-20271757	P3	CCGG	Intergenic region
Chr01-9309-20271757	F12	CCGG	Intergenic region
Chr01-9309-20271757	F21	CCGG	Intergenic region
Chr01-9489-20808591	P1	CCGG	Intergenic region
Chr01-9489-20808591	P2	CCGG	Intergenic region
Chr01-9489-20808591	P3	CCGG	Intergenic region
Chr01-9489-20808591	F12	CCGG	Intergenic region
Chr01-9489-20808591	F21	CCGG	Intergenic region
Chr01-9489-20808591	F13	CCGG	Intergenic region
Chr01-9489-20808591	F31	CCGG	Intergenic region
Chr01-9489-20808591	F23	CCGG	Intergenic region
Chr01-9489-20808591	F32	CCGG	Intergenic region
Chr01-9717-21235294	P1	CCGG	Intergenic region
Chr01-9717-21235294	P2	CCGG	Intergenic region
Chr01-9717-21235294	P3	CCGG	Intergenic region
Chr01-9717-21235294	F12	CCGG	Intergenic region
Chr01-9717-21235294	F21	CCGG	Intergenic region
Chr01-9717-21235294	F13	CCGG	Intergenic region
Chr01-9717-21235294	F31	CCGG	Intergenic region
Chr01-9717-21235294	F23	CCGG	Intergenic region
Chr01-9717-21235294	F32	CCGG	Intergenic region
Chr01-9781-21360830	P3	CCGG	Intergenic region
Chr01-9781-21360830	F12	CCGG	Intergenic region
Chr01-9781-21360830	F32	CCGG	Intergenic region
Chr02-10056-18477749	F12	CCWGG	Intergenic region
Chr02-10056-18477749	F13	CCWGG	Intergenic region
Chr02-10380-18833267	P1	CCWGG	Intergenic region
Chr02-10380-18833267	F23	CCWGG	Intergenic region
Chr02-10380-18833267	F13	CCWGG	Intergenic region
Chr02-10380-18833267	P2	CCWGG	Intergenic region
Chr02-10380-18833267	F21	CCWGG	Intergenic region
Chr02-10380-18833267	F31	CCWGG	Intergenic region
Chr02-10432-18890755	F21	CCWGG	Intergenic region
Chr02-10432-18890755	F12	CCWGG	Intergenic region
Chr02-10432-18890755	F31	CCWGG	Intergenic region
Chr02-10432-18890755	P2	CCWGG	Intergenic region
Chr02-10432-18890755	P3	CCWGG	Intergenic region
Chr02-10432-18890755	F32	CCWGG	Intergenic region
Chr02-10432-18890755	P1	CCWGG	Intergenic region
Chr02-10432-18890755	F23	CCWGG	Intergenic region
Chr02-10432-18890755	F13	CCWGG	Intergenic region
Chr02-10473-18940228	P1	CCWGG	Intergenic region
Chr02-10473-18940228	F12	CCWGG	Intergenic region
Chr02-10473-18940228	P2	CCWGG	Intergenic region
Chr02-10473-18940228	F21	CCWGG	Intergenic region
Chr02-10473-18940228	F13	CCWGG	Intergenic region
Chr02-10473-18940228	F31	CCWGG	Intergenic region
Chr02-10473-18940228	F23	CCWGG	Intergenic region
Chr02-10898-19338517	F21	CCWGG	Intergenic region
Chr02-10898-19338517	P3	CCWGG	Intergenic region
Chr02-10898-19338517	F12	CCWGG	Intergenic region
Chr02-10898-19338517	P1	CCWGG	Intergenic region
Chr02-10898-19338517	P2	CCWGG	Intergenic region
Chr02-10898-19338517	F32	CCWGG	Intergenic region
Chr02-10898-19338517	F23	CCWGG	Intergenic region
Chr02-10898-19338517	F13	CCWGG	Intergenic region
Chr02-10898-19338517	F31	CCWGG	Intergenic region
Chr02-10927-19362304	F21	CCWGG	Transposable elements
Chr02-10927-19362304	F31	CCWGG	Transposable elements
Chr02-10927-19362304	P1	CCWGG	Transposable elements
Chr02-10927-19362304	F13	CCWGG	Transposable elements
Chr02-10976-29102294	P1	CCGG	Intergenic region
Chr02-10976-29102294	F21	CCGG	Intergenic region
Chr02-10976-29102294	P2	CCGG	Intergenic region
Chr02-10976-29102294	P3	CCGG	Intergenic region
Chr02-10976-29102294	F31	CCGG	Intergenic region
Chr02-10976-29102294	F12	CCGG	Intergenic region
Chr02-10976-29102294	F32	CCGG	Intergenic region
Chr02-10976-29102294	F13	CCGG	Intergenic region
Chr02-10976-29102294	F23	CCGG	Intergenic region
Chr02-10983-29105968	P1	CCGG	Intergenic region
Chr02-10983-29105968	P2	CCGG	Intergenic region
Chr02-10983-29105968	P3	CCGG	Intergenic region
Chr02-10983-29105968	F23	CCGG	Intergenic region
Chr02-10983-29105968	F13	CCGG	Intergenic region
Chr02-10983-29105968	F31	CCGG	Intergenic region
Chr02-11028-29282078	P1	CCGG	Intergenic region
Chr02-11028-29282078	F21	CCGG	Intergenic region
Chr02-11028-29282078	P2	CCGG	Intergenic region
Chr02-11028-29282078	P3	CCGG	Intergenic region
Chr02-11028-29282078	F31	CCGG	Intergenic region
Chr02-11028-29282078	F12	CCGG	Intergenic region
Chr02-11028-29282078	F32	CCGG	Intergenic region
Chr02-11028-29282078	F13	CCGG	Intergenic region
Chr02-11028-29282078	F23	CCGG	Intergenic region
Chr02-11164-29825521	P1	CCGG	Intergenic region
Chr02-11164-29825521	P2	CCGG	Intergenic region
Chr02-11164-29825521	P3	CCGG	Intergenic region
Chr02-11164-29825521	F12	CCGG	Intergenic region
Chr02-11164-29825521	F23	CCGG	Intergenic region
Chr02-11164-29825521	F21	CCGG	Intergenic region
Chr02-11164-29825521	F32	CCGG	Intergenic region
Chr02-11164-29825521	F13	CCGG	Intergenic region
Chr02-11164-29825521	F31	CCGG	Intergenic region
Chr02-11283-19733890	P3	CCWGG	Transposable elements
Chr02-11283-19733890	F23	CCWGG	Transposable elements
Chr02-11283-19733890	F13	CCWGG	Transposable elements
Chr02-11283-19733890	P2	CCWGG	Transposable elements
Chr02-11283-19733890	F12	CCWGG	Transposable elements
Chr02-11283-19733890	F31	CCWGG	Transposable elements
Chr02-11283-19733890	F21	CCWGG	Transposable elements
Chr02-11283-19733890	P1	CCWGG	Transposable elements
Chr02-11317-19819454	F12	CCWGG	Intergenic region
Chr02-11317-19819454	F13	CCWGG	Intergenic region
Chr02-11393-20205100	P2	CCWGG	Intergenic region
Chr02-11393-20205100	P3	CCWGG	Intergenic region
Chr02-11393-20205100	F21	CCWGG	Intergenic region
Chr02-11393-20205100	F12	CCWGG	Intergenic region
Chr02-11393-20205100	P1	CCWGG	Intergenic region
Chr02-11393-20205100	F31	CCWGG	Intergenic region
Chr02-11393-20205100	F23	CCWGG	Intergenic region
Chr02-11393-20205100	F13	CCWGG	Intergenic region
Chr02-11429-20347054	P1	CCWGG	Intergenic region
Chr02-11429-20347054	P3	CCWGG	Intergenic region
Chr02-11429-20347054	P2	CCWGG	Intergenic region
Chr02-11429-20347054	F12	CCWGG	Intergenic region
Chr02-11429-20347054	F32	CCWGG	Intergenic region
Chr02-11429-20347054	F13	CCWGG	Intergenic region
Chr02-11429-20347054	F21	CCWGG	Intergenic region
Chr02-11429-20347054	F23	CCWGG	Intergenic region
Chr02-11429-20347054	F31	CCWGG	Intergenic region
Chr02-11647-31401250	F12	CCGG	Transposable elements
Chr02-11752-20860242	P1	CCWGG	Intergenic region
Chr02-11752-20860242	P2	CCWGG	Intergenic region
Chr02-11752-20860242	P3	CCWGG	Intergenic region
Chr02-11752-20860242	F12	CCWGG	Intergenic region
Chr02-11752-20860242	F13	CCWGG	Intergenic region
Chr02-11752-20860242	F31	CCWGG	Intergenic region
Chr02-11752-20860242	F21	CCWGG	Intergenic region
Chr02-11752-20860242	F32	CCWGG	Intergenic region
Chr02-11752-20860242	F23	CCWGG	Intergenic region
Chr02-11787-31740961	P1	CCGG	Intergenic region
Chr02-11787-31740961	P2	CCGG	Intergenic region
Chr02-11787-31740961	P3	CCGG	Intergenic region
Chr02-11787-31740961	F12	CCGG	Intergenic region
Chr02-11787-31740961	F23	CCGG	Intergenic region
Chr02-11787-31740961	F21	CCGG	Intergenic region
Chr02-11787-31740961	F13	CCGG	Intergenic region
Chr02-11787-31740961	F31	CCGG	Intergenic region
Chr02-11787-31740961	F32	CCGG	Intergenic region
Chr02-11800-20932072	P2	CCWGG	Intergenic region
Chr02-11800-20932072	F31	CCWGG	Intergenic region
Chr02-11800-20932072	P1	CCWGG	Intergenic region
Chr02-11800-20932072	P3	CCWGG	Intergenic region
Chr02-11800-20932072	F12	CCWGG	Intergenic region
Chr02-11800-20932072	F13	CCWGG	Intergenic region
Chr02-11800-20932072	F23	CCWGG	Intergenic region
Chr02-11800-20932072	F32	CCWGG	Intergenic region
Chr02-11800-20932072	F21	CCWGG	Intergenic region
Chr02-11828-31895383	P3	CCGG	Intergenic region
Chr02-11841-20966495	P1	CCWGG	Intergenic region
Chr02-11841-20966495	P2	CCWGG	Intergenic region
Chr02-11841-20966495	F13	CCWGG	Intergenic region
Chr02-11841-20966495	F32	CCWGG	Intergenic region
Chr02-11841-20966495	P3	CCWGG	Intergenic region
Chr02-11841-20966495	F12	CCWGG	Intergenic region
Chr02-11841-20966495	F23	CCWGG	Intergenic region
Chr02-11841-20966495	F21	CCWGG	Intergenic region
Chr02-11841-20966495	F31	CCWGG	Intergenic region
Chr02-11986-21139698	P3	CCWGG	Intergenic region
Chr02-11986-21139698	F21	CCWGG	Intergenic region
Chr02-11986-21139698	F13	CCWGG	Intergenic region
Chr02-12169-32869631	P1	CCGG	Intergenic region
Chr02-12169-32869631	P2	CCGG	Intergenic region
Chr02-12169-32869631	P3	CCGG	Intergenic region
Chr02-12169-32869631	F12	CCGG	Intergenic region
Chr02-12169-32869631	F23	CCGG	Intergenic region
Chr02-12169-32869631	F21	CCGG	Intergenic region
Chr02-12169-32869631	F13	CCGG	Intergenic region
Chr02-12169-32869631	F31	CCGG	Intergenic region
Chr02-12217-21350265	P2	CCWGG	Intergenic region
Chr02-12217-21350265	P3	CCWGG	Intergenic region
Chr02-12217-21350265	P1	CCWGG	Intergenic region
Chr02-12217-21350265	F21	CCWGG	Intergenic region
Chr02-12217-21350265	F32	CCWGG	Intergenic region
Chr02-12217-21350265	F31	CCWGG	Intergenic region
Chr02-12217-21350265	F12	CCWGG	Intergenic region
Chr02-12217-21350265	F23	CCWGG	Intergenic region
Chr02-12217-21350265	F13	CCWGG	Intergenic region
Chr02-12290-33198731	F21	CCGG	Transposable elements
Chr02-12290-33198731	P3	CCGG	Transposable elements
Chr02-12290-33198731	F23	CCGG	Transposable elements
Chr02-12290-33198731	P2	CCGG	Transposable elements
Chr02-12290-33198731	F31	CCGG	Transposable elements
Chr02-12290-33198731	P1	CCGG	Transposable elements
Chr02-12290-33198731	F13	CCGG	Transposable elements
Chr02-12290-33198731	F12	CCGG	Transposable elements
Chr02-12322-21459260	F12	CCWGG	Gene downstream 2000bp
Chr02-12337-33258690	P1	CCGG	Intergenic region
Chr02-12337-33258690	P2	CCGG	Intergenic region
Chr02-12337-33258690	P3	CCGG	Intergenic region
Chr02-12337-33258690	F12	CCGG	Intergenic region
Chr02-12337-33258690	F23	CCGG	Intergenic region
Chr02-12337-33258690	F21	CCGG	Intergenic region
Chr02-12337-33258690	F13	CCGG	Intergenic region
Chr02-12337-33258690	F31	CCGG	Intergenic region
Chr02-12337-33258690	F32	CCGG	Intergenic region
Chr02-12652-33850113	F23	CCGG	Intergenic region
Chr02-12697-21901287	F13	CCWGG	Gene upstream 2000bp
Chr02-12697-21901287	P1	CCWGG	Gene upstream 2000bp
Chr02-12697-21901287	F31	CCWGG	Gene upstream 2000bp
Chr02-12697-21901287	F21	CCWGG	Gene upstream 2000bp
Chr02-12697-21901287	P2	CCWGG	Gene upstream 2000bp
Chr02-12699-21901599	F13	CCWGG	Gene upstream 2000bp
Chr02-12699-21901599	P1	CCWGG	Gene upstream 2000bp
Chr02-12699-21901599	F31	CCWGG	Gene upstream 2000bp
Chr02-12699-21901599	F23	CCWGG	Gene upstream 2000bp
Chr02-12699-21901599	P3	CCWGG	Gene upstream 2000bp
Chr02-12699-21901599	F21	CCWGG	Gene upstream 2000bp
Chr02-12699-21901599	F32	CCWGG	Gene upstream 2000bp
Chr02-12699-21901599	P2	CCWGG	Gene upstream 2000bp
Chr02-12699-21901599	F12	CCWGG	Gene upstream 2000bp
Chr02-12757-21954709	F13	CCWGG	Intergenic region
Chr02-12764-34097048	P1	CCGG	Intergenic region
Chr02-12764-34097048	P2	CCGG	Intergenic region
Chr02-12764-34097048	P3	CCGG	Intergenic region
Chr02-12764-34097048	F12	CCGG	Intergenic region
Chr02-12764-34097048	F21	CCGG	Intergenic region
Chr02-12764-34097048	F13	CCGG	Intergenic region
Chr02-12764-34097048	F31	CCGG	Intergenic region
Chr02-12764-34097048	F23	CCGG	Intergenic region
Chr02-12764-34097048	F32	CCGG	Intergenic region
Chr02-12947-34422433	F12	CCGG	Transposable elements
Chr02-12947-34422433	F21	CCGG	Transposable elements
Chr02-12947-34422433	P2	CCGG	Transposable elements
Chr02-12947-34422433	F23	CCGG	Transposable elements
Chr02-12947-34422433	F13	CCGG	Transposable elements
Chr02-12947-34422433	P3	CCGG	Transposable elements
Chr02-12947-34422433	F32	CCGG	Transposable elements
Chr02-12947-34422433	P1	CCGG	Transposable elements
Chr02-12947-34422433	F31	CCGG	Transposable elements
Chr02-12976-34461851	P1	CCGG	Intergenic region
Chr02-12976-34461851	P2	CCGG	Intergenic region
Chr02-12976-34461851	P3	CCGG	Intergenic region
Chr02-12976-34461851	F12	CCGG	Intergenic region
Chr02-12976-34461851	F23	CCGG	Intergenic region
Chr02-12976-34461851	F21	CCGG	Intergenic region
Chr02-12976-34461851	F32	CCGG	Intergenic region
Chr02-12976-34461851	F13	CCGG	Intergenic region
Chr02-12976-34461851	F31	CCGG	Intergenic region
Chr02-13191-35217746	F12	CCGG	Transposable elements
Chr02-13191-35217746	F23	CCGG	Transposable elements
Chr02-13191-35217746	P3	CCGG	Transposable elements
Chr02-13191-35217746	F31	CCGG	Transposable elements
Chr02-13191-35217746	F32	CCGG	Transposable elements
Chr02-13191-35217746	P2	CCGG	Transposable elements
Chr02-13191-35217746	F21	CCGG	Transposable elements
Chr02-13191-35217746	F13	CCGG	Transposable elements
Chr02-13191-35217746	P1	CCGG	Transposable elements
Chr02-13201-35227214	F32	CCGG	Transposable elements
Chr02-13201-35227214	F13	CCGG	Transposable elements
Chr02-13201-35227214	F12	CCGG	Transposable elements
Chr02-13201-35227214	P2	CCGG	Transposable elements
Chr02-13201-35227214	P3	CCGG	Transposable elements
Chr02-13201-35227214	F21	CCGG	Transposable elements
Chr02-13201-35227214	F23	CCGG	Transposable elements
Chr02-13201-35227214	F31	CCGG	Transposable elements
Chr02-13201-35227214	P1	CCGG	Transposable elements
Chr02-13239-22454060	P1	CCWGG	Intergenic region
Chr02-13239-22454060	P3	CCWGG	Intergenic region
Chr02-13239-22454060	F12	CCWGG	Intergenic region
Chr02-13239-22454060	F31	CCWGG	Intergenic region
Chr02-13239-22454060	P2	CCWGG	Intergenic region
Chr02-13239-22454060	F21	CCWGG	Intergenic region
Chr02-13239-22454060	F13	CCWGG	Intergenic region
Chr02-13239-22454060	F23	CCWGG	Intergenic region
Chr02-13239-22454060	F32	CCWGG	Intergenic region
Chr02-13280-35444774	F31	CCGG	Transposable elements
Chr02-13280-35444774	P2	CCGG	Transposable elements
Chr02-13280-35444774	F32	CCGG	Transposable elements
Chr02-13280-35444774	P3	CCGG	Transposable elements
Chr02-13280-35444774	F23	CCGG	Transposable elements
Chr02-13280-35444774	F12	CCGG	Transposable elements
Chr02-13280-35444774	P1	CCGG	Transposable elements
Chr02-13280-35444774	F13	CCGG	Transposable elements
Chr02-13280-35444774	F21	CCGG	Transposable elements
Chr02-13406-22659510	F12	CCWGG	Intergenic region
Chr02-13406-22659510	P1	CCWGG	Intergenic region
Chr02-13406-22659510	F31	CCWGG	Intergenic region
Chr02-13406-22659510	P2	CCWGG	Intergenic region
Chr02-13406-22659510	F21	CCWGG	Intergenic region
Chr02-13406-22659510	P3	CCWGG	Intergenic region
Chr02-13406-22659510	F13	CCWGG	Intergenic region
Chr02-13406-22659510	F23	CCWGG	Intergenic region
Chr02-13406-22659510	F32	CCWGG	Intergenic region
Chr02-13468-22731602	P1	CCWGG	Intergenic region
Chr02-13468-22731602	F12	CCWGG	Intergenic region
Chr02-13468-22731602	P2	CCWGG	Intergenic region
Chr02-13468-22731602	F21	CCWGG	Intergenic region
Chr02-13468-22731602	P3	CCWGG	Intergenic region
Chr02-13468-22731602	F32	CCWGG	Intergenic region
Chr02-13468-22731602	F31	CCWGG	Intergenic region
Chr02-13468-22731602	F13	CCWGG	Intergenic region
Chr02-13468-22731602	F23	CCWGG	Intergenic region
Chr02-13636-36540287	F32	CCGG	Transposable elements
Chr02-13636-36540287	F31	CCGG	Transposable elements
Chr02-13636-36540287	P1	CCGG	Transposable elements
Chr02-13636-36540287	P2	CCGG	Transposable elements
Chr02-13636-36540287	F23	CCGG	Transposable elements
Chr02-13801-36934465	P1	CCGG	Intergenic region
Chr02-13801-36934465	F21	CCGG	Intergenic region
Chr02-13801-36934465	P2	CCGG	Intergenic region
Chr02-13801-36934465	P3	CCGG	Intergenic region
Chr02-13801-36934465	F31	CCGG	Intergenic region
Chr02-13801-36934465	F13	CCGG	Intergenic region
Chr02-13801-36934465	F23	CCGG	Intergenic region
Chr02-13866-37107950	F31	CCGG	Transposable elements
Chr02-13866-37107950	F21	CCGG	Transposable elements
Chr02-13931-37370549	F12	CCGG	Transposable elements
Chr02-13931-37370549	P2	CCGG	Transposable elements
Chr02-13931-37370549	F23	CCGG	Transposable elements
Chr02-13931-37370549	P1	CCGG	Transposable elements
Chr02-13931-37370549	P3	CCGG	Transposable elements
Chr02-13931-37370549	F31	CCGG	Transposable elements
Chr02-13931-37370549	F21	CCGG	Transposable elements
Chr02-13931-37370549	F32	CCGG	Transposable elements
Chr02-13931-37370549	F13	CCGG	Transposable elements
Chr02-13968-37479090	P1	CCGG	Intergenic region
Chr02-13968-37479090	F21	CCGG	Intergenic region
Chr02-13968-37479090	P2	CCGG	Intergenic region
Chr02-13968-37479090	P3	CCGG	Intergenic region
Chr02-13968-37479090	F12	CCGG	Intergenic region
Chr02-13968-37479090	F13	CCGG	Intergenic region
Chr02-13968-37479090	F31	CCGG	Intergenic region
Chr02-13968-37479090	F23	CCGG	Intergenic region
Chr02-13968-37479090	F32	CCGG	Intergenic region
Chr02-14030-23357791	P1	CCWGG	Intergenic region
Chr02-14030-23357791	P3	CCWGG	Intergenic region
Chr02-14030-23357791	F13	CCWGG	Intergenic region
Chr02-14030-23357791	F32	CCWGG	Intergenic region
Chr02-14030-23357791	F12	CCWGG	Intergenic region
Chr02-14030-23357791	F31	CCWGG	Intergenic region
Chr02-14030-23357791	P2	CCWGG	Intergenic region
Chr02-14030-23357791	F21	CCWGG	Intergenic region
Chr02-14030-23357791	F23	CCWGG	Intergenic region
Chr02-14075-37765262	F31	CCGG	Transposable elements
Chr02-14075-37765262	F13	CCGG	Transposable elements
Chr02-14075-37765262	F32	CCGG	Transposable elements
Chr02-14075-37765262	F21	CCGG	Transposable elements
Chr02-14075-37765262	F23	CCGG	Transposable elements
Chr02-14075-37765262	P2	CCGG	Transposable elements
Chr02-14075-37765262	F12	CCGG	Transposable elements
Chr02-14075-37765262	P1	CCGG	Transposable elements
Chr02-14075-37765262	P3	CCGG	Transposable elements
Chr02-14170-23480436	F32	CCWGG	Intergenic region
Chr02-14170-23480436	P1	CCWGG	Intergenic region
Chr02-14170-23480436	F23	CCWGG	Intergenic region
Chr02-14170-23480436	P3	CCWGG	Intergenic region
Chr02-14170-23480436	F13	CCWGG	Intergenic region
Chr02-14170-23480436	F12	CCWGG	Intergenic region
Chr02-14170-23480436	P2	CCWGG	Intergenic region
Chr02-14170-23480436	F21	CCWGG	Intergenic region
Chr02-14170-23480436	F31	CCWGG	Intergenic region
Chr02-14314-23635440	F31	CCWGG	Transposable elements
Chr02-14314-23635440	P1	CCWGG	Transposable elements
Chr02-14314-23635440	F32	CCWGG	Transposable elements
Chr02-14314-23635440	P3	CCWGG	Transposable elements
Chr02-14314-23635440	F13	CCWGG	Transposable elements
Chr02-14921-24304710	P2	CCWGG	Intergenic region
Chr02-14921-24304710	F12	CCWGG	Intergenic region
Chr02-14921-24304710	P3	CCWGG	Intergenic region
Chr02-14921-24304710	P1	CCWGG	Intergenic region
Chr02-14921-24304710	F31	CCWGG	Intergenic region
Chr02-14921-24304710	F21	CCWGG	Intergenic region
Chr02-14921-24304710	F13	CCWGG	Intergenic region
Chr02-14921-24304710	F32	CCWGG	Intergenic region
Chr02-14921-24304710	F23	CCWGG	Intergenic region
Chr02-15051-40777450	F13	CCGG	Intergenic region
Chr02-15051-40777450	P3	CCGG	Intergenic region
Chr02-15051-40777450	F12	CCGG	Intergenic region
Chr02-15054-24435419	P3	CCWGG	Intergenic region
Chr02-15054-24435419	P1	CCWGG	Intergenic region
Chr02-15054-24435419	F12	CCWGG	Intergenic region
Chr02-15054-24435419	P2	CCWGG	Intergenic region
Chr02-15054-24435419	F21	CCWGG	Intergenic region
Chr02-15054-24435419	F13	CCWGG	Intergenic region
Chr02-15054-24435419	F32	CCWGG	Intergenic region
Chr02-15054-24435419	F31	CCWGG	Intergenic region
Chr02-15054-24435419	F23	CCWGG	Intergenic region
Chr02-15389-24861701	P2	CCWGG	Intergenic region
Chr02-15389-24861701	P3	CCWGG	Intergenic region
Chr02-15389-24861701	P1	CCWGG	Intergenic region
Chr02-15389-24861701	F12	CCWGG	Intergenic region
Chr02-15389-24861701	F21	CCWGG	Intergenic region
Chr02-15389-24861701	F13	CCWGG	Intergenic region
Chr02-15389-24861701	F31	CCWGG	Intergenic region
Chr02-15389-24861701	F32	CCWGG	Intergenic region
Chr02-15389-24861701	F23	CCWGG	Intergenic region
Chr02-15442-24918065	P3	CCWGG	Intergenic region
Chr02-15442-24918065	F32	CCWGG	Intergenic region
Chr02-15653-25195313	F12	CCWGG	Intergenic region
Chr02-15653-25195313	P3	CCWGG	Intergenic region
Chr02-15653-25195313	P1	CCWGG	Intergenic region
Chr02-15653-25195313	P2	CCWGG	Intergenic region
Chr02-15653-25195313	F13	CCWGG	Intergenic region
Chr02-15653-25195313	F32	CCWGG	Intergenic region
Chr02-15653-25195313	F31	CCWGG	Intergenic region
Chr02-15653-25195313	F21	CCWGG	Intergenic region
Chr02-15653-25195313	F23	CCWGG	Intergenic region
Chr02-15661-25207738	F21	CCWGG	Intergenic region
Chr02-15661-25207738	F23	CCWGG	Intergenic region
Chr02-15692-25256364	P3	CCWGG	Intergenic region
Chr02-15692-25256364	P2	CCWGG	Intergenic region
Chr02-15692-25256364	P1	CCWGG	Intergenic region
Chr02-15692-25256364	F12	CCWGG	Intergenic region
Chr02-15692-25256364	F23	CCWGG	Intergenic region
Chr02-15692-25256364	F21	CCWGG	Intergenic region
Chr02-15692-25256364	F13	CCWGG	Intergenic region
Chr02-1573-4639848	F31	CCGG	Transposable elements
Chr02-1573-4639848	P1	CCGG	Transposable elements
Chr02-1573-4639848	F21	CCGG	Transposable elements
Chr02-1573-4639848	F23	CCGG	Transposable elements
Chr02-1573-4639848	F12	CCGG	Transposable elements
Chr02-1573-4639848	F13	CCGG	Transposable elements
Chr02-1573-4639848	P2	CCGG	Transposable elements
Chr02-1573-4639848	P3	CCGG	Transposable elements
Chr02-15741-25385283	P3	CCWGG	Intergenic region
Chr02-15741-25385283	F31	CCWGG	Intergenic region
Chr02-15741-25385283	F21	CCWGG	Intergenic region
Chr02-15741-25385283	F23	CCWGG	Intergenic region
Chr02-15741-25385283	F13	CCWGG	Intergenic region
Chr02-15743-25388339	P3	CCWGG	Intergenic region
Chr02-15743-25388339	F12	CCWGG	Intergenic region
Chr02-15743-25388339	F31	CCWGG	Intergenic region
Chr02-15743-25388339	P2	CCWGG	Intergenic region
Chr02-15743-25388339	P1	CCWGG	Intergenic region
Chr02-15743-25388339	F21	CCWGG	Intergenic region
Chr02-15743-25388339	F13	CCWGG	Intergenic region
Chr02-15743-25388339	F32	CCWGG	Intergenic region
Chr02-15743-25388339	F23	CCWGG	Intergenic region
Chr02-15762-25396528	P3	CCWGG	Intergenic region
Chr02-15762-25396528	F12	CCWGG	Intergenic region
Chr02-15762-25396528	P1	CCWGG	Intergenic region
Chr02-15762-25396528	F31	CCWGG	Intergenic region
Chr02-15762-25396528	F21	CCWGG	Intergenic region
Chr02-15762-25396528	P2	CCWGG	Intergenic region
Chr02-15762-25396528	F13	CCWGG	Intergenic region
Chr02-15762-25396528	F23	CCWGG	Intergenic region
Chr02-15850-25486431	P3	CCWGG	Intergenic region
Chr02-15850-25486431	F12	CCWGG	Intergenic region
Chr02-15850-25486431	P1	CCWGG	Intergenic region
Chr02-15850-25486431	F23	CCWGG	Intergenic region
Chr02-15850-25486431	F21	CCWGG	Intergenic region
Chr02-15850-25486431	P2	CCWGG	Intergenic region
Chr02-15850-25486431	F13	CCWGG	Intergenic region
Chr02-15850-25486431	F31	CCWGG	Intergenic region
Chr02-15850-25486431	F32	CCWGG	Intergenic region
Chr02-16762-26960572	P1	CCWGG	Intergenic region
Chr02-17377-27925002	F31	CCWGG	Intergenic region
Chr02-17377-27925002	P3	CCWGG	Intergenic region
Chr02-17377-27925002	F13	CCWGG	Intergenic region
Chr02-17377-27925002	F32	CCWGG	Intergenic region
Chr02-17377-27925002	P1	CCWGG	Intergenic region
Chr02-17377-27925002	P2	CCWGG	Intergenic region
Chr02-17377-27925002	F12	CCWGG	Intergenic region
Chr02-17377-27925002	F21	CCWGG	Intergenic region
Chr02-17377-27925002	F23	CCWGG	Intergenic region
Chr02-17637-28324842	F21	CCWGG	Transposable elements
Chr02-17637-28324842	F32	CCWGG	Transposable elements
Chr02-17637-28324842	F31	CCWGG	Transposable elements
Chr02-17637-28324842	P3	CCWGG	Transposable elements
Chr02-17637-28324842	P2	CCWGG	Transposable elements
Chr02-17637-28324842	F12	CCWGG	Transposable elements
Chr02-17637-28324842	F13	CCWGG	Transposable elements
Chr02-17637-28324842	P1	CCWGG	Transposable elements
Chr02-17637-28324842	F23	CCWGG	Transposable elements
Chr02-18043-28922261	F31	CCWGG	Intergenic region
Chr02-18043-28922261	F13	CCWGG	Intergenic region
Chr02-18043-28922261	P1	CCWGG	Intergenic region
Chr02-18043-28922261	F32	CCWGG	Intergenic region
Chr02-18043-28922261	F23	CCWGG	Intergenic region
Chr02-18044-28923757	F31	CCWGG	Intergenic region
Chr02-19250-30716956	F32	CCWGG	Intergenic region
Chr02-19686-31413510	F12	CCWGG	Transposable elements
Chr02-19686-31413510	P3	CCWGG	Transposable elements
Chr02-19686-31413510	F21	CCWGG	Transposable elements
Chr02-19686-31413510	F13	CCWGG	Transposable elements
Chr02-19686-31413510	P1	CCWGG	Transposable elements
Chr02-20031-31888428	F23	CCWGG	Intergenic region
Chr02-20134-31994256	F13	CCWGG	Intergenic region
Chr02-20134-31994256	P1	CCWGG	Intergenic region
Chr02-20134-31994256	P2	CCWGG	Intergenic region
Chr02-20134-31994256	F23	CCWGG	Intergenic region
Chr02-20134-31994256	F32	CCWGG	Intergenic region
Chr02-20134-31994256	P3	CCWGG	Intergenic region
Chr02-20134-31994256	F12	CCWGG	Intergenic region
Chr02-20134-31994256	F21	CCWGG	Intergenic region
Chr02-20134-31994256	F31	CCWGG	Intergenic region
Chr02-20188-32079557	F21	CCWGG	Intergenic region
Chr02-20596-32696577	P3	CCWGG	Intergenic region
Chr02-20596-32696577	P1	CCWGG	Intergenic region
Chr02-20596-32696577	F13	CCWGG	Intergenic region
Chr02-20596-32696577	P2	CCWGG	Intergenic region
Chr02-20596-32696577	F21	CCWGG	Intergenic region
Chr02-20596-32696577	F12	CCWGG	Intergenic region
Chr02-20596-32696577	F32	CCWGG	Intergenic region
Chr02-20596-32696577	F31	CCWGG	Intergenic region
Chr02-20596-32696577	F23	CCWGG	Intergenic region
Chr02-20716-32877243	F13	CCWGG	Intergenic region
Chr02-20716-32877243	P1	CCWGG	Intergenic region
Chr02-20716-32877243	P2	CCWGG	Intergenic region
Chr02-20716-32877243	F31	CCWGG	Intergenic region
Chr02-20716-32877243	F23	CCWGG	Intergenic region
Chr02-20716-32877243	F12	CCWGG	Intergenic region
Chr02-20716-32877243	F21	CCWGG	Intergenic region
Chr02-20819-33068102	P2	CCWGG	Intergenic region
Chr02-20819-33068102	F23	CCWGG	Intergenic region
Chr02-20819-33068102	P3	CCWGG	Intergenic region
Chr02-20819-33068102	F31	CCWGG	Intergenic region
Chr02-20819-33068102	P1	CCWGG	Intergenic region
Chr02-20819-33068102	F21	CCWGG	Intergenic region
Chr02-20819-33068102	F13	CCWGG	Intergenic region
Chr02-20819-33068102	F32	CCWGG	Intergenic region
Chr02-20819-33068102	F12	CCWGG	Intergenic region
Chr02-20925-33184994	P1	CCWGG	Intergenic region
Chr02-20925-33184994	P2	CCWGG	Intergenic region
Chr02-20925-33184994	P3	CCWGG	Intergenic region
Chr02-20925-33184994	F12	CCWGG	Intergenic region
Chr02-20925-33184994	F23	CCWGG	Intergenic region
Chr02-20925-33184994	F13	CCWGG	Intergenic region
Chr02-20925-33184994	F31	CCWGG	Intergenic region
Chr02-20925-33184994	F21	CCWGG	Intergenic region
Chr02-20925-33184994	F32	CCWGG	Intergenic region
Chr02-21060-33300411	F13	CCWGG	Intergenic region
Chr02-21060-33300411	F12	CCWGG	Intergenic region
Chr02-21060-33300411	F31	CCWGG	Intergenic region
Chr02-21060-33300411	F21	CCWGG	Intergenic region
Chr02-21423-33661949	P1	CCWGG	Intergenic region
Chr02-21423-33661949	P2	CCWGG	Intergenic region
Chr02-21423-33661949	P3	CCWGG	Intergenic region
Chr02-21423-33661949	F23	CCWGG	Intergenic region
Chr02-21423-33661949	F21	CCWGG	Intergenic region
Chr02-21423-33661949	F32	CCWGG	Intergenic region
Chr02-21423-33661949	F12	CCWGG	Intergenic region
Chr02-21423-33661949	F13	CCWGG	Intergenic region
Chr02-21423-33661949	F31	CCWGG	Intergenic region
Chr02-21440-33676292	F13	CCWGG	Transposable elements
Chr02-21440-33676292	P3	CCWGG	Transposable elements
Chr02-21440-33676292	F32	CCWGG	Transposable elements
Chr02-21440-33676292	P1	CCWGG	Transposable elements
Chr02-21440-33676292	F31	CCWGG	Transposable elements
Chr02-21440-33676292	F23	CCWGG	Transposable elements
Chr02-21440-33676292	F12	CCWGG	Transposable elements
Chr02-21440-33676292	F21	CCWGG	Transposable elements
Chr02-21505-33730458	F31	CCWGG	Intergenic region
Chr02-21663-33918500	P1	CCWGG	Transposable elements
Chr02-21663-33918500	P3	CCWGG	Transposable elements
Chr02-21663-33918500	F13	CCWGG	Transposable elements
Chr02-21663-33918500	F21	CCWGG	Transposable elements
Chr02-21663-33918500	F23	CCWGG	Transposable elements
Chr02-21663-33918500	P2	CCWGG	Transposable elements
Chr02-21663-33918500	F12	CCWGG	Transposable elements
Chr02-21663-33918500	F31	CCWGG	Transposable elements
Chr02-21663-33918500	F32	CCWGG	Transposable elements
Chr02-21829-34135881	P1	CCWGG	Intergenic region
Chr02-21829-34135881	P3	CCWGG	Intergenic region
Chr02-21829-34135881	P2	CCWGG	Intergenic region
Chr02-21829-34135881	F12	CCWGG	Intergenic region
Chr02-21829-34135881	F21	CCWGG	Intergenic region
Chr02-21829-34135881	F13	CCWGG	Intergenic region
Chr02-21829-34135881	F31	CCWGG	Intergenic region
Chr02-21829-34135881	F32	CCWGG	Intergenic region
Chr02-21829-34135881	F23	CCWGG	Intergenic region
Chr02-22145-34458220	F13	CCWGG	Intergenic region
Chr02-22190-34495350	P1	CCWGG	Intergenic region
Chr02-22190-34495350	F32	CCWGG	Intergenic region
Chr02-22456-34891498	P3	CCWGG	Intergenic region
Chr02-22456-34891498	P1	CCWGG	Intergenic region
Chr02-22456-34891498	F32	CCWGG	Intergenic region
Chr02-22456-34891498	P2	CCWGG	Intergenic region
Chr02-22456-34891498	F21	CCWGG	Intergenic region
Chr02-22456-34891498	F13	CCWGG	Intergenic region
Chr02-22456-34891498	F23	CCWGG	Intergenic region
Chr02-22456-34891498	F12	CCWGG	Intergenic region
Chr02-22456-34891498	F31	CCWGG	Intergenic region
Chr02-22556-35024083	F21	CCWGG	Gene body
Chr02-22686-35242066	P3	CCWGG	Intergenic region
Chr02-22686-35242066	F13	CCWGG	Intergenic region
Chr02-22686-35242066	P1	CCWGG	Intergenic region
Chr02-22686-35242066	P2	CCWGG	Intergenic region
Chr02-22686-35242066	F21	CCWGG	Intergenic region
Chr02-22686-35242066	F23	CCWGG	Intergenic region
Chr02-22686-35242066	F12	CCWGG	Intergenic region
Chr02-22686-35242066	F32	CCWGG	Intergenic region
Chr02-22686-35242066	F31	CCWGG	Intergenic region
Chr02-22928-35619469	P1	CCWGG	Transposable elements
Chr02-22928-35619469	F21	CCWGG	Transposable elements
Chr02-22928-35619469	P2	CCWGG	Transposable elements
Chr02-22928-35619469	F32	CCWGG	Transposable elements
Chr02-22928-35619469	F31	CCWGG	Transposable elements
Chr02-22928-35619469	F23	CCWGG	Transposable elements
Chr02-22928-35619469	F12	CCWGG	Transposable elements
Chr02-22928-35619469	F13	CCWGG	Transposable elements
Chr02-22928-35619469	P3	CCWGG	Transposable elements
Chr02-22940-35633475	F32	CCWGG	Transposable elements
Chr02-22940-35633475	F31	CCWGG	Transposable elements
Chr02-22940-35633475	P2	CCWGG	Transposable elements
Chr02-22940-35633475	F12	CCWGG	Transposable elements
Chr02-22940-35633475	F21	CCWGG	Transposable elements
Chr02-22940-35633475	F13	CCWGG	Transposable elements
Chr02-22940-35633475	F23	CCWGG	Transposable elements
Chr02-22940-35633475	P1	CCWGG	Transposable elements
Chr02-22940-35633475	P3	CCWGG	Transposable elements
Chr02-23536-36603644	P2	CCWGG	Intergenic region
Chr02-23536-36603644	P1	CCWGG	Intergenic region
Chr02-23536-36603644	F21	CCWGG	Intergenic region
Chr02-23536-36603644	F23	CCWGG	Intergenic region
Chr02-23536-36603644	F12	CCWGG	Intergenic region
Chr02-23536-36603644	F13	CCWGG	Intergenic region
Chr02-23536-36603644	F31	CCWGG	Intergenic region
Chr02-23633-36829118	P2	CCWGG	Intergenic region
Chr02-23633-36829118	P3	CCWGG	Intergenic region
Chr02-23633-36829118	F12	CCWGG	Intergenic region
Chr02-23633-36829118	F32	CCWGG	Intergenic region
Chr02-23633-36829118	P1	CCWGG	Intergenic region
Chr02-23633-36829118	F21	CCWGG	Intergenic region
Chr02-23633-36829118	F13	CCWGG	Intergenic region
Chr02-23633-36829118	F31	CCWGG	Intergenic region
Chr02-23633-36829118	F23	CCWGG	Intergenic region
Chr02-23818-37140969	F21	CCWGG	Intergenic region
Chr02-23818-37140969	P1	CCWGG	Intergenic region
Chr02-23818-37140969	P2	CCWGG	Intergenic region
Chr02-23818-37140969	P3	CCWGG	Intergenic region
Chr02-23818-37140969	F12	CCWGG	Intergenic region
Chr02-23818-37140969	F31	CCWGG	Intergenic region
Chr02-23818-37140969	F23	CCWGG	Intergenic region
Chr02-23818-37140969	F13	CCWGG	Intergenic region
Chr02-24092-37625251	F23	CCWGG	Transposable elements
Chr02-2799-8416005	F32	CCGG	Transposable elements
Chr02-2858-8584414	P1	CCGG	Intergenic region
Chr02-2858-8584414	F32	CCGG	Intergenic region
Chr02-3791-11632257	P3	CCGG	Intergenic region
Chr02-3791-11632257	F31	CCGG	Intergenic region
Chr02-3791-11632257	F21	CCGG	Intergenic region
Chr02-3791-11632257	F32	CCGG	Intergenic region
Chr02-3791-11632257	F23	CCGG	Intergenic region
Chr02-4006-7884636	F13	CCWGG	Transposable elements
Chr02-4006-7884636	P3	CCWGG	Transposable elements
Chr02-4006-7884636	F21	CCWGG	Transposable elements
Chr02-4006-7884636	F31	CCWGG	Transposable elements
Chr02-4006-7884636	F12	CCWGG	Transposable elements
Chr02-4006-7884636	P2	CCWGG	Transposable elements
Chr02-4006-7884636	F23	CCWGG	Transposable elements
Chr02-4052-7973540	F31	CCWGG	Gene body
Chr02-4052-7973540	F31	CCWGG	Transposable elements
Chr02-4052-7973540	F32	CCWGG	Gene body
Chr02-4052-7973540	F32	CCWGG	Transposable elements
Chr02-4052-7973540	F23	CCWGG	Gene body
Chr02-4052-7973540	F23	CCWGG	Transposable elements
Chr02-4052-7973540	P2	CCWGG	Gene body
Chr02-4052-7973540	P2	CCWGG	Transposable elements
Chr02-4052-7973540	F13	CCWGG	Gene body
Chr02-4052-7973540	F13	CCWGG	Transposable elements
Chr02-4052-7973540	F21	CCWGG	Gene body
Chr02-4052-7973540	F21	CCWGG	Transposable elements
Chr02-4052-7973540	P3	CCWGG	Gene body
Chr02-4052-7973540	P3	CCWGG	Transposable elements
Chr02-4052-7973540	F12	CCWGG	Gene body
Chr02-4052-7973540	F12	CCWGG	Transposable elements
Chr02-4052-7973540	P1	CCWGG	Gene body
Chr02-4052-7973540	P1	CCWGG	Transposable elements
Chr02-4103-12826736	F12	CCGG	Gene upstream 2000bp
Chr02-4103-12826736	F13	CCGG	Gene upstream 2000bp
[truncated: 16,213 more rows]
