# Supplementary material for: Heterosis and Differential DNA Methylation in Soybean Hybrids and Their Parental Lines
Source: Plants (Basel). 2022 Apr 22;11(9):1136. doi: 10.3390/plants11091136 (PMC9102035; doi:10.3390/plants11091136)
Supplement: Supplementary file 1 [file plants-11-01136-s001.zip › Table S3.xlsx]

## Sheet: Table S3
	Table S3:The reciprocal non-additive DMSs and DMGs of all cross combinations

## Sheet: reprocial non-additive DMSs
The non-additive methylation sites of F1221 combination					The non-additive methylation sites of F1331 combination					The non-additive methylation sites of F2332 combination
LABEL	F12	F21	Context		LABEL	F13	F31	Context		LABEL	F23	F32	Context
Chr11-5296-13852102	Below	Below	CCGG		Chr11-5296-13852102	Below	Below	CCGG		Chr15-25944-39376204	LP	LP	CCWGG
Chr13-3936-4314469	Below	Below	CCWGG		Chr04-18806-46441469	LP	LP	CCGG		Chr07-12864-32891867	Above	Above	CCGG
Chr01-3078-6086861	Below	Below	CCWGG		Chr02-11573-31143458	Below	Below	CCGG		Chr07-15513-40510833	LP	LP	CCGG
Chr12-14911-39101134	LP	LP	CCGG		Chr02-16719-26840153	Below	Below	CCWGG		Chr08-13413-34728531	Below	Below	CCGG
Chr19-19574-49178784	LP	LP	CCGG		Chr03-16468-43699530	LP	LP	CCGG		Chr16-19616-29906337	Above	Above	CCWGG
Chr12-12572-21844672	Below	Below	CCWGG		Chr07-7014-13493777	Above	Above	CCWGG		Chr06-11409-20738570	Below	Below	CCWGG
Chr18-6772-12905787	Below	Below	CCWGG		Chr20-28255-42277885	Below	Below	CCWGG		Chr19-6736-16715355	Above	Above	CCGG
Chr19-15329-22106883	Above	Above	CCWGG		Chr01-8751-19012719	Below	Below	CCGG		Chr08-9991-28090310	HP	HP	CCGG
Chr07-9439-26675293	Below	Below	CCGG		Chr06-14358-36619616	Below	Below	CCGG		Chr03-16468-43699530	LP	LP	CCGG
Chr18-1656-3108814	HP	>HP	CCWGG		Chr09-30106-46431701	Above	Above	CCWGG		Chr11-18132-27935695	Below	Below	CCWGG
Chr08-12621-22745303	Below	Below	CCWGG		Chr19-5914-10838072	Above	Above	CCWGG		Chr09-7665-13783291	LP	LP	CCWGG
Chr10-9946-24460779	Above	Above	CCGG		Chr03-16215-23479035	Below	Below	CCWGG		Chr01-3554-11181996	Below	Below	CCGG
Chr10-17441-25885065	Below	Below	CCWGG		Chr18-12083-21395461	Above	Above	CCWGG		Chr20-23121-32503656	Below	Below	CCWGG
Chr05-20591-29574198	Below	Below	CCWGG		Chr14-10150-25916289	Above	Above	CCGG		Chr15-1115-2908212	Below	Below	CCGG
Chr07-5307-17726988	Below	Below	CCGG		Chr14-18997-48655655	Below	Below	CCGG		Chr03-1667-3285241	Below	Below	CCWGG
Chr15-1115-2908212	Below	Below	CCGG		Chr01-32705-48870172	Below	Below	CCWGG		Chr20-18031-47315409	Below	Below	CCGG
Chr17-12292-20786833	Below	Below	CCWGG		Chr10-12601-19622633	Below	Below	CCWGG		Chr01-4866-14275654	Below	Below	CCGG
Chr13-4740-5177443	Below	Below	CCWGG		Chr12-3232-5872626	Below	Below	CCWGG		Chr13-11670-26647056	Below	Below	CCGG
Chr17-12007-29832347	LP	LP	CCGG		Chr15-21121-33598253	Below	Below	CCWGG		Chr02-3618-11052990	LP	LP	CCGG
Chr01-18087-26637891	Below	Below	CCWGG		Chr16-11712-31432369	LP	LP	CCGG		Chr15-6336-11686968	LP	LP	CCWGG
Chr16-13319-19628469	Below	Below	CCWGG		Chr11-5277-13774980	Above	Above	CCGG		Chr06-12589-22775062	Below	Below	CCWGG
Chr03-1667-3285241	LP	LP	CCWGG		Chr19-656-2145391	LP	LP	CCGG		Chr17-3518-10307996	Below	Below	CCGG
Chr05-1984-5553542	Below	Below	CCGG		Chr02-3672-11265736	LP	LP	CCGG		Chr19-14920-34575336	Below	Below	CCGG
Chr02-2454-7515934	LP	LP	CCGG		Chr14-10623-26840711	Below	Below	CCGG		Chr15-8931-16715557	Below	Below	CCWGG
Chr18-13494-34989354	Below	Below	CCGG		Chr03-19059-27186772	Above	Above	CCWGG		Chr01-12813-19629264	Below	Below	CCWGG
Chr09-1756-5975863	LP	LP	CCGG		Chr16-17782-26210694	Below	Below	CCWGG		Chr14-8606-15766064	Below	Below	CCWGG
Chr07-16359-42808025	LP	LP	CCGG		Chr03-29294-45727992	Below	Below	CCWGG		Chr08-17269-46632536	LP	LP	CCGG
Chr10-13065-32359812	Below	Below	CCGG		Chr05-327-1111284	Above	Above	CCGG		Chr04-27201-37706526	Below	Below	CCWGG
Chr14-17570-44055467	Below	Below	CCGG		Chr06-25332-38682899	Below	Below	CCWGG		Chr04-7933-13780511	Below	Below	CCWGG
Chr17-13527-33875326	LP	LP	CCGG		Chr20-1185-3433075	Below	Below	CCGG		Chr08-25040-37047094	LP	LP	CCWGG
Chr04-29775-41587323	LP	LP	CCWGG		Chr19-822-1667395	Below	Below	CCWGG		Chr04-5427-15900068	Below	Below	CCGG
Chr01-13923-21149133	Below	Below	CCWGG		Chr16-9200-22780247	Above	Above	CCGG		Chr13-4588-5026983	Above	Above	CCWGG
Chr13-17645-25658504	Below	Below	CCWGG		Chr03-368-1215963	Below	Below	CCGG		Chr03-29294-45727992	LP	LP	CCWGG
Chr08-24452-36088091	Below	Below	CCWGG		Chr09-5395-10161349	LP	LP	CCWGG		Chr05-327-1111284	Above	Above	CCGG
Chr17-2067-6025690	Above	Above	CCGG		Chr06-16365-42406634	Below	Below	CCGG		Chr08-14510-24960412	Below	Below	CCWGG
Chr18-14173-36325022	Below	Below	CCGG		Chr09-18332-47722022	LP	LP	CCGG		Chr18-5290-17158358	Below	Below	CCGG
Chr20-1185-3433075	Below	Below	CCGG		Chr15-24358-37374592	Below	Below	CCWGG		Chr01-19734-47374636	LP	LP	CCGG
Chr01-8679-14581566	Below	Below	CCWGG		Chr03-5593-14841013	Below	Below	CCGG		Chr18-18031-48790909	Above	Above	CCGG
Chr03-6701-17025687	Above	Above	CCGG		Chr05-9624-14781507	Above	Above	CCWGG		Chr14-17792-44796347	Above	Above	CCGG
Chr06-1343-3620199	Above	Above	CCGG		Chr14-14695-24224909	Below	Below	CCWGG		Chr08-15519-40640657	Below	Below	CCGG
Chr02-10039-18466552	Above	Above	CCWGG		Chr08-2017-5873459	LP	LP	CCGG		Chr09-5395-10161349	LP	LP	CCWGG
Chr19-12972-19293650	Below	Below	CCWGG		Chr07-20037-31722940	Below	Below	CCWGG		Chr05-25274-38109159	LP	LP	CCWGG
Chr05-25274-38109159	LP	LP	CCWGG		Chr01-2464-7824953	Below	Below	CCGG		Chr09-18332-47722022	LP	LP	CCGG
Chr05-6385-11025504	HP	HP	CCWGG		Chr15-16829-28441880	Below	Below	CCWGG		Chr18-13507-23171967	Below	Below	CCWGG
Chr03-16448-23718459	Below	Below	CCWGG		Chr01-22062-53496480	Below	Below	CCGG		Chr11-8624-15286626	Below	Below	CCWGG
Chr08-27229-40726640	Above	Above	CCWGG		Chr18-7402-13929129	Above	Above	CCWGG		Chr20-27843-41475793	Below	Below	CCWGG
Chr10-32289-49784374	LP	LP	CCWGG		Chr16-8737-14022057	Below	Below	CCWGG		Chr14-11187-28195225	Below	Below	CCGG
Chr09-1145-3771623	Above	Above	CCGG		Chr04-13032-21093589	Below	Below	CCWGG		Chr15-2486-6739114	LP	LP	CCGG
Chr20-14998-38137843	LP	LP	CCGG		Chr10-16793-24764431	Above	Above	CCWGG		Chr01-11773-18489440	Below	Below	CCWGG
Chr20-13757-34729185	Below	Below	CCGG		Chr05-1929-3556247	Below	Below	CCWGG		Chr09-165-483058	LP	LP	CCGG
Chr15-2486-6739114	LP	LP	CCGG		Chr16-10704-16457001	Below	Below	CCWGG		Chr11-714-1167101	LP	LP	CCWGG
Chr09-165-483058	LP	LP	CCGG		Chr06-15768-40491854	LP	LP	CCGG		Chr19-5214-9921017	Above	Above	CCWGG
Chr07-12095-31624547	Above	Above	CCGG		Chr06-15219-38887027	Below	Below	CCGG		Chr08-2017-5873459	LP	LP	CCGG
Chr11-714-1167101	LP	LP	CCWGG		Chr19-4530-8822805	Below	Below	CCWGG		Chr15-10286-29049765	Below	Below	CCGG
Chr05-13394-19703621	Below	Below	CCWGG		Chr20-728-1997523	Above	Above	CCGG		Chr15-16055-40232110	LP	LP	CCGG
Chr09-6575-12078657	Below	Below	CCWGG		Chr19-7975-19051914	Below	Below	CCGG		Chr06-14395-36741805	Below	Below	CCGG
Chr10-5175-9416057	Below	Below	CCWGG		Chr17-20480-31149010	Below	Below	CCWGG		Chr15-3631-10463001	Below	Below	CCGG
Chr04-3217-8974775	Below	Below	CCGG		Chr13-4378-5884822	LP	LP	CCGG		Chr13-7509-8395479	Below	Below	CCWGG
Chr19-10089-22964017	Below	Below	CCGG		Chr19-2151-6996933	Below	Below	CCGG		Chr19-302-1064192	Below	Below	CCGG
Chr18-7402-13929129	Above	Above	CCWGG		Chr13-4799-6717355	Below	Below	CCGG		Chr17-13569-34013943	Below	Below	CCGG
Chr07-4432-14945792	Below	Below	CCGG		Chr14-4166-7767952	Above	Above	CCWGG		Chr07-1069-3511618	HP	>HP	CCGG
Chr11-18098-27858998	Above	Above	CCWGG		Chr15-21509-34002077	Below	Below	CCWGG		Chr18-19020-51904943	LP	LP	CCGG
Chr15-3417-9632311	LP	LP	CCGG		Chr09-21696-30736278	Below	Below	CCWGG		Chr15-16683-42265832	Below	Below	CCGG
Chr09-2850-9760647	Below	Below	CCGG		Chr03-26374-40749517	LP	LP	CCWGG		Chr01-22062-53496480	LP	LP	CCGG
Chr01-8307-14092780	LP	LP	CCWGG		Chr16-1886-6226244	HP	HP	CCGG		Chr09-12101-19261314	Below	Below	CCWGG
Chr04-15498-23989440	Above	Above	CCWGG		Chr12-4666-8930760	Above	Above	CCWGG		Chr14-3794-11218001	Below	Below	CCGG
Chr04-23142-32764762	Below	Below	CCWGG		Chr17-5734-9861712	Below	Below	CCWGG		Chr10-1865-5594660	Below	Below	CCGG
Chr19-32982-50664051	LP	LP	CCWGG		Chr10-18345-47439796	LP	LP	CCGG		Chr01-25278-36454874	Above	Above	CCWGG
Chr14-7986-20925424	Above	Above	CCGG		Chr12-12014-30694001	Below	Below	CCGG		Chr04-2417-6827577	Above	Above	CCGG
Chr15-30243-46334607	Above	Above	CCWGG		Chr10-12909-31896026	Above	Above	CCGG		Chr02-25918-41113668	Below	Below	CCWGG
Chr14-23318-35801845	LP	LP	CCWGG		Chr03-11345-17236639	Below	Below	CCWGG		Chr09-21761-30814561	LP	LP	CCWGG
Chr17-14343-36715591	LP	LP	CCGG		Chr04-15936-37627914	Below	Below	CCGG		Chr19-6241-11491436	Above	Above	CCWGG
Chr01-10995-23726644	Below	Below	CCGG		Chr02-9246-24299739	Above	Above	CCGG		Chr16-8836-21992785	Above	Above	CCGG
Chr16-7184-12428139	Below	Below	CCWGG		Chr20-7062-16894732	HP	HP	CCGG		Chr11-15089-23171196	Below	Below	CCWGG
Chr20-18914-26478715	LP	LP	CCWGG		Chr20-20145-27945649	Below	Below	CCWGG		Chr17-14343-36715591	LP	LP	CCGG
Chr11-7932-20715536	Below	Below	CCGG		Chr20-4398-7737500	Above	Above	CCWGG		Chr02-11253-30104643	Below	Below	CCGG
Chr12-8633-15949963	Below	Below	CCWGG		Chr11-5566-14697148	Below	Below	CCGG		Chr19-1172-3770448	Below	Below	CCGG
Chr14-6895-18578029	Below	Below	CCGG		Chr09-5172-9849714	Above	Above	CCWGG		Chr02-27205-43890084	Below	Below	CCWGG
Chr13-4236-5418654	Below	Below	CCGG		Chr14-22431-34618674	Below	Below	CCWGG		Chr05-20502-29469016	Below	Below	CCWGG
Chr15-11383-21069716	LP	LP	CCWGG		Chr20-16859-23451349	Below	Below	CCWGG		Chr04-7513-13075579	LP	LP	CCWGG
Chr11-13557-34573855	Below	Below	CCGG		Chr01-19102-28259139	Below	Below	CCWGG		Chr09-19605-27999714	Above	Above	CCWGG
Chr07-19987-31672512	Below	Below	CCWGG		Chr03-13581-20312756	Above	Above	CCWGG		Chr06-31910-50936946	Below	Below	CCWGG
Chr09-31142-48481767	LP	LP	CCWGG		Chr15-18793-50565509	Above	Above	CCGG		Chr08-10881-29856735	Below	Below	CCGG
Chr09-17774-45862185	LP	LP	CCGG		Chr10-16801-42625038	>HP	>HP	CCGG		Chr16-10499-16200437	Below	Below	CCWGG
Chr13-461-1335546	LP	LP	CCGG		Chr10-21471-30869352	Above	Above	CCWGG		Chr07-10119-19407624	<LP	LP	CCWGG
Chr15-17909-46878715	LP	LP	CCGG		Chr06-9813-26927696	Above	Above	CCGG		Chr09-31142-48481767	Below	Below	CCWGG
Chr11-19370-30152637	Below	Below	CCWGG		Chr10-14557-36298169	Below	Below	CCGG		Chr02-11935-32177662	Below	Below	CCGG
Chr08-10862-19701601	Below	Below	CCWGG		Chr06-29720-46432192	Below	Below	CCWGG		Chr19-19713-49733321	Above	Above	CCGG
Chr18-24929-37591332	Below	Below	CCWGG		Chr05-4095-11579229	LP	LP	CCGG		Chr09-12658-30829753	Below	Below	CCGG
Chr01-29469-42934550	Above	Above	CCWGG		Chr09-12377-30357368	Below	Below	CCGG		Chr03-26374-40749517	LP	LP	CCWGG
Chr03-13482-20195404	Above	Above	CCWGG		Chr08-19541-30003635	Below	Below	CCWGG		Chr19-19702-49716566	Below	Below	CCGG
Chr18-4266-8289693	LP	LP	CCWGG		Chr02-15525-42309515	LP	LP	CCGG		Chr09-11844-29042258	Below	Below	CCGG
Chr01-13274-20281575	Above	Above	CCWGG		Chr12-1219-2058377	Below	Below	CCWGG		Chr06-15066-38408829	Below	Below	CCGG
Chr02-764-2474800	Below	Below	CCGG		Chr12-4877-14552779	LP	LP	CCGG		Chr16-7923-19528114	Below	Below	CCGG
Chr14-17224-27197041	Below	Below	CCWGG		Chr12-16640-26984523	Below	Below	CCWGG		Chr20-3598-10115340	Below	Below	CCGG
Chr09-28133-42639154	Above	Above	CCWGG		Chr12-15772-25908559	Below	Below	CCWGG		Chr03-11980-18123143	Below	Below	CCWGG
Chr07-20044-31744147	Below	Below	CCWGG		Chr06-2817-5112640	LP	LP	CCWGG		Chr03-9216-23054778	Below	Below	CCGG
Chr08-88-256353	Above	Above	CCGG		Chr01-31099-46108865	Above	Above	CCWGG		Chr05-8413-13521950	Below	Below	CCWGG
Chr01-31331-46531170	Below	Below	CCWGG		Chr05-16820-23753273	Below	Below	CCWGG		Chr10-1127-3281262	HP	HP	CCGG
Chr15-10995-30483085	Below	Below	CCGG		Chr19-4800-9303082	Below	Below	CCWGG		Chr19-24144-34130127	LP	LP	CCWGG
Chr13-5493-6171711	LP	LP	CCWGG		Chr15-26917-40611427	Below	Below	CCWGG		Chr15-12567-33729808	Below	Below	CCGG
Chr13-10385-22475298	Below	Below	CCGG		Chr14-15937-25623154	LP	LP	CCWGG		Chr04-6559-18966835	Above	Above	CCGG
Chr17-24540-38387452	LP	LP	CCWGG		Chr13-13934-18522176	Below	Below	CCWGG		Chr04-20095-29513946	Below	Below	CCWGG
Chr09-16895-25165771	Above	Above	CCWGG		Chr09-6956-19887841	Above	Above	CCGG		Chr19-3979-7809308	Above	Above	CCWGG
Chr02-13649-36567600	HP	HP	CCGG		Chr08-10673-19427571	Below	Below	CCWGG		Chr11-12346-20284132	Below	Below	CCWGG
Chr04-8134-14051507	LP	LP	CCWGG		Chr11-11903-29696037	Below	Below	CCGG		Chr09-25008-36177866	Below	Below	CCWGG
Chr16-14615-21480033	Below	Below	CCWGG		Chr13-13029-31097200	Below	Below	CCGG		Chr11-6608-17463753	Below	Below	CCGG
Chr15-32858-51693951	HP	HP	CCWGG		Chr09-22171-31424580	Below	Below	CCWGG		Chr04-4649-13841633	Below	Below	CCGG
Chr16-16860-24690671	Above	Above	CCWGG		Chr10-19396-50373440	LP	LP	CCGG		Chr13-8045-14550582	LP	LP	CCGG
Chr04-6460-18643683	Below	Below	CCGG		Chr16-4080-7965578	Below	Below	CCWGG		Chr04-8134-14051507	LP	LP	CCWGG
Chr03-11695-29572283	Above	Above	CCGG		Chr01-25159-36306963	Below	Below	CCWGG		Chr12-12076-30861139	Below	Below	CCGG
Chr12-7649-22248429	Above	Above	CCGG		Chr20-15064-20925885	Above	Above	CCWGG		Chr01-4195-8010414	Below	Below	CCWGG
Chr13-13737-33424123	>HP	>HP	CCGG		Chr13-16256-40893804	LP	LP	CCGG		Chr01-2974-9420600	Below	Below	CCGG
Chr16-7824-19328674	Above	Above	CCGG		Chr17-22863-35051999	Below	Below	CCWGG		Chr10-6760-17641517	Below	Below	CCGG
Chr13-20398-30965076	LP	LP	CCWGG		Chr19-16143-23098402	Above	Above	CCWGG		Chr09-2535-8605921	Below	Below	CCGG
Chr04-30417-42687382	Above	Above	CCWGG		Chr16-17668-26056544	Below	Below	CCWGG		Chr17-22501-34387532	Below	Below	CCWGG
Chr02-4907-15360793	LP	LP	CCGG		Chr04-25065-35249872	Below	Below	CCWGG		Chr15-19975-32118562	Below	Below	CCWGG
Chr11-16970-25788288	Below	Below	CCWGG		Chr09-1247-4152165	LP	LP	CCGG		Chr15-14843-38252767	LP	LP	CCGG
Chr05-13556-19865544	Below	Below	CCWGG		Chr18-11146-19966343	Below	Below	CCWGG		Chr15-1923-5146195	Below	Below	CCGG
Chr02-201-694254	LP	LP	CCGG		Chr15-28678-43121567	LP	LP	CCWGG		Chr17-24254-37853753	Above	Above	CCWGG
Chr17-13214-32916992	Above	Above	CCGG		Chr07-2670-8768127	LP	LP	CCGG		Chr01-15360-34595313	Below	Below	CCGG
Chr09-30678-47590296	Below	Below	CCWGG		Chr08-17364-47049850	LP	LP	CCGG		Chr19-16211-23198345	Below	Below	CCWGG
Chr09-11292-27735393	LP	LP	CCGG		Chr17-15513-40383768	Above	Above	CCGG		Chr10-16801-42625038	LP	LP	CCGG
Chr20-30355-46187704	LP	LP	CCWGG		Chr20-2208-3944116	Below	Below	CCWGG		Chr06-6830-19694067	HP	>HP	CCGG
Chr17-1881-5505545	Above	Above	CCGG		Chr06-2871-7858744	Above	Above	CCGG		Chr02-10239-18704196	Below	Below	CCWGG
Chr12-5432-10485400	Below	Below	CCWGG		Chr06-7113-20573585	LP	LP	CCGG		Chr10-3794-7334196	Below	Below	CCWGG
Chr16-8754-21806667	Below	Below	CCGG		Chr03-8178-13270549	Below	Below	CCWGG		Chr07-8797-25563408	Below	Below	CCGG
Chr06-17887-28805615	Below	Below	CCWGG		Chr14-1752-3070073	Above	Above	CCWGG		Chr02-4907-15360793	LP	LP	CCGG
Chr11-18685-29054914	Below	Below	CCWGG		Chr02-12986-34472026	Below	Below	CCGG		Chr06-7493-21889431	Below	Below	CCGG
Chr05-13825-33998556	LP	LP	CCGG		Chr03-7451-19132147	Above	Above	CCGG		Chr07-2715-9001141	Below	Below	CCGG
Chr07-2416-8106565	LP	LP	CCGG		Chr16-18285-27050382	Below	Below	CCWGG		Chr15-5381-16142520	Below	Below	CCGG
Chr18-6595-21316266	Above	Above	CCGG		Chr01-14679-32491701	Below	Below	CCGG		Chr10-7950-13629748	Below	Below	CCWGG
Chr10-2847-8184801	Below	Below	CCGG		Chr08-6260-10918035	Below	Below	CCWGG		Chr16-10625-27236389	LP	LP	CCGG
Chr03-14782-39102341	HP	HP	CCGG		Chr01-3538-6792587	LP	LP	CCWGG		Chr20-30355-46187704	Below	Below	CCWGG
Chr15-7793-14531713	Below	Below	CCWGG		Chr11-20738-33094651	Below	Below	CCWGG		Chr17-20550-31257718	Below	Below	CCWGG
Chr10-1182-3489632	LP	LP	CCGG		Chr13-9732-11282876	Below	Below	CCWGG		Chr20-1610-5095656	Below	Below	CCGG
Chr17-3076-9014332	LP	LP	CCGG		Chr01-23077-56246439	LP	LP	CCGG		Chr09-12377-30357368	Below	Below	CCGG
Chr02-19135-30530095	Below	Below	CCWGG		Chr09-9693-16236294	Below	Below	CCWGG		Chr07-6093-20188942	Below	Below	CCGG
Chr18-16393-43151116	Below	Below	CCGG		Chr16-3607-7127375	Below	Below	CCWGG		Chr01-24163-34883731	Below	Below	CCWGG
Chr17-2041-5942514	Above	Above	CCGG		Chr04-30539-42920782	Below	Below	CCWGG		Chr06-17887-28805615	Below	Below	CCWGG
Chr12-4585-8840691	Below	Below	CCWGG		Chr17-2404-6999470	LP	LP	CCGG		Chr02-15525-42309515	LP	LP	CCGG
Chr14-4851-9315792	Above	Above	CCWGG		Chr10-19833-28796817	Below	Below	CCWGG		Chr10-14040-21323741	Below	Below	CCWGG
Chr17-10232-17644714	Above	Above	CCWGG		Chr20-8425-12984308	Below	Below	CCWGG		Chr12-1219-2058377	Below	Below	CCWGG
Chr02-18163-29102964	Below	Below	CCWGG		Chr19-18664-46586582	Below	Below	CCGG		Chr12-4877-14552779	LP	LP	CCGG
Chr14-12944-32357048	Below	Below	CCGG		Chr15-17808-29669520	Below	Below	CCWGG		Chr01-9968-21648275	Below	Below	CCGG
Chr02-184-366181	LP	LP	CCWGG		Chr08-28232-42830577	Below	Below	CCWGG		Chr10-18612-48091064	Below	Below	CCGG
Chr06-13521-23810756	LP	LP	CCWGG		Chr04-12705-20645103	Below	Below	CCWGG		Chr07-6725-21851860	Below	Below	CCGG
Chr01-5165-9677533	Below	Below	CCWGG		Chr17-11538-19851310	HP	HP	CCWGG		Chr03-21087-30699681	Below	Below	CCWGG
Chr06-17184-28066498	Below	Below	CCWGG		Chr18-32693-51338272	Above	Above	CCWGG		Chr10-9181-15346268	Below	Below	CCWGG
Chr13-7072-7869632	LP	LP	CCWGG		Chr15-6639-20222647	HP	HP	CCGG		Chr01-31099-46108865	Above	Above	CCWGG
Chr02-23548-36644061	Below	Below	CCWGG		Chr06-3567-9783756	Above	Above	CCGG		Chr17-14774-24139267	LP	LP	CCWGG
Chr14-28441-42710697	Below	Below	CCWGG		Chr01-18424-43129130	Above	Above	CCGG		Chr19-16539-23530795	Below	Below	CCWGG
Chr01-9390-15434881	Below	Below	CCWGG		Chr16-8975-22241938	Below	Below	CCGG		Chr15-18894-50890762	LP	LP	CCGG
Chr08-10868-29810902	Below	Below	CCGG		Chr17-2962-4948734	Below	Below	CCWGG		Chr19-15166-35362806	Below	Below	CCGG
Chr16-13461-19796528	Below	Below	CCWGG		Chr09-21074-30042127	Below	Below	CCWGG		Chr14-21763-33485483	Below	Below	CCWGG
Chr13-7651-8546992	Above	Above	CCWGG		Chr20-6026-9989760	LP	LP	CCWGG		Chr13-10367-12160493	LP	LP	CCWGG
Chr19-11637-17726494	Below	Below	CCWGG		Chr06-15011-38207460	Above	Above	CCGG		Chr14-19991-30821528	Below	Below	CCWGG
Chr13-5487-6167351	Above	Above	CCWGG		Chr18-33586-53187203	Below	Below	CCWGG		Chr09-6956-19887841	Above	Above	CCGG
Chr15-17905-46848386	LP	LP	CCGG		Chr10-1671-4940624	Below	Below	CCGG		Chr15-14996-26211847	Above	Above	CCWGG
Chr13-14618-35796346	LP	LP	CCGG		Chr15-8382-15772940	LP	LP	CCWGG		Chr09-6777-19538285	LP	LP	CCGG
Chr08-11706-21110337	Above	Above	CCWGG		Chr20-6881-10919036	Below	Below	CCWGG		Chr01-1031-3097364	Above	Above	CCGG
Chr17-11765-20037042	LP	LP	CCWGG		Chr18-12326-32709683	Above	Above	CCGG		Chr02-6185-18420697	Below	Below	CCGG
Chr19-18315-45537772	Below	Below	CCGG		Chr15-5825-10658814	LP	LP	CCWGG		Chr06-9218-25662178	Below	Below	CCGG
Chr12-2115-3672439	LP	LP	CCWGG		Chr15-4758-14072811	Below	Below	CCGG		Chr01-29649-43297015	LP	LP	CCWGG
Chr10-24078-34794228	Below	Below	CCWGG		Chr12-7568-14046741	Below	Below	CCWGG		Chr13-13029-31097200	LP	LP	CCGG
Chr16-10908-16719712	Below	Below	CCWGG		Chr07-14672-37685950	Below	Below	CCGG		Chr10-19396-50373440	LP	LP	CCGG
Chr05-4992-13464698	Below	Below	CCGG		Chr07-11457-30322708	Above	Above	CCGG		Chr16-4080-7965578	LP	LP	CCWGG
Chr01-12854-19683203	Below	Below	CCWGG		Chr02-16214-26039248	LP	LP	CCWGG		Chr19-13984-31901475	Below	Below	CCGG
Chr18-18475-29381079	LP	LP	CCWGG		Chr19-3123-9743640	Below	Below	CCGG		Chr12-6727-12654188	Below	Below	CCWGG
Chr07-1916-6579494	LP	LP	CCGG		Chr12-13311-34216964	Above	Above	CCGG		Chr13-16256-40893804	LP	LP	CCGG
Chr01-20679-50071955	Above	Above	CCGG		Chr07-20189-31864941	Below	Below	CCWGG		Chr08-6377-11110381	Below	Below	CCWGG
Chr17-45-61876	LP	LP	CCWGG		Chr08-5219-9244917	Below	Below	CCWGG		Chr03-3073-5974427	LP	LP	CCWGG
Chr11-20290-32150791	Below	Below	CCWGG		Chr02-10014-26095244	Below	Below	CCGG		Chr14-8463-21923232	Below	Below	CCGG
Chr08-6341-19945501	Above	Above	CCGG		Chr12-20806-31887703	Below	Below	CCWGG		Chr13-17233-43505588	Below	Below	CCGG
Chr15-2077-5548539	Above	Above	CCGG		Chr12-8677-16019081	Below	Below	CCWGG		Chr15-20191-32406937	Below	Below	CCWGG
Chr09-8690-23784561	Below	Below	CCGG		Chr07-7128-13750383	Below	Below	CCWGG		Chr20-4537-11978684	Below	Below	CCGG
Chr10-14419-21853147	LP	LP	CCWGG		Chr06-3677-10160090	LP	LP	CCGG		Chr03-15981-23082150	LP	LP	CCWGG
Chr03-12575-32437751	Below	Below	CCGG		Chr14-24492-37156146	Below	Below	CCWGG		Chr08-8997-26427722	Below	Below	CCGG
Chr10-520-1031693	Above	Above	CCWGG		Chr10-3825-10481630	LP	LP	CCGG		Chr01-19953-29282148	Above	Above	CCWGG
Chr10-432-861597	LP	LP	CCWGG		Chr08-13386-23871062	LP	LP	CCWGG		Chr19-8292-19647346	Below	Below	CCGG
Chr20-18937-26509251	LP	LP	CCWGG		Chr15-15854-27227862	Below	Below	CCWGG		Chr03-23142-34637956	Above	Above	CCWGG
Chr02-6316-12354086	LP	LP	CCWGG		Chr13-13797-33648485	LP	LP	CCGG		Chr16-14039-20468652	Below	Below	CCWGG
Chr19-31475-48154799	Below	Below	CCWGG		Chr10-2322-6791944	LP	LP	CCGG		Chr15-17905-46848386	LP	LP	CCGG
Chr09-13831-22114700	Above	Above	CCWGG		Chr16-17538-25868268	Below	Below	CCWGG		Chr06-10235-27576334	Below	Below	CCGG
Chr09-2745-5210500	Below	Below	CCWGG		Chr03-13192-19887248	Below	Below	CCWGG		Chr12-2115-3672439	LP	LP	CCWGG
Chr10-5443-14903484	Below	Below	CCGG		Chr05-3975-7592741	Below	Below	CCWGG		Chr10-7093-18230716	Below	Below	CCGG
Chr14-11635-29282552	Below	Below	CCGG		Chr01-23319-33579655	Below	Below	CCWGG		Chr01-20812-30335549	Above	Above	CCWGG
Chr15-24709-37720744	LP	LP	CCWGG		Chr10-18521-27107672	Below	Below	CCWGG		Chr14-7807-14340474	Below	Below	CCWGG
Chr20-2954-5505636	Below	Below	CCWGG		Chr19-12021-26361919	Below	Below	CCGG		Chr06-7113-20573585	LP	LP	CCGG
Chr05-2480-7118170	Above	Above	CCGG		Chr13-8218-15030341	Above	Above	CCGG		Chr12-7220-13514824	Below	Below	CCWGG
Chr08-10231-18462846	Below	Below	CCWGG		Chr06-25707-39419534	Below	Below	CCWGG		Chr09-661-2195379	Above	Above	CCGG
Chr04-15-44149	HP	HP	CCGG		Chr11-13121-33557243	Above	Above	CCGG		Chr19-10993-24713673	Below	Below	CCGG
Chr19-1108-2216856	LP	LP	CCWGG		Chr19-15718-22579771	Below	Below	CCWGG		Chr07-8484-24974771	Below	Below	CCGG
Chr09-15870-40718232	LP	LP	CCGG		Chr15-7692-23632320	<LP	<LP	CCGG		Chr05-5705-10035404	Below	Below	CCWGG
Chr19-7935-18981483	Above	Above	CCGG		Chr15-10504-19552773	Below	Below	CCWGG		Chr01-22590-32449741	Below	Below	CCWGG
Chr20-10898-26244979	Above	Above	CCGG		Chr04-5351-15625715	Below	Below	CCGG		Chr07-10756-20484546	HP	HP	CCWGG
Chr07-11474-30347992	Below	Below	CCGG		Chr15-17489-44997999	LP	LP	CCGG		Chr18-11004-19709680	Below	Below	CCWGG
Chr16-16502-24017333	Below	Below	CCWGG		Chr06-11015-29036641	Above	Above	CCGG		Chr01-21914-31657449	Below	Below	CCWGG
Chr11-11125-27539709	Below	Below	CCGG		Chr03-18617-26367439	Below	Below	CCWGG		Chr02-4612-14483404	Below	Below	CCGG
Chr06-3567-9783756	Above	Above	CCGG		Chr10-5078-9235288	Below	Below	CCWGG		Chr02-3916-12141375	Below	Below	CCGG
Chr16-19081-28770803	LP	LP	CCWGG		Chr10-30231-45764640	Below	Below	CCWGG		Chr20-16536-42615433	Below	Below	CCGG
Chr17-4991-8536110	Above	Above	CCWGG		Chr02-9543-17863226	Below	Below	CCWGG		Chr20-16990-23631708	Below	Below	CCWGG
Chr02-4835-9209150	Below	Below	CCWGG		Chr04-8852-23933989	Above	Above	CCGG		Chr09-10996-27240879	LP	LP	CCGG
Chr08-17366-47050502	LP	LP	CCGG		Chr17-15241-39786812	LP	LP	CCGG		Chr06-22425-34732340	Below	Below	CCWGG
Chr15-8382-15772940	LP	LP	CCWGG		Chr16-9339-14825884	Above	Above	CCWGG		Chr01-25531-36833349	Below	Below	CCWGG
Chr06-4291-7667122	Above	Above	CCWGG		Chr04-15427-36629500	Below	Below	CCGG		Chr20-6239-10265249	Below	Below	CCWGG
Chr14-24552-37262576	Below	Below	CCWGG		Chr06-25372-38762251	Below	Below	CCWGG		Chr18-24332-36435769	Below	Below	CCWGG
Chr16-13181-19516443	LP	LP	CCWGG		Chr02-18499-29626584	Below	Below	CCWGG		Chr14-3217-5875713	Below	Below	CCWGG
Chr06-14006-24375531	Above	Above	CCWGG		Chr18-4417-8541712	Below	Below	CCWGG		Chr01-6108-15360690	Below	Below	CCGG
Chr03-6384-16163787	Below	Below	CCGG		Chr01-31231-46320720	Below	Below	CCWGG		Chr03-16563-43880114	Below	Below	CCGG
Chr19-13341-29733941	Above	Above	CCGG		Chr10-9958-24517258	Below	Below	CCGG		Chr20-6627-15808276	Below	Below	CCGG
Chr04-29545-41123923	Below	Below	CCWGG		Chr08-15704-41239760	LP	LP	CCGG		Chr08-13085-33988158	Below	Below	CCGG
Chr08-5597-17228770	Above	Above	CCGG		Chr08-4752-14614914	LP	LP	CCGG		Chr04-1151-3070624	Above	Above	CCGG
Chr15-5825-10658814	LP	LP	CCWGG		Chr06-22057-34199199	Below	Below	CCWGG		Chr04-12020-19657526	Below	Below	CCWGG
Chr19-3577-10690746	Above	Above	CCGG		Chr04-19292-28598875	Below	Below	CCWGG		Chr06-29650-46269302	Below	Below	CCWGG
Chr01-14535-21876700	Below	Below	CCWGG		Chr17-14023-23086855	Below	Below	CCWGG		Chr11-1610-2700153	LP	LP	CCWGG
Chr14-16191-25893180	Below	Below	CCWGG		Chr03-21094-30706072	LP	LP	CCWGG		Chr01-20113-48507388	Below	Below	CCGG
Chr20-11612-28046725	Below	Below	CCGG		Chr08-17439-47290481	Above	Above	CCGG		Chr09-5539-10349550	Below	Below	CCWGG
Chr07-9593-18459074	Above	Above	CCWGG		Chr18-4413-14364732	Above	Above	CCGG		Chr04-8811-23791767	Below	Below	CCGG
Chr02-23032-35793064	LP	LP	CCWGG		Chr20-7994-18701619	Below	Below	CCGG		Chr10-432-861597	LP	LP	CCWGG
Chr09-5129-15577934	Below	Below	CCGG		Chr13-5398-6065216	LP	LP	CCWGG		Chr10-19591-50928154	LP	LP	CCGG
Chr02-8239-16020884	Below	Below	CCWGG		Chr05-12470-30035417	Below	Below	CCGG		Chr11-11553-28687591	Below	Below	CCGG
Chr08-11869-31637657	Below	Below	CCGG		Chr18-9076-16892982	Below	Below	CCWGG		Chr13-27684-45085458	Above	Above	CCWGG
Chr15-31685-49354446	LP	LP	CCWGG		Chr07-21750-33688984	HP	HP	CCWGG		Chr12-11038-19608964	Below	Below	CCWGG
Chr09-10419-17078782	Above	Above	CCWGG		Chr09-14304-35498388	LP	LP	CCGG		Chr10-10936-27038394	Above	Above	CCGG
Chr10-2273-6669819	Above	Above	CCGG		Chr16-1663-5447526	LP	LP	CCGG		Chr09-2745-5210500	Below	Below	CCWGG
Chr12-35-119189	LP	LP	CCGG		Chr20-5258-9146471	Below	Below	CCWGG		Chr17-6605-18756706	Below	Below	CCGG
Chr13-14899-36659826	Below	Below	CCGG		Chr11-10388-25486559	Above	Above	CCGG		Chr10-6734-17613702	Above	Above	CCGG
Chr06-3677-10160090	Above	Above	CCGG		Chr15-6335-11686593	LP	LP	CCWGG		Chr12-24732-39524476	Below	Below	CCWGG
Chr04-31659-44967969	Above	Above	CCWGG		Chr18-4135-8085115	LP	LP	CCWGG		Chr04-11042-27924342	Below	Below	CCGG
Chr18-31343-48860166	Above	Above	CCWGG		Chr09-12225-19472998	LP	LP	CCWGG		Chr15-11058-30615640	Below	Below	CCGG
Chr04-32092-45761063	Below	Below	CCWGG		Chr10-4040-7842304	Below	Below	CCWGG		Chr14-10628-18405437	Below	Below	CCWGG
Chr06-17487-45950057	LP	LP	CCGG		Chr10-16990-43264430	LP	LP	CCGG		Chr13-22886-35786965	Below	Below	CCWGG
Chr07-6470-12643133	>HP	HP	CCWGG		Chr07-11763-30894352	Below	Below	CCGG		Chr10-3889-10607933	LP	LP	CCGG
Chr04-10274-17064280	Below	Below	CCWGG		Chr01-23939-34547508	Below	Below	CCWGG		Chr06-12671-22885979	Below	Below	CCWGG
Chr09-1021-3366877	Below	Below	CCGG		Chr16-5658-10466581	Below	Below	CCWGG		Chr11-2770-7231023	LP	LP	CCGG
Chr02-2334-7181233	LP	LP	CCGG		Chr03-6491-11268346	Below	Below	CCWGG		Chr01-5214-9781726	Below	Below	CCWGG
Chr05-26387-40056520	LP	LP	CCWGG		Chr20-22444-31337785	Below	Below	CCWGG		Chr01-8637-18718741	Above	Above	CCGG
Chr10-2322-6791944	Above	Above	CCGG		Chr02-22354-34755969	Below	Below	CCWGG		Chr15-20712-33140780	LP	LP	CCWGG
Chr08-15596-26047181	Below	Below	CCWGG		Chr11-10965-27081469	Below	Below	CCGG		Chr06-12406-22453275	Below	Below	CCWGG
Chr01-3149-6192704	Above	Above	CCWGG		Chr04-11707-29095896	Below	Below	CCGG		Chr13-13657-33109865	HP	HP	CCGG
Chr03-12496-18900945	Below	Below	CCWGG		Chr02-15756-25393188	Below	Below	CCWGG		Chr15-12176-22328215	HP	>HP	CCWGG
Chr19-3528-6988850	Below	Below	CCWGG		Chr16-21603-34460252	LP	LP	CCWGG		Chr09-15844-40623570	Below	Below	CCGG
Chr06-28822-44747705	Above	Above	CCWGG		Chr08-8624-25725715	LP	LP	CCGG		Chr15-19401-31460236	Below	Below	CCWGG
Chr01-17139-39553033	Below	Below	CCGG		Chr15-32870-51703496	LP	LP	CCWGG		Chr19-8287-14161222	Above	Above	CCWGG
Chr01-27596-39926997	Below	Below	CCWGG		Chr20-8962-20907884	Below	Below	CCGG		Chr07-12754-23390666	Below	Below	CCWGG
Chr14-5366-10304758	LP	LP	CCWGG		Chr05-16636-23506460	Below	Below	CCWGG		Chr01-21164-30789294	Below	Below	CCWGG
Chr01-31589-46906466	Below	Below	CCWGG		Chr09-5981-17282680	Below	Below	CCGG		Chr06-12217-22098957	LP	LP	CCWGG
Chr10-11244-27802217	LP	LP	CCGG		Chr02-1933-5786012	LP	LP	CCGG		Chr01-18713-43951768	LP	LP	CCGG
Chr03-8259-21052092	Below	Below	CCGG		Chr02-6545-12871664	LP	LP	CCWGG		Chr20-27570-40922971	Above	Above	CCWGG
Chr06-2217-6053328	LP	LP	CCGG		Chr03-19351-27649354	Below	Below	CCWGG		Chr19-23550-32995121	Below	Below	CCWGG
Chr17-19422-29642447	Above	Above	CCWGG		Chr19-246-878513	Above	Above	CCGG		Chr01-1056-1929563	LP	LP	CCWGG
Chr11-4370-11753773	Below	Below	CCGG		Chr07-1584-5391853	LP	LP	CCGG		Chr16-14102-20581411	Below	Below	CCWGG
Chr20-13001-18556988	Below	Below	CCWGG		Chr12-11520-29647467	Below	Below	CCGG		Chr19-11541-25548945	Below	Below	CCGG
Chr11-10790-18300794	LP	LP	CCWGG		Chr14-24759-37506088	Below	Below	CCWGG		Chr19-10367-23530126	Below	Below	CCGG
Chr16-11426-30177621	Below	Below	CCGG		Chr02-17789-28557792	Below	Below	CCWGG		Chr12-8104-23190863	Below	Below	CCGG
Chr06-28635-44344303	Below	Below	CCWGG		Chr06-16717-43805342	LP	LP	CCGG		Chr17-13565-33973680	Below	Below	CCGG
Chr10-15272-38082641	Above	Above	CCGG		Chr19-10472-16378071	Below	Below	CCWGG		Chr09-11657-28590013	LP	LP	CCGG
Chr08-19196-29592295	Below	Below	CCWGG		Chr20-13826-34939385	LP	LP	CCGG		Chr17-7929-21816685	Below	Below	CCGG
Chr11-11745-19765145	Below	Below	CCWGG		Chr03-14338-21134141	Below	Below	CCWGG		Chr17-12308-20808963	Below	Below	CCWGG
Chr19-9958-22736353	HP	HP	CCGG		Chr01-14363-31863224	Below	Below	CCGG		Chr04-29545-41123923	LP	LP	CCWGG
Chr20-5286-13721876	Below	Below	CCGG		Chr05-8986-21573366	Below	Below	CCGG		Chr09-12423-30460791	Below	Below	CCGG
Chr17-15241-39786812	LP	LP	CCGG		Chr04-12194-19864934	Below	Below	CCWGG		Chr16-12113-32881462	Below	Below	CCGG
Chr02-16386-26260048	LP	LP	CCWGG		Chr19-13019-19360219	Below	Below	CCWGG		Chr12-4933-14766566	LP	LP	CCGG
Chr18-17698-28401967	Below	Below	CCWGG		Chr01-20731-30264665	Below	Below	CCWGG		Chr14-31052-47777522	Below	Below	CCWGG
Chr04-9314-15595979	Below	Below	CCWGG		Chr20-23341-32886467	Below	Below	CCWGG		Chr11-19813-31122170	Above	Above	CCWGG
Chr03-22211-32701262	Above	Above	CCWGG		Chr17-23638-36512067	Below	Below	CCWGG		Chr13-13858-33839876	HP	HP	CCGG
Chr06-6901-19881163	LP	LP	CCGG		Chr20-9771-14783956	LP	LP	CCWGG		Chr15-28189-42472012	Below	Below	CCWGG
Chr20-511-1449829	Below	Below	CCGG		Chr16-6787-17482526	Below	Below	CCGG		Chr03-23957-36304944	LP	LP	CCWGG
Chr12-8810-16183591	Below	Below	CCWGG		Chr15-17269-44075591	LP	LP	CCGG		Chr03-15659-41400428	Above	Above	CCGG
Chr10-2342-6833000	LP	LP	CCGG		Chr17-14555-23788627	Below	Below	CCWGG		Chr12-13311-34216964	Above	Above	CCGG
Chr09-12243-29863995	Below	Below	CCGG		Chr08-15143-39531778	LP	LP	CCGG		Chr13-5217-7533891	LP	LP	CCGG
Chr03-22123-32503205	Below	Below	CCWGG		Chr20-8450-12998900	Below	Below	CCWGG		Chr15-31685-49354446	Below	Below	CCWGG
Chr12-4612-13701338	LP	LP	CCGG		Chr14-14188-23484988	Below	Below	CCWGG		Chr11-16052-24175005	Below	Below	CCWGG
Chr15-12138-22264320	Below	Below	CCWGG		Chr18-25646-38765592	Below	Below	CCWGG		Chr01-11033-23813456	Below	Below	CCGG
Chr17-25559-40603161	Below	Below	CCWGG		Chr09-9422-15888537	Below	Below	CCWGG		Chr03-21853-31960891	Below	Below	CCWGG
Chr05-15343-22021051	Below	Below	CCWGG		Chr17-7734-21451658	Above	Above	CCGG		Chr13-13620-18002178	Below	Below	CCWGG
Chr13-7994-8965059	Above	Above	CCWGG		Chr12-3810-11383667	LP	LP	CCGG		Chr20-1876-3389993	Below	Below	CCWGG
Chr06-11628-21095009	LP	LP	CCWGG		Chr10-11294-27873997	Below	Below	CCGG		Chr06-15265-25918717	Below	Below	CCWGG
Chr15-29861-45532921	Below	Below	CCWGG		Chr16-9978-15627412	Below	Below	CCWGG		Chr15-2852-7811731	LP	LP	CCGG
Chr18-29326-45257048	Below	Below	CCWGG		Chr02-4325-8386080	Below	Below	CCWGG		Chr05-3987-7602234	Below	Below	CCWGG
Chr20-13525-19098229	Above	Above	CCWGG		Chr13-6335-9723952	Below	Below	CCGG		Chr11-6375-11664751	Below	Below	CCWGG
Chr05-8716-13865485	Below	Below	CCWGG		Chr15-18179-48019037	Below	Below	CCGG		Chr06-3677-10160090	LP	LP	CCGG
Chr13-5684-6257833	LP	LP	CCWGG		Chr01-10293-16717248	Below	Below	CCWGG		Chr01-14699-32524349	Below	Below	CCGG
Chr20-17727-46516059	LP	LP	CCGG		Chr18-5319-10270150	Below	Below	CCWGG		Chr07-9307-17993541	Below	Below	CCWGG
Chr15-11902-32198602	LP	LP	CCGG		Chr20-13077-32488324	Above	Above	CCGG		Chr10-7962-13641057	Above	Above	CCWGG
Chr06-3168-8726526	Above	Above	CCGG		Chr15-18848-30795587	Below	Below	CCWGG		Chr17-11657-19940960	LP	LP	CCWGG
Chr12-1639-4783380	Below	Below	CCGG		Chr07-9661-18564216	Below	Below	CCWGG		Chr13-10871-12820233	Below	Below	CCWGG
Chr03-3643-11076398	LP	LP	CCGG		Chr06-29953-46851286	Below	Below	CCWGG		Chr11-12116-20077744	Above	Above	CCWGG
Chr16-1663-5447526	LP	LP	CCGG		Chr19-19692-26902461	Above	Above	CCWGG		Chr09-6090-11220292	Below	Below	CCWGG
Chr07-8464-16334876	Below	Below	CCWGG		Chr06-1684-3022460	HP	>HP	CCWGG		Chr13-13797-33648485	LP	LP	CCGG
Chr20-20524-28486557	Below	Below	CCWGG		Chr02-6721-13179658	Above	Above	CCWGG		Chr17-12039-29898372	Below	Below	CCGG
Chr15-11265-20914110	LP	LP	CCWGG		Chr06-26017-39921491	<LP	LP	CCWGG		Chr07-4516-15161975	Below	Below	CCGG
Chr14-12923-32276341	Below	Below	CCGG		Chr07-10148-19474927	Below	Below	CCWGG		Chr03-6913-17603218	Below	Below	CCGG
Chr16-107-300932	Below	Below	CCGG		Chr11-21687-34665761	Below	Below	CCWGG		Chr20-8810-20570465	Above	Above	CCGG
Chr01-30962-45823147	Below	Below	CCWGG		Chr12-15751-25887275	Below	Below	CCWGG		Chr13-710-2034801	Below	Below	CCGG
Chr10-16990-43264430	LP	LP	CCGG		Chr15-5386-16166627	Below	Below	CCGG		Chr10-5790-15562613	Below	Below	CCGG
Chr13-13410-32434020	LP	LP	CCGG		Chr06-10362-18896213	LP	LP	CCWGG		Chr19-12021-26361919	HP	HP	CCGG
Chr15-9500-27653762	Below	Below	CCGG		Chr07-7286-22959639	Below	Below	CCGG		Chr14-5366-10304758	LP	LP	CCWGG
Chr07-8409-16219783	LP	LP	CCWGG		Chr13-17830-26118090	Below	Below	CCWGG		Chr06-25707-39419534	Below	Below	CCWGG
Chr16-17466-25711399	Above	Above	CCWGG		Chr18-3615-11445252	Below	Below	CCGG		Chr04-7812-13571012	Below	Below	CCWGG
Chr16-8791-14099667	Below	Below	CCWGG		Chr09-14797-37147491	LP	LP	CCGG		Chr12-7357-21455365	Below	Below	CCGG
Chr08-15234-39880984	Above	Above	CCGG		Chr14-15017-37488861	Below	Below	CCGG		Chr13-18968-28313789	LP	LP	CCWGG
Chr01-12219-18999884	LP	LP	CCWGG		Chr10-21469-30868933	Above	Above	CCWGG		Chr07-3413-11617467	Below	Below	CCGG
Chr10-31900-48988768	LP	LP	CCWGG		Chr16-18534-27644385	Below	Below	CCWGG		Chr01-4784-9113717	Above	Above	CCWGG
Chr17-2906-8503822	Above	Above	CCGG		Chr18-14884-38523517	Below	Below	CCGG		Chr16-2415-8129489	Below	Below	CCGG
Chr06-7073-20438433	Below	Below	CCGG		Chr11-20445-32463921	LP	LP	CCWGG		Chr15-7547-23216316	Below	Below	CCGG
Chr10-13908-34453957	Below	Below	CCGG		Chr09-20489-29200553	Below	Below	CCWGG		Chr09-10334-26181964	Below	Below	CCGG
Chr15-3-12483	Above	Above	CCGG		Chr19-9104-21112709	Above	Above	CCGG		Chr11-16986-25819365	Below	Below	CCWGG
Chr18-3350-10477891	LP	LP	CCGG		Chr07-7411-14342153	Below	Below	CCWGG		Chr15-32595-51250844	LP	LP	CCWGG
Chr10-15602-23191776	LP	LP	CCWGG		Chr18-5888-11243322	Below	Below	CCWGG		Chr15-12154-32805489	Below	Below	CCGG
Chr14-6163-11568355	Below	Below	CCWGG		Chr05-15429-38589495	Above	Above	CCGG		Chr05-1291-3932526	Below	Below	CCGG
Chr12-17330-27775382	Below	Below	CCWGG		Chr15-9148-17172184	Below	Below	CCWGG		Chr16-19498-29684797	Below	Below	CCWGG
Chr13-9846-11453252	Below	Below	CCWGG		Chr06-27850-43122052	Below	Below	CCWGG		Chr13-16110-40459181	LP	LP	CCGG
Chr13-13129-31503090	>HP	HP	CCGG		Chr16-12961-35811032	LP	LP	CCGG		Chr09-4862-9336273	Above	Above	CCWGG
Chr10-30084-45464167	Below	Below	CCWGG		Chr04-2208-4054823	Below	Below	CCWGG		Chr14-21534-33073752	Below	Below	CCWGG
Chr19-12519-18772957	Above	Above	CCWGG		Chr16-21470-34172217	Below	Below	CCWGG		Chr20-17078-44489162	LP	LP	CCGG
Chr09-11887-29199499	Below	Below	CCGG		Chr04-26162-36496096	Below	Below	CCWGG		Chr05-2802-7891809	Above	Above	CCGG
Chr06-4537-12519205	HP	HP	CCGG		Chr20-2612-4832299	Above	Above	CCWGG		Chr18-17722-47821908	Below	Below	CCGG
Chr03-14338-21134141	Below	Below	CCWGG		Chr04-28216-38899480	Below	Below	CCWGG		Chr16-8855-22055481	Below	Below	CCGG
Chr19-12391-27082123	LP	LP	CCGG		Chr08-4774-14725403	Below	Below	CCGG		Chr18-26733-40576973	Below	Below	CCWGG
Chr17-15085-39222083	Above	Above	CCGG		Chr01-9410-20650590	Below	Below	CCGG		Chr18-14105-36156877	Below	Below	CCGG
Chr04-34921-51049273	Below	Below	CCWGG		Chr12-19567-30337741	Above	Above	CCWGG		Chr03-3168-9955996	Below	Below	CCGG
Chr12-124-417413	LP	LP	CCGG		Chr03-10970-16634658	Below	Below	CCWGG		Chr18-20779-57615991	HP	HP	CCGG
Chr09-19926-28377834	LP	LP	CCWGG		Chr15-3426-5877804	LP	LP	CCWGG		Chr15-26144-39533074	LP	LP	CCWGG
Chr01-31879-47408045	Below	Below	CCWGG		Chr18-8428-25314394	Above	Above	CCGG		Chr02-17837-28620681	Below	Below	CCWGG
Chr04-41-116596	LP	LP	CCGG		Chr06-14681-25225861	Above	Above	CCWGG		Chr18-5392-17456031	LP	LP	CCGG
Chr19-652-2128530	Above	Above	CCGG		Chr02-13362-22608238	Below	Below	CCWGG		Chr08-4752-14614914	LP	LP	CCGG
Chr19-19444-48789703	LP	LP	CCGG		Chr01-32734-48930015	Below	Below	CCWGG		Chr20-20042-27763765	Below	Below	CCWGG
Chr20-2466-4481607	Below	Below	CCWGG		Chr15-3319-9218584	Above	Above	CCGG		Chr10-14527-36230619	Below	Below	CCGG
Chr04-26049-36351730	Below	Below	CCWGG		Chr10-19734-51341789	Below	Below	CCGG		Chr14-50-56621	Below	Below	CCWGG
Chr06-8509-15398848	Above	Above	CCWGG		Chr01-10913-17530326	Below	Below	CCWGG		Chr07-15595-26472897	Below	Below	CCWGG
Chr20-9701-22653143	Above	Above	CCGG		Chr10-18671-48250830	Above	Above	CCGG		Chr13-10037-11697776	Above	Above	CCWGG
Chr09-16447-24436122	Below	Below	CCWGG		Chr15-25235-38434044	Below	Below	CCWGG		Chr18-24610-36902574	Below	Below	CCWGG
Chr15-28032-42272521	LP	LP	CCWGG		Chr14-4024-7421542	LP	LP	CCWGG		Chr19-16567-23616905	Below	Below	CCWGG
Chr06-19241-30678431	Above	Above	CCWGG		Chr07-9532-18368800	Below	Below	CCWGG		Chr07-6621-12847350	Below	Below	CCWGG
Chr10-289-570490	LP	LP	CCWGG		Chr16-5831-10737223	Below	Below	CCWGG		Chr01-20306-49058685	Below	Below	CCGG
Chr13-7470-12904886	HP	HP	CCGG		Chr06-15231-38951157	Below	Below	CCGG		Chr03-12371-18765083	Below	Below	CCWGG
Chr11-5537-9970997	LP	LP	CCWGG		Chr07-16633-27797074	Below	Below	CCWGG		Chr05-15343-22021051	Below	Below	CCWGG
Chr09-6783-19553583	Above	Above	CCGG		Chr05-20798-29978100	Below	Below	CCWGG		Chr02-6871-13473807	Below	Below	CCWGG
Chr01-31613-46935352	LP	LP	CCWGG		Chr01-21060-51046404	LP	LP	CCGG		Chr04-23021-32611170	Below	Below	CCWGG
Chr15-23122-35927587	LP	LP	CCWGG		Chr11-7831-13745117	Below	Below	CCWGG		Chr06-25675-39366612	Below	Below	CCWGG
Chr04-6829-11875961	Above	Above	CCWGG		Chr15-18373-48791203	Below	Below	CCGG		Chr17-22804-34913255	LP	LP	CCWGG
Chr20-21672-30092980	Below	Below	CCWGG		Chr06-17893-47396082	LP	LP	CCGG		Chr09-14304-35498388	LP	LP	CCGG
Chr12-6223-18630934	Above	Above	CCGG		Chr01-112-373089	LP	LP	CCGG		Chr01-12252-27423994	Below	Below	CCGG
Chr01-8282-14074915	LP	LP	CCWGG		Chr13-11401-13572311	Below	Below	CCWGG		Chr05-9661-22657898	Below	Below	CCGG
Chr19-13484-30434788	Above	Above	CCGG		Chr17-24374-38055865	Below	Below	CCWGG		Chr01-22685-32538942	Below	Below	CCWGG
Chr18-29001-44673837	Below	Below	CCWGG		Chr10-9759-23804795	Below	Below	CCGG		Chr18-5528-17879177	LP	LP	CCGG
Chr07-3239-6433968	Above	Above	CCWGG		Chr08-26983-40242899	Below	Below	CCWGG		Chr01-9066-19537482	LP	LP	CCGG
Chr10-14921-22363706	Below	Below	CCWGG		Chr13-27428-44591130	Below	Below	CCWGG		Chr20-24489-35003047	LP	LP	CCWGG
Chr10-19240-49842230	Above	Above	CCGG		Chr12-4619-8875947	Below	Below	CCWGG		Chr09-615-2061671	Below	Below	CCGG
Chr17-5758-9919652	Below	Below	CCWGG		Chr13-14807-36244124	Below	Below	CCGG		Chr18-4135-8085115	LP	LP	CCWGG
Chr12-3146-9433568	LP	LP	CCGG		Chr19-25214-36206773	Below	Below	CCWGG		Chr15-6335-11686593	LP	LP	CCWGG
Chr16-2004-3911325	LP	LP	CCWGG		Chr20-7216-17235382	Below	Below	CCGG		Chr10-3838-10538567	Below	Below	CCGG
Chr16-9796-24391157	Below	Below	CCGG		Chr09-13947-22289255	Below	Below	CCWGG		Chr18-14259-24138496	Below	Below	CCWGG
Chr12-10649-19120450	Below	Below	CCWGG		Chr10-11148-17683845	Below	Below	CCWGG		Chr16-12397-18457938	Below	Below	CCWGG
Chr17-6507-18432333	HP	HP	CCGG		Chr11-5268-13744730	Below	Below	CCGG		Chr01-21695-31362341	Below	Below	CCWGG
Chr11-19199-29763885	LP	LP	CCWGG		Chr10-16577-41946938	HP	>HP	CCGG		Chr17-13213-21882893	Below	Below	CCWGG
Chr06-18730-50406248	>HP	>HP	CCGG		Chr04-31684-44994937	LP	LP	CCWGG		Chr14-17640-27726013	Below	Below	CCWGG
Chr09-16807-43264370	LP	LP	CCGG		Chr17-19708-29997701	Below	Below	CCWGG		Chr02-2753-8288992	LP	LP	CCGG
Chr06-8743-15903098	LP	LP	CCWGG		Chr16-12083-18099059	Below	Below	CCWGG		Chr20-7644-18033415	Below	Below	CCGG
Chr01-11357-18035028	Above	Above	CCWGG		Chr19-21771-30252516	Above	Above	CCWGG		Chr05-13649-19956493	Below	Below	CCWGG
Chr07-13929-35136451	LP	LP	CCGG		Chr08-3419-10060906	Above	Above	CCGG		Chr20-11851-28670582	Below	Below	CCGG
Chr11-15387-23467351	Below	Below	CCWGG		Chr20-3331-9655194	LP	LP	CCGG		Chr09-911-3021668	HP	>HP	CCGG
Chr18-1656-5137470	Above	Above	CCGG		Chr04-24070-33998868	LP	LP	CCWGG		Chr03-23268-34926625	Below	Below	CCWGG
Chr08-2574-7719384	LP	LP	CCGG		Chr03-16658-44109042	Below	Below	CCGG		Chr16-7227-18107078	Below	Below	CCGG
Chr09-5014-9609434	Below	Below	CCWGG		Chr18-19784-54397178	Below	Below	CCGG		Chr19-19053-47635026	LP	LP	CCGG
Chr01-28111-40790428	LP	LP	CCWGG		Chr02-8263-22442046	Below	Below	CCGG		Chr12-20832-31917261	Below	Below	CCWGG
Chr02-11617-31285126	Below	Below	CCGG		Chr03-5071-13497524	Below	Below	CCGG		Chr15-32870-51703496	LP	LP	CCWGG
Chr11-6643-12155708	Below	Below	CCWGG		Chr20-18110-47511900	LP	LP	CCGG		Chr18-15074-38988802	Below	Below	CCGG
Chr09-4126-8084610	Below	Below	CCWGG		Chr19-4312-8401369	Below	Below	CCWGG		Chr13-17725-44890267	LP	LP	CCGG
Chr04-19839-49505726	LP	LP	CCGG		Chr17-17769-27696065	Below	Below	CCWGG		Chr01-14475-32059156	Above	Above	CCGG
Chr14-3871-11416048	Below	Below	CCGG		Chr17-14094-35717413	LP	LP	CCGG		Chr12-14802-38736888	Below	Below	CCGG
Chr20-25028-36119766	Below	Below	CCWGG		Chr03-11235-17054173	Below	Below	CCWGG		Chr01-26605-38549096	Above	Above	CCWGG
Chr09-98-289044	Above	Above	CCGG		Chr12-4651-13830028	LP	LP	CCGG		Chr03-15223-22190561	Below	Below	CCWGG
Chr11-19148-29709733	Below	Below	CCWGG		Chr03-17707-25034856	Below	Below	CCWGG		Chr15-12544-22973280	Below	Below	CCWGG
Chr18-31289-48735723	Below	Below	CCWGG		Chr10-23269-33530194	Below	Below	CCWGG		Chr20-17308-45211096	Above	Above	CCGG
Chr09-23642-33812279	Below	Below	CCWGG		Chr17-15644-25087566	Below	Below	CCWGG		Chr18-3350-10477891	LP	LP	CCGG
Chr16-12967-35818987	LP	LP	CCGG		Chr05-13431-19737072	Below	Below	CCWGG		Chr07-1584-5391853	LP	LP	CCGG
Chr17-18106-28121835	Below	Below	CCWGG		Chr10-25106-36524419	Below	Below	CCWGG		Chr11-4020-10718430	Below	Below	CCGG
Chr13-1231-1893349	Below	Below	CCWGG		Chr03-9308-23358549	LP	LP	CCGG		Chr10-18228-47040855	Below	Below	CCGG
Chr16-5690-15534654	Below	Below	CCGG		Chr08-15656-26093039	Below	Below	CCWGG		Chr09-14565-36291655	Below	Below	CCGG
Chr01-21197-51357733	Below	Below	CCGG		Chr04-797-2180596	LP	LP	CCGG		Chr07-9676-27003219	Below	Below	CCGG
Chr06-28319-43914263	LP	LP	CCWGG		Chr20-12555-18037818	Below	Below	CCWGG		Chr12-10008-27072210	Below	Below	CCGG
Chr07-6776-13067662	Below	Below	CCWGG		Chr18-365-931920	LP	LP	CCGG		Chr16-8315-13615537	Above	Above	CCWGG
Chr04-6067-10664873	Below	Below	CCWGG		Chr15-4834-14344185	LP	LP	CCGG		Chr20-4391-11490526	HP	HP	CCGG
Chr01-16141-37121036	Below	Below	CCGG		Chr06-4288-11840398	LP	LP	CCGG		Chr07-16387-27490373	Below	Below	CCWGG
Chr06-28218-43724766	Above	Above	CCWGG		Chr01-15200-22594727	Below	Below	CCWGG		Chr20-758-2086049	Below	Below	CCGG
Chr14-7064-13049032	LP	LP	CCWGG		Chr03-10109-15543446	Below	Below	CCWGG		Chr20-21506-29835502	Below	Below	CCWGG
Chr03-14516-21368792	Above	Above	CCWGG		Chr02-3828-11775481	Below	Below	CCGG		Chr11-9164-16077935	Below	Below	CCWGG
Chr04-191-579370	Above	Above	CCGG		Chr05-4117-7825138	Below	Below	CCWGG		Chr08-11025-20049462	Below	Below	CCWGG
Chr03-10274-15722993	Below	Below	CCWGG		Chr09-22586-32106961	Below	Below	CCWGG		Chr20-13826-34939385	LP	LP	CCGG
Chr15-9098-17088493	Below	Below	CCWGG		Chr08-25339-37670434	Below	Below	CCWGG		Chr05-8798-21302911	Below	Below	CCGG
Chr10-3485-6734038	LP	LP	CCWGG		Chr02-3026-9083530	Above	Above	CCGG		Chr08-11253-30506337	Below	Below	CCGG
Chr09-13179-32072504	Below	Below	CCGG		Chr03-27849-43418170	LP	LP	CCWGG		Chr06-15519-26145989	Below	Below	CCWGG
Chr18-23540-35420472	Below	Below	CCWGG		Chr09-2697-9256814	Below	Below	CCGG		Chr13-17497-44321129	Below	Below	CCGG
Chr10-10483-26086970	Below	Below	CCGG		Chr06-25354-38730928	Above	Above	CCWGG		Chr07-13326-33939890	Below	Below	CCGG
Chr09-9883-25810180	Below	Below	CCGG		Chr18-16511-43615788	LP	LP	CCGG		Chr19-12391-27082123	LP	LP	CCGG
Chr04-17170-25590730	Below	Below	CCWGG		Chr15-4003-11528974	Below	Below	CCGG		Chr12-8461-23840772	Above	Above	CCGG
Chr16-9810-24427764	Below	Below	CCGG		Chr03-18975-27026474	LP	LP	CCWGG		Chr02-3700-7425958	Above	Above	CCWGG
Chr16-19652-29974727	Below	Below	CCWGG		Chr10-26636-38954998	LP	LP	CCWGG		Chr07-1222-3973240	Below	Below	CCGG
Chr20-8269-12752905	Below	Below	CCWGG		Chr20-8939-13581118	Below	Below	CCWGG		Chr11-18699-29098006	Below	Below	CCWGG
Chr19-20525-28429078	Below	Below	CCWGG		Chr13-17803-45212889	LP	LP	CCGG		Chr08-4768-14706333	LP	LP	CCGG
Chr02-23607-36778584	Above	Above	CCWGG		Chr17-10223-26357828	Above	Above	CCGG		Chr06-17361-45603055	LP	LP	CCGG
Chr14-17870-45046993	HP	HP	CCGG		Chr02-20702-32856087	Below	Below	CCWGG		Chr06-9244-25733946	Below	Below	CCGG
Chr13-13507-32696628	Above	Above	CCGG		Chr19-15094-21806426	Below	Below	CCWGG		Chr19-15449-36476362	Below	Below	CCGG
Chr14-28833-43339174	Below	Below	CCWGG		Chr04-4271-12646877	LP	LP	CCGG		Chr03-7793-20170139	Below	Below	CCGG
Chr18-14593-24542410	Below	Below	CCWGG		Chr20-15483-39514861	LP	LP	CCGG		Chr14-12150-30296822	Below	Below	CCGG
Chr19-21051-29110920	LP	LP	CCWGG		Chr11-11730-29262223	Above	Above	CCGG		Chr19-19444-48789703	LP	LP	CCGG
Chr19-1862-3785421	Below	Below	CCWGG		Chr19-23630-33174793	Below	Below	CCWGG		Chr03-12219-18477811	Below	Below	CCWGG
Chr17-18103-28121599	Below	Below	CCWGG		Chr01-12594-28436687	Below	Below	CCGG		Chr09-18769-49116810	LP	LP	CCGG
Chr09-7261-20929678	Below	Below	CCGG		Chr16-17291-25424300	Above	Above	CCWGG		Chr15-7734-14441728	Below	Below	CCWGG
Chr04-6631-19192410	Below	Below	CCGG		Chr08-27153-40575194	Below	Below	CCWGG		Chr19-4249-8292431	LP	LP	CCWGG
Chr09-9214-24604982	Below	Below	CCGG		Chr09-8412-23513427	Below	Below	CCGG		Chr17-10531-26900347	Below	Below	CCGG
Chr15-23290-36131737	LP	LP	CCWGG		Chr11-21690-34667681	Below	Below	CCWGG		Chr10-36-56515	Above	Above	CCWGG
Chr01-10913-17530326	Below	Below	CCWGG		Chr10-12610-30994900	Below	Below	CCGG		Chr18-2694-8510917	Below	Below	CCGG
Chr05-24053-35925037	LP	LP	CCWGG		Chr02-10152-26713440	LP	LP	CCGG		Chr10-14079-21365190	Above	Above	CCWGG
Chr10-5051-13912489	Below	Below	CCGG		Chr07-5820-11580472	Below	Below	CCWGG		Chr20-5142-13497306	Below	Below	CCGG
Chr18-4388-14297082	LP	LP	CCGG		Chr10-6228-11119936	Below	Below	CCWGG		Chr19-25591-36864471	Above	Above	CCWGG
Chr04-18637-45936365	LP	LP	CCGG		Chr11-13078-33432833	Below	Below	CCGG		Chr10-289-570490	LP	LP	CCWGG
Chr04-1592-4459057	Above	Above	CCGG		Chr04-17929-43664748	Above	Above	CCGG		Chr15-14352-37365043	LP	LP	CCGG
Chr01-21703-52610389	LP	LP	CCGG		Chr13-16863-42595893	LP	LP	CCGG		Chr10-1975-5818721	Below	Below	CCGG
Chr13-8491-15854384	LP	LP	CCGG		Chr08-8756-25920099	Below	Below	CCGG		Chr20-8450-12998900	Below	Below	CCWGG
Chr04-20227-29629261	Below	Below	CCWGG		Chr03-1485-4700789	Below	Below	CCGG		Chr07-4994-16605915	Above	Above	CCGG
Chr08-17000-45696057	LP	LP	CCGG		Chr16-10394-16129013	Below	Below	CCWGG		Chr01-5572-10382110	Below	Below	CCWGG
Chr09-5361-10133183	LP	LP	CCWGG		Chr11-18744-29162053	Below	Below	CCWGG		Chr09-16428-24410686	Below	Below	CCWGG
Chr20-16286-41866604	LP	LP	CCGG		Chr16-11889-17870827	Below	Below	CCWGG		Chr13-14364-35092551	LP	LP	CCGG
Chr09-9918-25875630	Below	Below	CCGG		Chr09-13946-22288630	Below	Below	CCWGG		Chr04-967-2621194	Above	Above	CCGG
Chr03-16233-23496859	Above	Above	CCWGG		Chr02-15276-24715302	Below	Below	CCWGG		Chr12-16836-27191914	Below	Below	CCWGG
Chr20-5909-14791590	<LP	<LP	CCGG		Chr05-3589-9873259	Below	Below	CCGG		Chr18-10912-30310549	Above	Above	CCGG
Chr05-14989-37317119	Above	Above	CCGG		Chr09-7670-22157478	Below	Below	CCGG		Chr10-18150-46792664	Below	Below	CCGG
Chr12-7356-13701345	LP	LP	CCWGG		Chr04-29502-41055915	Below	Below	CCWGG		Chr14-13531-34320175	Below	Below	CCGG
Chr10-23874-34433826	Below	Below	CCWGG		Chr14-27801-41557412	Below	Below	CCWGG		Chr16-2004-3911325	LP	LP	CCWGG
Chr17-16537-26170422	Above	Above	CCWGG		Chr13-11465-26079373	LP	LP	CCGG		Chr07-9661-18564216	Below	Below	CCWGG
Chr01-21060-51046404	LP	LP	CCGG		Chr05-25462-38435803	Below	Below	CCWGG		Chr09-16807-43264370	LP	LP	CCGG
Chr05-21004-30417146	Below	Below	CCWGG		Chr04-9813-25439107	Below	Below	CCGG		Chr06-4242-11740963	Below	Below	CCGG
Chr19-21493-29653490	LP	LP	CCWGG		Chr14-1085-3687270	LP	LP	CCGG		Chr10-4906-13391947	Below	Below	CCGG
Chr01-31634-46957922	Below	Below	CCWGG		Chr18-4120-13284333	LP	LP	CCGG		Chr16-10966-28493262	Above	Above	CCGG
Chr14-18674-47612640	LP	LP	CCGG		Chr10-1179-3477137	LP	LP	CCGG		Chr02-2629-5218768	Below	Below	CCWGG
Chr12-11408-29499369	Below	Below	CCGG		Chr18-10432-29442698	Below	Below	CCGG		Chr07-5618-11215998	Below	Below	CCWGG
Chr02-3576-7199563	Above	Above	CCWGG		Chr06-7197-20944704	LP	LP	CCGG		Chr19-104-200988	Above	Above	CCWGG
Chr09-20187-28835654	Below	Below	CCWGG		Chr06-11102-20244324	Below	Below	CCWGG		Chr09-15718-40085530	Below	Below	CCGG
Chr18-32695-51342260	Above	Above	CCWGG		Chr07-5892-19305772	Below	Below	CCGG		Chr18-12433-21769696	LP	LP	CCWGG
Chr18-6402-20825923	Above	Above	CCGG		Chr20-3751-6769327	Below	Below	CCWGG		Chr12-5005-9655579	Below	Below	CCWGG
Chr15-3455-5905629	<LP	<LP	CCWGG		Chr03-10808-27026385	LP	LP	CCGG		Chr02-20200-32104542	Above	Above	CCWGG
Chr04-22413-31934988	Below	Below	CCWGG		Chr14-22181-34283112	LP	LP	CCWGG		Chr16-8400-20548275	Below	Below	CCGG
Chr02-17053-46867775	Above	Above	CCGG		Chr05-20934-30272643	Above	Above	CCWGG		Chr11-15009-23068904	Above	Above	CCWGG
Chr18-3587-11350917	Above	Above	CCGG		Chr05-6131-15800449	LP	LP	CCGG		Chr03-4604-12543184	Below	Below	CCGG
Chr01-19114-28289562	LP	LP	CCWGG		Chr09-26462-39142476	Below	Below	CCWGG		Chr09-14033-34493462	Below	Below	CCGG
Chr18-5021-16339819	Above	Above	CCGG		Chr08-6900-21735047	LP	LP	CCGG		Chr04-19839-49505726	LP	LP	CCGG
Chr08-24891-36830046	Below	Below	CCWGG		Chr04-5833-10239526	Below	Below	CCWGG		Chr10-10585-26286893	Below	Below	CCGG
Chr02-16758-45981348	Above	Above	CCGG		Chr10-19505-50663707	Below	Below	CCGG		Chr03-1427-2845988	Below	Below	CCWGG
Chr09-5524-10324842	Below	Below	CCWGG		Chr06-6183-17582109	Above	Above	CCGG		Chr05-10209-15409440	Below	Below	CCWGG
Chr14-19418-30079595	Below	Below	CCWGG		Chr17-8617-23587757	Above	Above	CCGG		Chr18-14854-38404879	LP	LP	CCGG
Chr15-1659-4451166	LP	LP	CCGG		Chr04-20842-30279256	Below	Below	CCWGG		Chr19-4559-12828969	Below	Below	CCGG
Chr05-13506-33095038	HP	>HP	CCGG		Chr06-8612-15548875	Above	Above	CCWGG		Chr04-29229-40599666	Below	Below	CCWGG
Chr07-14137-24926585	Below	Below	CCWGG		Chr19-3343-10538538	LP	LP	CCGG		Chr19-144-271877	Below	Below	CCWGG
Chr04-15762-37311099	Below	Below	CCGG		Chr03-16654-44108155	LP	LP	CCGG		Chr08-10296-18612719	Above	Above	CCWGG
Chr01-25449-36699835	LP	LP	CCWGG		Chr19-16275-23270579	Below	Below	CCWGG		Chr03-15070-39922240	Below	Below	CCGG
Chr17-24179-37661924	LP	LP	CCWGG		Chr04-18002-43842334	Below	Below	CCGG		Chr07-18423-29727961	Below	Below	CCWGG
Chr13-6662-10599758	LP	LP	CCGG		Chr06-19801-31236318	Below	Below	CCWGG		Chr06-23564-36269650	Below	Below	CCWGG
Chr02-2910-8758325	Below	Below	CCGG		Chr04-31683-44994311	Below	Below	CCWGG		Chr18-24162-36164217	Below	Below	CCWGG
Chr18-20833-57803041	HP	HP	CCGG		Chr05-11046-25837344	Below	Below	CCGG		Chr11-17638-27123600	Below	Below	CCWGG
Chr13-12985-30916174	Above	Above	CCGG		Chr13-13391-32364424	Below	Below	CCGG		Chr13-6629-10412373	Below	Below	CCGG
Chr15-14912-38405472	Below	Below	CCGG		Chr01-10874-23471328	Below	Below	CCGG		Chr05-12332-29570479	Below	Below	CCGG
Chr09-29295-44875489	LP	LP	CCWGG		Chr08-9824-17831202	Below	Below	CCWGG		Chr15-18563-49656581	Below	Below	CCGG
Chr06-6185-17586565	LP	LP	CCGG		Chr18-27079-41142022	Below	Below	CCWGG		Chr15-9050-16980311	LP	LP	CCWGG
Chr12-5738-17345001	LP	LP	CCGG		Chr08-4129-12336334	LP	LP	CCGG		Chr10-15563-23149235	Above	Above	CCWGG
Chr10-16577-41946938	Above	Above	CCGG		Chr19-15485-36610340	LP	LP	CCGG		Chr02-19717-31469670	Below	Below	CCWGG
Chr07-5912-11744605	Above	Above	CCWGG		Chr08-13201-23677491	Below	Below	CCWGG		Chr02-19267-30735470	Below	Below	CCWGG
Chr17-8701-15856691	Below	Below	CCWGG		Chr02-6818-19465153	Below	Below	CCGG		Chr16-8725-21720910	LP	LP	CCGG
Chr01-3774-7304804	Below	Below	CCWGG		Chr19-4322-12292284	LP	LP	CCGG		Chr04-23508-33213592	Below	Below	CCWGG
Chr16-8386-13664319	Below	Below	CCWGG		Chr01-3296-6408848	Below	Below	CCWGG		Chr04-9203-24534042	Below	Below	CCGG
Chr17-7264-20405745	LP	LP	CCGG		Chr20-10488-15474824	Below	Below	CCWGG		Chr11-6627-17511694	Below	Below	CCGG
Chr01-18313-42806779	LP	LP	CCGG		Chr16-2525-4969695	LP	LP	CCWGG		Chr19-23854-33641146	Below	Below	CCWGG
Chr07-17587-28778688	Below	Below	CCWGG		Chr08-7618-23849611	Above	Above	CCGG		Chr20-17327-45322052	LP	LP	CCGG
Chr02-15117-41011552	LP	LP	CCGG		Chr18-16814-44808158	LP	LP	CCGG		Chr10-1128-3282311	Above	Above	CCGG
Chr15-17643-29430406	Above	Above	CCWGG		Chr01-21397-51862982	LP	LP	CCGG		Chr16-9509-15062556	Below	Below	CCWGG
Chr18-20331-31329225	Below	Below	CCWGG		Chr17-407-1290596	Below	Below	CCGG		Chr01-17842-41626927	LP	LP	CCGG
Chr16-3717-7317657	LP	LP	CCWGG		Chr14-1090-3689162	Below	Below	CCGG		Chr04-4568-13564989	LP	LP	CCGG
Chr14-20512-31645983	Below	Below	CCWGG		Chr05-18570-26199288	Below	Below	CCWGG		Chr01-22590-54915851	Below	Below	CCGG
Chr10-6624-17413459	Below	Below	CCGG		Chr03-15137-40081231	Above	Above	CCGG		Chr03-7262-18611367	Below	Below	CCGG
Chr04-4915-8685360	Below	Below	CCWGG		Chr06-17160-44970287	Below	Below	CCGG		Chr02-8303-16088041	Below	Below	CCWGG
Chr19-2519-5093300	Below	Below	CCWGG		Chr20-3522-9994277	Below	Below	CCGG		Chr06-30688-48292023	LP	LP	CCWGG
Chr14-18833-29392627	Above	Above	CCWGG		Chr20-3957-7098042	Below	Below	CCWGG		Chr19-5904-15428119	Below	Below	CCGG
Chr14-17921-45325000	LP	LP	CCGG		Chr01-15854-23270012	Below	Below	CCWGG		Chr07-13875-24512925	Below	Below	CCWGG
Chr15-5207-15538518	LP	LP	CCGG		Chr15-15614-26866652	Below	Below	CCWGG		Chr01-9680-21151887	Below	Below	CCGG
Chr16-13979-20405177	Below	Below	CCWGG		Chr19-6260-11520211	Below	Below	CCWGG		Chr10-31471-48189284	Above	Above	CCWGG
Chr15-2948-8131777	LP	LP	CCGG		Chr08-14077-36762125	Below	Below	CCGG		Chr15-8023-24467864	Below	Below	CCGG
Chr09-9583-25357260	Below	Below	CCGG		Chr08-5097-15707433	LP	LP	CCGG		Chr02-9521-17838149	Below	Below	CCWGG
Chr04-30515-42873590	Below	Below	CCWGG		Chr18-5669-10883460	Below	Below	CCWGG		Chr10-5051-13912489	Below	Below	CCGG
Chr20-1951-5922392	Below	Below	CCGG		Chr07-625-2042878	LP	LP	CCGG		Chr04-18870-46666658	LP	LP	CCGG
Chr03-16130-23342592	Below	Below	CCWGG		Chr18-17715-47793631	LP	LP	CCGG		Chr08-5526-16954167	Above	Above	CCGG
Chr15-2773-4706857	LP	LP	CCWGG		Chr16-9791-24364841	Above	Above	CCGG		Chr18-24144-36148280	Below	Below	CCWGG
Chr18-5069-16581118	LP	LP	CCGG		Chr11-595-961443	LP	LP	CCWGG		Chr13-8491-15854384	LP	LP	CCGG
Chr04-21666-31172598	Below	Below	CCWGG		Chr10-7946-13623433	Below	Below	CCWGG		Chr10-18908-27608539	Below	Below	CCWGG
Chr15-16470-41593279	Above	Above	CCGG		Chr08-20164-30656514	Below	Below	CCWGG		Chr04-6655-19327441	Below	Below	CCGG
Chr06-4288-11840398	LP	LP	CCGG		Chr15-18500-49338999	Below	Below	CCGG		Chr17-14218-36312123	Below	Below	CCGG
Chr09-9862-16445482	Below	Below	CCWGG		Chr14-16879-41968173	Below	Below	CCGG		Chr09-5361-10133183	LP	LP	CCWGG
Chr04-924-2489856	Above	Above	CCGG		Chr05-7838-19340274	Below	Below	CCGG		Chr13-10742-23691118	Below	Below	CCGG
Chr12-5441-16371433	LP	LP	CCGG		Chr16-5671-10477304	Below	Below	CCWGG		Chr09-1438-4807948	Above	Above	CCGG
Chr11-5802-15425842	Below	Below	CCGG		Chr18-31764-49670063	Below	Below	CCWGG		Chr09-2669-9135773	Below	Below	CCGG
Chr17-10651-27198584	Above	Above	CCGG		Chr06-27722-42865568	Below	Below	CCWGG		Chr08-2398-4038826	Above	Above	CCWGG
Chr10-1266-3802821	Below	Below	CCGG		Chr03-10328-25478350	Below	Below	CCGG		Chr08-9216-26894305	Below	Below	CCGG
Chr03-15333-22295947	Above	Above	CCWGG		Chr06-3236-8881380	Above	Above	CCGG		Chr16-8185-13488332	Above	Above	CCWGG
Chr13-5266-5892464	Below	Below	CCWGG		Chr07-6553-21335094	LP	LP	CCGG		Chr01-5008-9464244	Below	Below	CCWGG
Chr19-259-923812	Above	Above	CCGG		Chr19-21181-29334121	Above	Above	CCWGG		Chr01-1996-6316649	LP	LP	CCGG
Chr04-6957-19874617	Below	Below	CCGG		Chr04-4144-12166372	>HP	HP	CCGG		Chr08-7590-23794410	Below	Below	CCGG
Chr01-22301-32109976	LP	LP	CCWGG		Chr07-15628-40774468	Above	Above	CCGG		Chr12-9173-16852984	Below	Below	CCWGG
Chr20-8350-19484474	Above	Above	CCGG		Chr17-11593-29072636	Below	Below	CCGG		Chr05-5077-13690876	Below	Below	CCGG
Chr06-23163-35609806	Below	Below	CCWGG		Chr03-18977-27026933	LP	LP	CCWGG		Chr10-14544-22026162	Below	Below	CCWGG
Chr06-14043-35718415	Below	Below	CCGG		Chr16-8218-20193164	Above	Above	CCGG		Chr20-13847-19516088	Below	Below	CCWGG
Chr20-31470-47869569	LP	LP	CCWGG		Chr20-11612-16986505	Below	Below	CCWGG		Chr15-5005-14910882	Below	Below	CCGG
Chr08-16905-27337686	HP	HP	CCWGG		Chr04-4203-7609664	LP	LP	CCWGG		Chr12-4649-8908620	Below	Below	CCWGG
Chr08-12600-22717688	Below	Below	CCWGG		Chr02-834-1567669	LP	<LP	CCWGG		Chr12-9179-16869352	Below	Below	CCWGG
Chr08-12413-22384313	Below	Below	CCWGG		Chr01-25198-36358877	Below	Below	CCWGG		Chr09-22200-31481932	Below	Below	CCWGG
Chr01-24473-35344371	Below	Below	CCWGG		Chr18-18486-29386707	Above	Above	CCWGG		Chr19-20017-27545271	Below	Below	CCWGG
Chr09-16979-43869181	Above	Above	CCGG		Chr09-14695-36715353	LP	LP	CCGG		Chr18-6826-21822587	Below	Below	CCGG
Chr11-4254-11340947	LP	LP	CCGG		Chr19-19516-49027356	Above	Above	CCGG		Chr12-10314-18741718	Below	Below	CCWGG
Chr02-11721-20801837	Below	Below	CCWGG		Chr15-11336-30963099	Below	Below	CCGG		Chr15-17160-43665863	LP	LP	CCGG
Chr10-24672-35841995	Below	Below	CCWGG		Chr16-11564-17450383	Below	Below	CCWGG		Chr16-9955-24947639	Above	Above	CCGG
Chr12-14643-38226629	LP	LP	CCGG		Chr08-854-1488177	Below	Below	CCWGG		Chr14-18674-47612640	LP	LP	CCGG
Chr20-15934-40751199	Above	Above	CCGG		Chr06-24471-37496162	Below	Below	CCWGG		Chr11-8494-15019926	Below	Below	CCWGG
Chr08-18708-29292304	Below	Below	CCWGG		Chr03-12763-32998705	LP	LP	CCGG		Chr12-5288-10213438	Below	Below	CCWGG
Chr11-9518-23334815	Below	Below	CCGG		Chr18-14774-24695465	Above	Above	CCWGG		Chr06-17893-47396082	LP	LP	CCGG
Chr09-9719-25612157	Below	Below	CCGG		Chr06-6500-18528361	Above	Above	CCGG		Chr01-112-373089	LP	LP	CCGG
Chr12-2078-3596622	LP	LP	CCWGG		Chr03-19698-28125162	Below	Below	CCWGG		Chr18-3010-9314912	LP	LP	CCGG
Chr02-11444-30707903	LP	LP	CCGG		Chr02-9458-17740119	Below	Below	CCWGG		Chr10-10838-17338698	Above	Above	CCWGG
Chr17-23004-35278795	Above	Above	CCWGG		Chr12-11414-20101353	Below	Below	CCWGG		Chr08-4960-15239256	LP	LP	CCGG
Chr10-27258-40145641	Below	Below	CCWGG		Chr13-25494-41013471	Below	Below	CCWGG		Chr01-17706-26024189	Below	Below	CCWGG
Chr16-10468-26722811	Below	Below	CCGG		Chr01-14098-31331771	Below	Below	CCGG		Chr18-26867-40729103	Below	Below	CCWGG
Chr04-5939-10456467	Below	Below	CCWGG		Chr18-4367-14231754	Above	Above	CCGG		Chr03-15160-40153784	LP	LP	CCGG
Chr19-79-271208	Below	Below	CCGG		Chr01-34796-52831743	Below	Below	CCWGG		Chr17-10695-27339632	LP	LP	CCGG
Chr04-6469-18664849	Above	Above	CCGG		Chr04-27949-38525846	LP	LP	CCWGG		Chr15-3455-5905629	LP	LP	CCWGG
Chr10-44-50944	Above	Above	CCGG		Chr04-29176-40535428	Below	Below	CCWGG		Chr18-9250-26779113	Below	Below	CCGG
Chr13-14849-36514872	Above	Above	CCGG		Chr09-2417-8162225	Below	Below	CCGG		Chr17-8737-23975957	Below	Below	CCGG
Chr03-10083-24925340	Above	Above	CCGG		Chr15-18548-49596158	Below	Below	CCGG		Chr20-1316-2468078	Below	Below	CCWGG
Chr05-11012-25753677	Below	Below	CCGG		Chr19-12268-18445447	Below	Below	CCWGG		Chr12-19893-30735377	Below	Below	CCWGG
Chr14-14145-23437968	Below	Below	CCWGG		Chr01-31311-46479820	Below	Below	CCWGG		Chr18-3245-10164685	Below	Below	CCGG
Chr13-11465-26079373	LP	LP	CCGG		Chr08-1367-3963625	LP	LP	CCGG		Chr15-23377-36192494	LP	LP	CCWGG
Chr10-2304-6726286	Below	Below	CCGG		Chr03-2453-4724715	Below	Below	CCWGG		Chr16-4067-12337628	Below	Below	CCGG
Chr16-3368-6624377	LP	LP	CCWGG		Chr18-18538-50429499	Above	Above	CCGG		Chr11-4755-12940716	Below	Below	CCGG
Chr18-27279-41462675	Below	Below	CCWGG		Chr01-3491-6709944	Below	Below	CCWGG		Chr14-11841-19932863	Below	Below	CCWGG
Chr15-8203-15400888	LP	LP	CCWGG		Chr15-20587-32959246	Above	Above	CCWGG		Chr12-846-2457073	Below	Below	CCGG
Chr14-1085-3687270	Below	Below	CCGG		Chr01-21112-30732607	Below	Below	CCWGG		Chr11-11834-29591620	Below	Below	CCGG
Chr05-822-1417201	Below	Below	CCWGG		Chr06-8530-15415237	Below	Below	CCWGG		Chr13-27428-44591130	LP	LP	CCWGG
Chr02-4950-15473784	Below	Below	CCGG		Chr12-3600-6682805	Below	Below	CCWGG		Chr05-19635-27969252	Below	Below	CCWGG
Chr18-17438-46889186	LP	LP	CCGG		Chr08-13790-35762171	Below	Below	CCGG		Chr20-15273-21313554	Below	Below	CCWGG
Chr04-5586-16385149	LP	LP	CCGG		Chr02-14135-38010417	Below	Below	CCGG		Chr17-12325-20824367	Below	Below	CCWGG
Chr17-14351-36728223	Below	Below	CCGG		Chr12-15841-26010622	Below	Below	CCWGG		Chr06-8410-24084521	LP	LP	CCGG
Chr02-2079-6254331	LP	LP	CCGG		Chr01-3303-10441996	Below	Below	CCGG		Chr02-19147-30553394	Below	Below	CCWGG
Chr03-641-1188896	Below	Below	CCWGG		Chr15-10540-19591884	Below	Below	CCWGG		Chr06-30359-47528973	LP	LP	CCWGG
Chr12-6772-12736131	Below	Below	CCWGG		Chr03-9106-14552741	Below	Below	CCWGG		Chr04-5593-16401378	LP	LP	CCGG
Chr09-22170-31422018	Below	Below	CCWGG		Chr13-4886-6927491	Below	Below	CCGG		Chr07-18848-30282010	Below	Below	CCWGG
Chr08-22172-32780043	Below	Below	CCWGG		Chr19-13425-19880004	Below	Below	CCWGG		Chr07-6340-12365015	Below	Below	CCWGG
Chr10-332-1114501	Above	Above	CCGG		Chr01-12771-19588444	Below	Below	CCWGG		Chr17-16678-26377905	Below	Below	CCWGG
Chr05-6131-15800449	LP	LP	CCGG		Chr04-31753-45120481	Above	Above	CCWGG		Chr10-9618-15759854	Below	Below	CCWGG
Chr08-6900-21735047	LP	LP	CCGG		Chr19-12182-18343593	Below	Below	CCWGG		Chr15-10581-19654330	Below	Below	CCWGG
Chr19-1395-4611926	LP	LP	CCGG		Chr20-17434-24214899	Below	Below	CCWGG		Chr01-25449-36699835	LP	LP	CCWGG
Chr03-22279-32879089	Below	Below	CCWGG		Chr10-14348-35870913	Below	Below	CCGG		Chr13-6662-10599758	LP	LP	CCGG
Chr04-27819-38353116	Above	Above	CCWGG		Chr10-25059-36476728	Above	Above	CCWGG		Chr11-8224-21173894	Below	Below	CCGG
Chr16-2092-7166462	Above	Above	CCGG		Chr07-12257-31947262	Above	Above	CCGG		Chr13-12985-30916174	Above	Above	CCGG
Chr14-2462-4296694	Above	Above	CCWGG		Chr02-24491-38297176	Above	Above	CCWGG		Chr12-20870-31988171	Below	Below	CCWGG
Chr13-5120-7352124	Below	Below	CCGG		Chr20-2799-8433976	LP	LP	CCGG		Chr08-5037-15501561	Below	Below	CCGG
Chr03-6560-11366857	LP	LP	CCWGG		Chr13-3849-4243273	Below	Below	CCWGG		Chr02-20745-32904922	Below	Below	CCWGG
Chr09-17457-45081769	Above	Above	CCGG		Chr10-14285-35739927	Below	Below	CCGG		Chr18-17248-27756708	Below	Below	CCWGG
Chr16-14815-21816426	Above	Above	CCWGG		Chr17-2310-6709689	Below	Below	CCGG		Chr10-19434-50474958	LP	LP	CCGG
Chr14-16174-39890258	LP	LP	CCGG		Chr14-27220-40527477	Below	Below	CCWGG		Chr14-31590-48885287	Below	Below	CCWGG
Chr18-3659-11556536	Below	Below	CCGG		Chr02-29771-48483133	LP	LP	CCWGG		Chr09-8410-14693628	Below	Below	CCWGG
Chr07-7784-14961278	LP	LP	CCWGG		Chr07-18365-29667504	Below	Below	CCWGG		Chr06-5311-9469708	Below	Below	CCWGG
Chr16-5178-9706824	Below	Below	CCWGG		Chr15-9682-27909139	Below	Below	CCGG		Chr12-20015-30928396	Below	Below	CCWGG
Chr20-14352-20082717	Below	Below	CCWGG		Chr19-2559-5189482	Below	Below	CCWGG		Chr04-31684-44994937	LP	LP	CCWGG
Chr16-4403-8602093	Below	Below	CCWGG		Chr17-13808-34757075	LP	LP	CCGG		Chr09-18814-49244460	LP	LP	CCGG
Chr03-3837-7315123	LP	LP	CCWGG		Chr01-28026-40602851	Below	Below	CCWGG		Chr10-2124-6220810	LP	LP	CCGG
Chr13-16468-41454356	Below	Below	CCGG		Chr18-20520-31528440	Below	Below	CCWGG		Chr08-3419-10060906	Above	Above	CCGG
Chr04-13222-31944875	Above	Above	CCGG		Chr19-17260-42353894	Below	Below	CCGG		Chr04-21894-31380778	Below	Below	CCWGG
Chr13-4925-5425243	Above	Above	CCWGG		Chr03-3451-10789878	Below	Below	CCGG		Chr12-12271-31309876	Below	Below	CCGG
Chr11-17710-27242072	Below	Below	CCWGG		Chr20-17261-45065159	LP	LP	CCGG		Chr03-19143-27333035	Below	Below	CCWGG
Chr01-19619-46983919	LP	LP	CCGG		Chr05-20756-29903339	Below	Below	CCWGG		Chr02-8263-22442046	Below	Below	CCGG
Chr19-10999-24726658	Below	Below	CCGG		Chr04-9460-15830827	Below	Below	CCWGG		Chr05-401-1337020	Above	Above	CCGG
Chr02-20472-32570669	LP	LP	CCWGG		Chr01-30636-45170701	Below	Below	CCWGG		Chr16-9128-22569547	Below	Below	CCGG
Chr08-4129-12336334	LP	LP	CCGG		Chr02-10800-28723985	LP	LP	CCGG		Chr19-3373-10568650	Below	Below	CCGG
Chr10-24186-34986003	Below	Below	CCWGG		Chr04-19197-47732767	LP	LP	CCGG		Chr13-11124-24934876	Above	Above	CCGG
Chr08-13201-23677491	Below	Below	CCWGG		Chr18-4137-8085436	LP	LP	CCWGG		Chr17-13573-22444828	Below	Below	CCWGG
Chr17-11078-28123219	Below	Below	CCGG		Chr03-9126-14575988	Above	Above	CCWGG		Chr02-3565-10798739	LP	LP	CCGG
Chr07-19981-31665127	Below	Below	CCWGG		Chr05-9977-15126075	Below	Below	CCWGG		Chr18-5912-11292431	Below	Below	CCWGG
Chr03-13941-36848506	Below	Below	CCGG		Chr10-7685-13132172	Below	Below	CCWGG		Chr12-14407-24281253	LP	LP	CCWGG
Chr12-13013-33312516	Below	Below	CCGG		Chr19-1765-3617921	Below	Below	CCWGG		Chr20-18110-47511900	LP	LP	CCGG
Chr18-16814-44808158	LP	LP	CCGG		Chr07-71-213213	LP	LP	CCGG		Chr03-16980-45119688	Below	Below	CCGG
Chr03-19934-28572780	LP	LP	CCWGG		Chr16-20471-31719828	Below	Below	CCWGG		Chr17-14094-35717413	LP	LP	CCGG
Chr17-13790-34668056	Above	Above	CCGG		Chr06-5118-14351745	Below	Below	CCGG		Chr09-842-1646560	Below	Below	CCWGG
Chr02-4087-12784312	Below	Below	CCGG		Chr13-4198-4606457	Below	Below	CCWGG		Chr12-4651-13830028	LP	LP	CCGG
Chr03-14166-20933347	HP	HP	CCWGG		Chr04-12164-19839334	Below	Below	CCWGG		Chr19-3341-10530528	Below	Below	CCGG
Chr01-21397-51862982	LP	LP	CCGG		Chr03-24051-36531501	Below	Below	CCWGG		Chr04-797-2180596	Below	Below	CCGG
Chr10-15240-22796006	Below	Below	CCWGG		Chr02-23614-36790708	Below	Below	CCWGG		Chr15-5207-15538518	LP	LP	CCGG
Chr20-19811-27443196	LP	LP	CCWGG		Chr13-15227-37810784	Below	Below	CCGG		Chr01-36793-56303218	Below	Below	CCWGG
Chr04-30916-43495231	Below	Below	CCWGG		Chr19-11421-25357182	Below	Below	CCGG		Chr09-16253-41707463	Below	Below	CCGG
Chr16-7813-19316629	Below	Below	CCGG		Chr17-21989-33436551	Above	Above	CCWGG		Chr11-11762-19777272	Above	Above	CCWGG
Chr14-21969-33889832	Above	Above	CCWGG		Chr19-386-1341690	Below	Below	CCGG		Chr10-8027-13738519	Below	Below	CCWGG
Chr19-19575-49179058	LP	LP	CCGG		Chr19-26225-38097020	Below	Below	CCWGG		Chr15-2948-8131777	LP	LP	CCGG
Chr01-31614-46935493	LP	<LP	CCWGG		Chr14-22213-34335394	Below	Below	CCWGG		Chr01-10259-22277409	Below	Below	CCGG
Chr09-4608-14495934	Below	Below	CCGG		Chr08-3189-9364947	LP	LP	CCGG		Chr12-22047-34075837	Below	Below	CCWGG
Chr07-18172-29357045	LP	LP	CCWGG		Chr09-6792-19609901	LP	LP	CCGG		Chr02-12249-21375701	Below	Below	CCWGG
Chr01-28100-40751300	Below	Below	CCWGG		Chr20-12030-29182931	LP	LP	CCGG		Chr11-1136-3004084	LP	LP	CCGG
Chr07-5719-11407524	Above	Above	CCWGG		Chr13-14158-34603074	Above	Above	CCGG		Chr18-2303-4511194	Above	Above	CCWGG
Chr20-8948-13596240	Below	Below	CCWGG		Chr19-987-3311361	LP	LP	CCGG		Chr15-17785-29636686	Below	Below	CCWGG
Chr15-10093-18829288	Below	Below	CCWGG		Chr11-20145-31788593	Below	Below	CCWGG		Chr12-7651-22267630	Below	Below	CCGG
Chr19-12755-19042640	Below	Below	CCWGG		Chr02-23133-35940969	Below	Below	CCWGG		Chr15-19078-30988474	Below	Below	CCWGG
Chr08-18424-28980342	Below	Below	CCWGG		Chr07-10465-20050919	Above	Above	CCWGG		Chr15-2773-4706857	Above	Above	CCWGG
Chr06-15289-25934331	LP	LP	CCWGG		Chr03-349-1153071	Above	Above	CCGG		Chr06-24276-37197658	Below	Below	CCWGG
Chr10-9272-22757394	Above	Above	CCGG		Chr12-11823-30165132	Below	Below	CCGG		Chr17-9767-17079674	LP	LP	CCWGG
Chr11-11591-28825559	Below	Below	CCGG		Chr18-17608-47372994	Below	Below	CCGG		Chr03-9586-15070579	Below	Below	CCWGG
Chr20-8386-12902771	Above	Above	CCWGG		Chr18-20417-56481025	Above	Above	CCGG		Chr18-5371-10350031	Below	Below	CCWGG
Chr17-17766-27688073	Below	Below	CCWGG		Chr14-20479-31588614	Above	Above	CCWGG		Chr17-16472-26068357	LP	LP	CCWGG
Chr19-6631-12103637	Below	Below	CCWGG							Chr13-3597-4205188	Below	Below	CCGG
Chr02-20340-32362953	Above	Above	CCWGG							Chr01-12051-18811608	Below	Below	CCWGG
Chr16-13416-37265072	LP	LP	CCGG							Chr18-18308-49672776	Below	Below	CCGG
Chr11-16837-25588266	Below	Below	CCWGG							Chr12-5441-16371433	LP	LP	CCGG
Chr09-16306-41842041	Below	Below	CCGG							Chr05-4117-7825138	Below	Below	CCWGG
Chr02-6412-18948884	Below	Below	CCGG							Chr20-28159-42105692	Below	Below	CCWGG
Chr09-18587-48532289	LP	LP	CCGG							Chr13-7787-13785295	Below	Below	CCGG
Chr13-9326-18969892	Above	Above	CCGG							Chr15-31139-48141982	Above	Above	CCWGG
Chr10-31463-48170613	Below	Below	CCWGG							Chr03-27849-43418170	LP	LP	CCWGG
Chr19-17358-42696261	Above	Above	CCGG							Chr04-30670-43160032	Below	Below	CCWGG
Chr12-10474-27911663	Below	Below	CCGG							Chr16-17602-25996220	Below	Below	CCWGG
Chr03-2868-5542279	LP	LP	CCWGG							Chr05-17514-24669174	Below	Below	CCWGG
Chr06-3236-8881380	Above	Above	CCGG							Chr03-9862-24552888	Below	Below	CCGG
Chr19-14169-32420643	Above	Above	CCGG							Chr01-22301-32109976	Below	Below	CCWGG
Chr13-3832-4658894	Below	Below	CCGG							Chr03-1472-4651696	LP	LP	CCGG
Chr16-9612-23826999	Below	Below	CCGG							Chr03-17210-24568555	Below	Below	CCWGG
Chr01-10256-16681747	Below	Below	CCWGG							Chr18-13492-34988367	LP	LP	CCGG
Chr18-7756-14513198	LP	LP	CCWGG							Chr11-5332-13994167	Below	Below	CCGG
Chr13-14339-19281114	Below	Below	CCWGG							Chr19-25366-36481557	Above	Above	CCWGG
Chr12-11237-19824330	LP	LP	CCWGG							Chr13-17803-45212889	LP	LP	CCGG
Chr16-5211-14206986	Above	Above	CCGG							Chr02-15648-42723282	Below	Below	CCGG
Chr13-232-686301	Below	Below	CCGG							Chr08-13999-36526861	Below	Below	CCGG
Chr17-13150-21816970	Below	Below	CCWGG							Chr13-1215-1867573	Below	Below	CCWGG
Chr02-10288-18757983	Above	Above	CCWGG							Chr17-8282-22759826	Above	Above	CCGG
Chr18-11884-21073095	Below	Below	CCWGG							Chr20-19832-27458459	LP	LP	CCWGG
Chr08-5955-18373264	LP	LP	CCGG							Chr04-4271-12646877	LP	LP	CCGG
Chr12-206-597813	LP	LP	CCGG							Chr04-7658-13302102	Above	Above	CCWGG
Chr19-21930-30532633	Below	Below	CCWGG							Chr15-6092-11118694	LP	LP	CCWGG
Chr04-16577-38789520	Above	Above	CCGG							Chr01-4871-14292094	Below	Below	CCGG
Chr06-27485-42336548	Below	Below	CCWGG							Chr02-21827-34135841	Below	Below	CCWGG
Chr15-28730-43224307	Below	Below	CCWGG							Chr01-20838-30368000	Below	Below	CCWGG
Chr01-25198-36358877	Below	Below	CCWGG							Chr08-24740-36624075	Below	Below	CCWGG
Chr19-14306-32762185	Below	Below	CCGG							Chr19-17422-42895249	LP	LP	CCGG
Chr09-14695-36715353	LP	LP	CCGG							Chr12-14643-38226629	LP	LP	CCGG
Chr09-18979-49798357	LP	LP	CCGG							Chr15-3530-10071767	Above	Above	CCGG
Chr04-31642-44949897	Above	Above	CCWGG							Chr16-9949-24933423	Below	Below	CCGG
Chr05-11692-27674657	Below	Below	CCGG							Chr11-21690-34667681	Below	Below	CCWGG
Chr16-11184-29336534	Above	Above	CCGG							Chr16-14959-22048775	Below	Below	CCWGG
Chr04-2259-4108318	LP	LP	CCWGG							Chr04-17226-25660582	Below	Below	CCWGG
Chr01-9990-21721832	Above	Above	CCGG							Chr03-5394-14257406	Below	Below	CCGG
Chr19-12548-27763700	Above	Above	CCGG							Chr08-18101-28523045	Below	Below	CCWGG
Chr02-4815-15146461	LP	LP	CCGG							Chr07-18271-29485930	Below	Below	CCWGG
Chr10-25557-37115860	Below	Below	CCWGG							Chr02-11444-30707903	LP	LP	CCGG
Chr15-21126-33604409	Below	Below	CCWGG							Chr05-9565-14740782	Below	Below	CCWGG
Chr06-27547-42416422	Above	Above	CCWGG							Chr18-29511-45468545	Below	Below	CCWGG
Chr05-2585-7370614	Above	Above	CCGG							Chr06-5395-15197213	Below	Below	CCGG
Chr01-32700-48869415	HP	HP	CCWGG							Chr12-12171-21153742	Below	Below	CCWGG
Chr15-20431-32714611	Above	Above	CCWGG							Chr19-21861-30418307	Below	Below	CCWGG
Chr13-16390-41260714	LP	LP	CCGG							Chr10-16931-24974216	Above	Above	CCWGG
Chr09-12338-30234978	Above	Above	CCGG							Chr01-12952-29161389	Below	Below	CCGG
Chr07-1862-3468313	LP	LP	CCWGG							Chr07-1305-2398504	Below	Below	CCWGG
Chr08-1364-3962546	Above	Above	CCGG							Chr04-17929-43664748	Above	Above	CCGG
Chr06-17511-46069047	Below	Below	CCGG							Chr06-12693-22925343	LP	LP	CCWGG
Chr10-13598-33623996	Below	Below	CCGG							Chr03-22042-32354448	Below	Below	CCWGG
Chr01-15574-35045480	Below	Below	CCGG							Chr12-16686-27052057	Below	Below	CCWGG
Chr11-4389-7813611	Above	Above	CCWGG							Chr10-15591-23176748	Below	Below	CCWGG
Chr15-2636-7192991	LP	LP	CCGG							Chr06-15999-41045777	Below	Below	CCGG
Chr14-18103-45923415	Above	Above	CCGG							Chr13-14587-19745739	Below	Below	CCWGG
Chr18-32495-51033933	LP	LP	CCWGG							Chr04-10736-17663120	Below	Below	CCWGG
Chr01-12723-28746797	Below	Below	CCGG							Chr10-24500-35521380	Below	Below	CCWGG
Chr13-551-818550	Below	Below	CCWGG							Chr02-8771-16768841	Below	Below	CCWGG
Chr02-16440-26341910	Below	Below	CCWGG							Chr03-7657-19871213	Below	Below	CCGG
Chr12-10605-19064797	Below	Below	CCWGG							Chr18-10092-28637759	Below	Below	CCGG
Chr18-995-1786459	LP	LP	CCWGG							Chr16-2747-5455904	LP	LP	CCWGG
Chr01-3338-6503954	Above	Above	CCWGG							Chr14-16184-39933261	Below	Below	CCGG
Chr06-12694-22925953	Above	Above	CCWGG							Chr19-15290-35854692	Above	Above	CCGG
Chr14-27168-40477603	Below	Below	CCWGG							Chr03-4176-11919889	Below	Below	CCGG
Chr08-6273-19694142	Above	Above	CCGG							Chr10-18025-46493561	Above	Above	CCGG
Chr15-20587-32959246	LP	LP	CCWGG							Chr15-6541-19758178	Below	Below	CCGG
Chr06-8530-15415237	Below	Below	CCWGG							Chr08-24209-35646619	Below	Below	CCWGG
Chr12-3600-6682805	Below	Below	CCWGG							Chr09-21209-30248694	Below	Below	CCWGG
Chr18-18155-28925323	Below	Below	CCWGG							Chr13-12857-16581389	Below	Below	CCWGG
Chr14-5334-10249952	Above	Above	CCWGG							Chr01-17550-25693849	Below	Below	CCWGG
Chr17-1559-4576571	HP	HP	CCGG							Chr15-12527-22942287	Above	Above	CCWGG
Chr04-23743-33463237	Below	Below	CCWGG							Chr04-5586-16385149	LP	LP	CCGG
Chr19-20600-28522537	Below	Below	CCWGG							Chr07-9623-26928935	<LP	<LP	CCGG
Chr12-15841-26010622	Below	Below	CCWGG							Chr16-885-2713447	Below	Below	CCGG
Chr08-19001-29518083	Below	Below	CCWGG							Chr01-15377-34631001	Above	Above	CCGG
Chr04-1153-3074131	Below	Below	CCGG							Chr12-7273-13593860	Below	Below	CCWGG
Chr08-11839-21401087	Below	Below	CCWGG							Chr07-5892-19305772	Below	Below	CCGG
Chr18-8171-24703705	Above	Above	CCGG							Chr19-17860-24979354	Above	Above	CCWGG
Chr01-10334-22464590	Below	Below	CCGG							Chr20-663-1794910	Below	Below	CCGG
Chr12-13816-23528496	Below	Below	CCWGG							Chr16-3233-6335664	LP	LP	CCWGG
Chr04-31090-43815611	Below	Below	CCWGG							Chr19-9348-15265564	LP	LP	CCWGG
Chr04-22734-32239359	>HP	HP	CCWGG							Chr09-3696-12289860	Below	Below	CCGG
Chr06-14784-37824632	LP	LP	CCGG							Chr17-19203-29397578	LP	LP	CCWGG
Chr07-19202-30747623	Below	Below	CCWGG							Chr18-8565-15935916	Below	Below	CCWGG
Chr19-1617-3341845	Below	Below	CCWGG							Chr03-12696-32826365	Below	Below	CCGG
Chr17-11570-29022515	Below	Below	CCGG							Chr05-9637-22640073	Below	Below	CCGG
Chr03-15005-21980640	Below	Below	CCWGG							Chr08-29868-46289641	Above	Above	CCWGG
Chr08-15571-26023160	Below	Below	CCWGG							Chr08-10599-19246498	LP	LP	CCWGG
Chr17-4885-14420390	Above	Above	CCGG							Chr09-10431-17088429	Below	Below	CCWGG
Chr04-19231-28467725	Below	Below	CCWGG							Chr14-16174-39890258	LP	LP	CCGG
Chr03-21245-30940853	LP	LP	CCWGG							Chr16-9479-23461672	Below	Below	CCGG
Chr06-17954-28904432	Below	Below	CCWGG							Chr18-3451-10889561	Below	Below	CCGG
Chr10-11336-17925461	Below	Below	CCWGG							Chr07-7784-14961278	LP	LP	CCWGG
Chr11-3080-5393033	Below	Below	CCWGG							Chr10-10339-16794237	Below	Below	CCWGG
Chr19-11307-25122909	Below	Below	CCGG							Chr09-14340-35623221	Below	Below	CCGG
Chr09-5-28148	Below	Below	CCGG							Chr18-5783-18903510	Below	Below	CCGG
Chr14-13260-33444876	Above	Above	CCGG							Chr12-12169-21152315	Above	Above	CCWGG
Chr19-2537-8166021	LP	LP	CCGG							Chr02-24232-37858097	Below	Below	CCWGG
Chr14-13135-21752088	Below	Below	CCWGG							Chr13-13391-32364424	Below	Below	CCGG
Chr02-6813-13377825	Below	Below	CCWGG							Chr04-15216-23625005	Below	Below	CCWGG
Chr18-18478-29381697	LP	LP	CCWGG							Chr18-2175-6896900	LP	LP	CCGG
Chr17-8140-14799122	Above	Above	CCWGG							Chr06-23429-35991692	Below	Below	CCWGG
Chr05-12839-31110903	Above	Above	CCGG							Chr05-11450-26983910	Above	Above	CCGG
Chr08-44-123421	LP	LP	CCGG							Chr18-1674-5204424	Below	Below	CCGG
Chr06-7674-22549964	HP	HP	CCGG							Chr02-20472-32570669	LP	LP	CCWGG
Chr06-17999-28971472	Below	Below	CCWGG							Chr01-18228-26833606	Below	Below	CCWGG
Chr18-21859-33193660	Below	Below	CCWGG							Chr08-13201-23677491	Below	Below	CCWGG
Chr18-32512-51045846	Above	Above	CCWGG							Chr16-16958-24851249	Below	Below	CCWGG
Chr10-16056-40277368	Below	Below	CCGG							Chr03-16885-24238485	Below	Below	CCWGG
Chr04-15731-24203051	Below	Below	CCWGG							Chr01-25981-37490856	HP	HP	CCWGG
Chr07-5774-11483672	Below	Below	CCWGG							Chr20-1808-5418749	Below	Below	CCGG
Chr17-8917-16169486	Below	Below	CCWGG							Chr02-16933-46545255	LP	LP	CCGG
Chr16-14954-22044444	Below	Below	CCWGG							Chr19-4322-12292284	LP	LP	CCGG
Chr02-22527-34981546	Below	Below	CCWGG							Chr15-25095-38249443	Below	Below	CCWGG
Chr02-13838-23143999	Above	Above	CCWGG							Chr03-13941-36848506	Below	Below	CCGG
Chr07-1561-5320818	LP	LP	CCGG							Chr19-24088-34030930	LP	LP	CCWGG
Chr19-1450-4763886	Above	Above	CCGG							Chr16-2525-4969695	LP	LP	CCWGG
Chr13-7198-12321221	Above	Above	CCGG							Chr08-23375-34306607	Below	Below	CCWGG
Chr04-30318-42568170	Below	Below	CCWGG							Chr10-13242-20361299	Below	Below	CCWGG
Chr08-3189-9364947	Below	Below	CCGG							Chr17-11372-19616108	Below	Below	CCWGG
Chr09-21192-30233366	Below	Below	CCWGG							Chr03-13426-35291361	Below	Below	CCGG
Chr02-2235-6800037	LP	LP	CCGG							Chr05-2347-6721013	Below	Below	CCGG
Chr16-4195-12615961	Below	Below	CCGG							Chr04-12745-30985520	Below	Below	CCGG
Chr09-3413-6651424	Below	Below	CCWGG							Chr08-7618-23849611	Above	Above	CCGG
Chr14-356-569424	Above	Above	CCWGG							Chr20-16922-43880648	LP	LP	CCGG
Chr09-5556-10361496	Below	Below	CCWGG							Chr02-4087-12784312	Below	Below	CCGG
Chr13-5366-6026694	Above	Above	CCWGG							Chr04-12286-19998416	Below	Below	CCWGG
Chr10-3537-9839716	Below	Below	CCGG							Chr02-6083-18212218	Below	Below	CCGG
Chr04-33126-47702185	Above	Above	CCWGG							Chr09-16530-24670864	Below	Below	CCWGG
Chr19-250-882058	LP	LP	CCGG							Chr18-5492-17771175	LP	LP	CCGG
Chr18-20417-56481025	Above	Above	CCGG							Chr18-5254-17058412	LP	LP	CCGG
Chr06-15318-39275333	Below	Below	CCGG							Chr20-19811-27443196	LP	LP	CCWGG
										Chr11-16442-24830231	Above	Above	CCWGG
										Chr10-7576-19478379	Below	Below	CCGG
										Chr11-8463-21656327	Below	Below	CCGG
										Chr13-15597-39067558	Below	Below	CCGG
										Chr10-19409-50399935	Below	Below	CCGG
										Chr13-6391-7086472	Below	Below	CCWGG
										Chr05-18570-26199288	Below	Below	CCWGG
										Chr18-32480-51022489	LP	LP	CCWGG
										Chr15-7212-13438818	LP	LP	CCWGG
										Chr04-32291-46122329	Below	Below	CCWGG
										Chr06-3661-10120710	Below	Below	CCGG
										Chr06-17851-47308963	LP	LP	CCGG
										Chr02-8724-16663623	Below	Below	CCWGG
										Chr06-13331-33929548	Below	Below	CCGG
										Chr17-8969-16214921	Above	Above	CCWGG
										Chr02-6244-12128454	Above	Above	CCWGG
										Chr16-9757-24197911	Below	Below	CCGG
										Chr18-21214-32292358	Below	Below	CCWGG
										Chr17-5408-15862754	Below	Below	CCGG
										Chr03-11703-17690249	Below	Below	CCWGG
										Chr02-17240-27712861	Below	Below	CCWGG
										Chr04-14518-34733639	Below	Below	CCGG
										Chr05-10736-16068861	Above	Above	CCWGG
										Chr11-9759-23807077	Below	Below	CCGG
										Chr16-9791-24364841	Above	Above	CCGG
										Chr01-29997-43850373	Below	Below	CCWGG
										Chr16-13416-37265072	LP	LP	CCGG
										Chr10-2564-4814958	Below	Below	CCWGG
										Chr06-8018-14506888	LP	LP	CCWGG
										Chr05-7627-12625549	Below	Below	CCWGG
										Chr08-23365-34284213	Below	Below	CCWGG
										Chr15-30616-47051686	Below	Below	CCWGG
										Chr04-9555-15955524	Below	Below	CCWGG
										Chr11-4132-7428984	Below	Below	CCWGG
										Chr18-3007-9314245	LP	LP	CCGG
										Chr06-17382-45617649	LP	LP	CCGG
										Chr02-11180-19601056	Below	Below	CCWGG
										Chr02-15752-25391694	Below	Below	CCWGG
										Chr20-4381-7709417	Below	Below	CCWGG
										Chr18-3637-11499997	Below	Below	CCGG
										Chr15-7999-24383933	LP	LP	CCGG
										Chr17-10424-18062201	Below	Below	CCWGG
										Chr14-28739-43179048	Below	Below	CCWGG
										Chr02-3024-9082309	LP	LP	CCGG
										Chr04-10465-27104829	Above	Above	CCGG
										Chr06-11397-20708413	Below	Below	CCWGG
										Chr09-5599-16534725	Below	Below	CCGG
										Chr07-13958-24608275	Below	Below	CCWGG
										Chr09-20919-29791452	Below	Below	CCWGG
										Chr02-10799-19218716	Below	Below	CCWGG
										Chr16-8218-20193164	Above	Above	CCGG
										Chr10-21115-30326247	LP	LP	CCWGG
										Chr03-20209-29103688	Above	Above	CCWGG
										Chr07-15318-39799336	Below	Below	CCGG
										Chr13-25899-41804675	LP	LP	CCWGG
										Chr08-5955-18373264	LP	LP	CCGG
										Chr16-13061-36066519	Below	Below	CCGG
										Chr19-8900-14821912	Below	Below	CCWGG
										Chr19-3533-6991408	Below	Below	CCWGG
										Chr02-17448-27992951	Below	Below	CCWGG
										Chr04-35559-52277476	Below	Below	CCWGG
										Chr17-13243-21928503	Above	Above	CCWGG
										Chr18-10664-19276235	LP	LP	CCWGG
										Chr08-14178-24668256	Below	Below	CCWGG
										Chr18-18486-29386707	Above	Above	CCWGG
										Chr07-20378-32050771	Above	Above	CCWGG
										Chr09-18979-49798357	LP	LP	CCGG
										Chr15-8841-26318545	Below	Below	CCGG
										Chr12-7062-20577545	Below	Below	CCGG
										Chr02-12574-33707300	Below	Below	CCGG
										Chr09-21785-30842461	LP	LP	CCWGG
										Chr04-2259-4108318	LP	LP	CCWGG
										Chr03-6286-16012476	Above	Above	CCGG
										Chr01-25589-36929049	Below	Below	CCWGG
										Chr03-12763-32998705	LP	LP	CCGG
										Chr08-22808-33569968	Above	Above	CCWGG
										Chr05-15414-38557665	Below	Below	CCGG
										Chr03-6289-11089171	LP	LP	CCWGG
										Chr13-21967-34092377	Below	Below	CCWGG
										Chr14-16575-41003901	Below	Below	CCGG
										Chr18-15694-25977220	Below	Below	CCWGG
										Chr18-11356-30994718	Above	Above	CCGG
										Chr12-17367-27818774	Below	Below	CCWGG
										Chr15-11888-32166247	LP	LP	CCGG
										Chr13-5351-7822775	Below	Below	CCGG
										Chr19-14748-21420973	Above	Above	CCWGG
										Chr01-33768-50921697	Below	Below	CCWGG
										Chr06-3783-10447981	Below	Below	CCGG
										Chr11-13128-33572149	LP	LP	CCGG
										Chr18-9738-17856218	Below	Below	CCWGG
										Chr19-2505-8006813	LP	LP	CCGG
										Chr05-15593-22332643	Below	Below	CCWGG
										Chr11-8018-14113319	Below	Below	CCWGG
										Chr04-27949-38525846	Below	Below	CCWGG
										Chr03-13516-35539100	Below	Below	CCGG
										Chr15-25236-38434195	Below	Below	CCWGG
										Chr12-21280-32653280	Below	Below	CCWGG
										Chr05-17795-25078323	Below	Below	CCWGG
										Chr14-17539-27598001	Below	Below	CCWGG
										Chr04-14664-23096318	Below	Below	CCWGG
										Chr14-22223-34344814	Below	Below	CCWGG
										Chr01-23361-33665549	Below	Below	CCWGG
										Chr15-26623-40186487	Below	Below	CCWGG
										Chr09-27646-41722892	LP	LP	CCWGG
										Chr15-5192-15467247	HP	>HP	CCGG
										Chr06-10791-28551986	Below	Below	CCGG
										Chr08-1367-3963625	LP	LP	CCGG
										Chr06-19714-31134250	Below	Below	CCWGG
										Chr03-1832-5790567	LP	LP	CCGG
										Chr09-20229-28864751	Above	Above	CCWGG
										Chr13-15388-38370983	LP	LP	CCGG
										Chr15-28977-43650485	LP	LP	CCWGG
										Chr18-3769-12015089	Below	Below	CCGG
										Chr13-8812-9825967	Below	Below	CCWGG
										Chr20-15504-21647688	Below	Below	CCWGG
										Chr12-4791-14275524	LP	LP	CCGG
										Chr10-22478-32470640	Above	Above	CCWGG
										Chr04-13837-33267749	Below	Below	CCGG
										Chr01-6899-16163583	Below	Below	CCGG
										Chr19-30678-46724022	LP	LP	CCWGG
										Chr20-1646-2995864	Below	Below	CCWGG
										Chr10-17761-45712402	LP	LP	CCGG
										Chr15-14833-38227739	Below	Below	CCGG
										Chr03-9106-14552741	Below	Below	CCWGG
										Chr02-5566-17151878	Below	Below	CCGG
										Chr16-2349-4686481	LP	LP	CCWGG
										Chr13-1720-2568425	Below	Below	CCWGG
										Chr08-8891-26251143	Above	Above	CCGG
										Chr15-30725-47228292	LP	LP	CCWGG
										Chr20-1899-3434050	Above	Above	CCWGG
										Chr17-6096-17330514	Below	Below	CCGG
										Chr10-17757-26271764	Below	Below	CCWGG
										Chr17-17480-27309378	Below	Below	CCWGG
										Chr03-12657-32700859	Below	Below	CCGG
										Chr14-26316-39417593	Below	Below	CCWGG
										Chr07-15224-39507618	Below	Below	CCGG
										Chr20-16012-41060825	LP	LP	CCGG
										Chr19-16642-23714905	Above	Above	CCWGG
										Chr16-2303-7783370	LP	LP	CCGG
										Chr07-12166-22795768	Below	Below	CCWGG
										Chr06-5394-15197132	Above	Above	CCGG
										Chr01-11314-24703907	Below	Below	CCGG
										Chr13-8452-15739630	LP	LP	CCGG
										Chr07-6002-19789518	Below	Below	CCGG
										Chr02-21757-34038381	Below	Below	CCWGG
										Chr18-6333-12112452	Below	Below	CCWGG
										Chr01-2972-9412194	Below	Below	CCGG
										Chr17-7642-13896817	Below	Below	CCWGG
										Chr02-8530-22871348	Below	Below	CCGG
										Chr19-13849-31554920	Below	Below	CCGG
										Chr03-15910-22969732	Below	Below	CCWGG
										Chr13-12259-15272312	Below	Below	CCWGG
										Chr19-4288-8368063	Below	Below	CCWGG
										Chr11-1670-4237719	Below	Below	CCGG
										Chr19-21879-30452779	Below	Below	CCWGG
										Chr15-6209-18761822	Above	Above	CCGG
										Chr11-2700-4789216	Below	Below	CCWGG
										Chr20-7662-18109339	Below	Below	CCGG
										Chr20-1687-5190495	LP	LP	CCGG
										Chr18-19938-54907630	<LP	<LP	CCGG
										Chr14-11804-29636051	Below	Below	CCGG
										Chr10-16252-40818121	>HP	>HP	CCGG
										Chr17-12891-32122067	HP	HP	CCGG
										Chr01-17059-24953290	Below	Below	CCWGG
										Chr15-23941-36824615	Below	Below	CCWGG
										Chr18-18478-29381697	LP	LP	CCWGG
										Chr19-2010-4098523	HP	HP	CCWGG
										Chr19-10910-24509424	Below	Below	CCGG
										Chr16-15404-22557336	Below	Below	CCWGG
										Chr13-65-224802	Above	Above	CCGG
										Chr08-44-123421	LP	LP	CCGG
										Chr07-7136-13762181	Above	Above	CCWGG
										Chr07-11366-21352337	Above	Above	CCWGG
										Chr15-7670-14328316	Below	Below	CCWGG
										Chr04-19197-47732767	LP	LP	CCGG
										Chr05-18715-26387570	Above	Above	CCWGG
										Chr12-3529-10537648	Below	Below	CCGG
										Chr18-26262-39807136	Below	Below	CCWGG
										Chr16-15296-22445486	Below	Below	CCWGG
										Chr04-6754-19510109	Below	Below	CCGG
										Chr11-18433-28589204	Below	Below	CCWGG
										Chr04-28061-38656290	Below	Below	CCWGG
										Chr10-5953-10752304	Below	Below	CCWGG
										Chr08-10619-19310367	LP	LP	CCWGG
										Chr02-276-901183	LP	LP	CCGG
										Chr11-10113-17410011	Below	Below	CCWGG
										Chr19-18605-46421877	LP	LP	CCGG
										Chr19-18185-25321680	Below	Below	CCWGG
										Chr04-11375-18655011	Below	Below	CCWGG
										Chr06-17561-28491717	LP	LP	CCWGG
										Chr04-4837-8569144	Below	Below	CCWGG
										Chr13-10576-23083922	LP	LP	CCGG
										Chr19-22990-32116615	LP	LP	CCWGG
										Chr01-16686-38630383	LP	LP	CCGG
										Chr20-9097-13726869	Above	Above	CCWGG
										Chr01-27107-39225476	Below	Below	CCWGG
										Chr13-7198-12321221	Above	Above	CCGG
										Chr05-21214-30789727	Below	Below	CCWGG
										Chr02-2235-6800037	LP	LP	CCGG
										Chr13-14158-34603074	Above	Above	CCGG
										Chr19-9930-22684225	Below	Below	CCGG
										Chr09-2271-4333208	LP	LP	CCWGG
										Chr06-1894-3432896	Below	Below	CCWGG
										Chr15-10848-20228344	Below	Below	CCWGG
										Chr19-987-3311361	LP	LP	CCGG
										Chr05-16064-40199985	Below	Below	CCGG
										Chr13-5366-6026694	LP	LP	CCWGG
										Chr04-32590-46614741	Below	Below	CCWGG
										Chr04-18155-44200806	LP	LP	CCGG

## Sheet: DMGs of all cross combinations
The non-additive methylation genes of F1221 combination						The non-additive methylation genes of F1331 combination						The non-additive methylation genes of F2332 combination
LABEL	Combination	Context	Gene	Region		LABEL	Combination	Context	Gene	Region		LABEL	Combination	Context	Gene	Region
Chr01-19619-46983919	F1221	CCGG	Glyma.01G140900	Gene upstream 2k		Chr01-112-373089	F1331	CCGG	Glyma.01G003200	Gene body		Chr01-1031-3097364	F2332	CCGG	Glyma.01G029200	Gene upstream 2k
Chr01-20679-50071955	F1221	CCGG	Glyma.01G162800	Gene downstream 2k		Chr01-112-373089	F1331	CCGG	Glyma.01G003100	Gene downstream 2k		Chr01-11033-23813456	F2332	CCGG	Glyma.01G081900	Gene downstream 2k
Chr01-21060-51046404	F1221	CCGG	Glyma.01G173500	Gene body		Chr01-21060-51046404	F1331	CCGG	Glyma.01G173500	Gene body		Chr01-112-373089	F2332	CCGG	Glyma.01G003200	Gene body
Chr01-21060-51046404	F1221	CCGG	Glyma.01G173400	Gene downstream 2k		Chr01-21060-51046404	F1331	CCGG	Glyma.01G173400	Gene downstream 2k		Chr01-112-373089	F2332	CCGG	Glyma.01G003100	Gene downstream 2k
Chr01-21197-51357733	F1221	CCGG	Glyma.01G177100	Gene downstream 2k		Chr01-21397-51862982	F1331	CCGG	Glyma.01G183400	Gene body		Chr01-17842-41626927	F2332	CCGG	Glyma.01G121200	Gene body
Chr01-21397-51862982	F1221	CCGG	Glyma.01G183400	Gene body		Chr01-22062-53496480	F1331	CCGG	Glyma.01G202000	Gene body		Chr01-1996-6316649	F2332	CCGG	Glyma.01G052000	Gene upstream 2k
Chr01-21703-52610389	F1221	CCGG	Glyma.01G191500	Gene body		Chr01-23077-56246439	F1331	CCGG	Glyma.01G237700	Gene upstream 2k		Chr01-22062-53496480	F2332	CCGG	Glyma.01G202000	Gene body
Chr02-13649-36567600	F1221	CCGG	Glyma.02G193300	Gene body		Chr01-23077-56246439	F1331	CCGG	Glyma.01G237500,Glyma.01G237600	Gene downstream 2k		Chr01-22590-54915851	F2332	CCGG	Glyma.01G219800	Gene body
Chr02-15117-41011552	F1221	CCGG	Glyma.02G222500	Gene body		Chr01-2464-7824953	F1331	CCGG	Glyma.01G059300	Gene downstream 2k		Chr01-6108-15360690	F2332	CCGG	Glyma.01G074400	Gene body
Chr02-16758-45981348	F1221	CCGG	Glyma.02G276900	Gene body		Chr02-10800-28723985	F1331	CCGG	Glyma.02G176100	Gene body		Chr02-15525-42309515	F2332	CCGG	Glyma.02G235700	Gene body
Chr02-17053-46867775	F1221	CCGG	Glyma.02G288600	Gene body		Chr02-15525-42309515	F1331	CCGG	Glyma.02G235700	Gene body		Chr02-15648-42723282	F2332	CCGG	Glyma.02G238700	Gene body
Chr02-201-694254	F1221	CCGG	Glyma.02G006400	Gene downstream 2k		Chr02-1933-5786012	F1331	CCGG	Glyma.02G064800	Gene body		Chr02-16933-46545255	F2332	CCGG	Glyma.02G283700	Gene body
Chr02-201-694254	F1221	CCGG	Glyma.02G006500	Gene body		Chr02-1933-5786012	F1331	CCGG	Glyma.02G064700	Gene downstream 2k		Chr02-16933-46545255	F2332	CCGG	Glyma.02G283800	Gene upstream 2k
Chr02-2079-6254331	F1221	CCGG	Glyma.02G071200	Gene body		Chr02-3672-11265736	F1331	CCGG	Glyma.02G115700	Gene body		Chr02-3565-10798739	F2332	CCGG	Glyma.02G111700	Gene upstream 2k
Chr02-2079-6254331	F1221	CCGG	Glyma.02G071100	Gene downstream 2k		Chr02-3828-11775481	F1331	CCGG	Glyma.02G119600	Gene body		Chr02-3618-11052990	F2332	CCGG	Glyma.02G113700	Gene body
Chr02-2334-7181233	F1221	CCGG	Glyma.02G082600	Gene body		Chr03-10808-27026385	F1331	CCGG	Glyma.03G091100	Gene body		Chr02-3916-12141375	F2332	CCGG	Glyma.02G122200	Gene upstream 2k
Chr02-2454-7515934	F1221	CCGG	Glyma.02G086200	Gene body		Chr03-12763-32998705	F1331	CCGG	Glyma.03G119100	Gene downstream 2k		Chr02-4087-12784312	F2332	CCGG	Glyma.02G126900	Gene upstream 2k
Chr02-2454-7515934	F1221	CCGG	Glyma.02G086300	Gene upstream 2k		Chr03-15137-40081231	F1331	CCGG	Glyma.03G190000	Gene body		Chr02-4612-14483404	F2332	CCGG	Glyma.02G139600	Gene body
Chr02-2910-8758325	F1221	CCGG	Glyma.02G097500	Gene body		Chr03-16468-43699530	F1331	CCGG	Glyma.03G237000	Gene body		Chr02-4907-15360793	F2332	CCGG	Glyma.02G149300	Gene body
Chr02-4087-12784312	F1221	CCGG	Glyma.02G126900	Gene upstream 2k		Chr03-16654-44108155	F1331	CCGG	Glyma.03G243400	Gene body		Chr03-12763-32998705	F2332	CCGG	Glyma.03G119100	Gene downstream 2k
Chr02-4815-15146461	F1221	CCGG	Glyma.02G146800	Gene body		Chr03-16658-44109042	F1331	CCGG	Glyma.03G243400	Gene body		Chr03-13426-35291361	F2332	CCGG	Glyma.03G137000	Gene body
Chr02-4907-15360793	F1221	CCGG	Glyma.02G149300	Gene body		Chr03-9308-23358549	F1331	CCGG	Glyma.03G083800	Gene downstream 2k		Chr03-13516-35539100	F2332	CCGG	Glyma.03G139200	Gene body
Chr02-4950-15473784	F1221	CCGG	Glyma.02G150300	Gene body		Chr04-18806-46441469	F1331	CCGG	Glyma.04G192700	Gene upstream 2k		Chr03-15160-40153784	F2332	CCGG	Glyma.03G190800	Gene body
Chr02-764-2474800	F1221	CCGG	Glyma.02G027500	Gene body		Chr04-18806-46441469	F1331	CCGG	Glyma.04G192600	Gene body		Chr03-15659-41400428	F2332	CCGG	Glyma.03G206400	Gene body
Chr03-11695-29572283	F1221	CCGG	Glyma.03G102900	Gene body		Chr04-19197-47732767	F1331	CCGG	Glyma.04G204800	Gene body		Chr03-16468-43699530	F2332	CCGG	Glyma.03G237000	Gene body
Chr03-14782-39102341	F1221	CCGG	Glyma.03G178500	Gene body		Chr04-4144-12166372	F1331	CCGG	Glyma.04G110300	Gene body		Chr03-16980-45119688	F2332	CCGG	Glyma.03G256300	Gene body
Chr03-6701-17025687	F1221	CCGG	Glyma.03G071400	Gene upstream 2k		Chr04-4271-12646877	F1331	CCGG	Glyma.04G112700	Gene body		Chr03-5394-14257406	F2332	CCGG	Glyma.03G068700	Gene body
Chr04-1153-3074131	F1221	CCGG	Glyma.04G038600	Gene body		Chr04-797-2180596	F1331	CCGG	Glyma.04G026800	Gene body		Chr03-7262-18611367	F2332	CCGG	Glyma.03G075200	Gene upstream 2k
Chr04-15-44149	F1221	CCGG	Glyma.04G000300	Gene body		Chr05-15429-38589495	F1331	CCGG	Glyma.05G202400	Gene upstream 2k		Chr03-7262-18611367	F2332	CCGG	Glyma.03G075100	Gene body
Chr04-1592-4459057	F1221	CCGG	Glyma.04G055200	Gene body		Chr05-327-1111284	F1331	CCGG	Glyma.05G012200	Gene body		Chr03-9216-23054778	F2332	CCGG	Glyma.03G083100	Gene body
Chr04-191-579370	F1221	CCGG	Glyma.04G007500	Gene downstream 2k		Chr05-6131-15800449	F1331	CCGG	Glyma.05G085500	Gene body		Chr04-1151-3070624	F2332	CCGG	Glyma.04G038600	Gene body
Chr04-191-579370	F1221	CCGG	Glyma.04G007600	Gene upstream 2k		Chr06-15011-38207460	F1331	CCGG	Glyma.06G235800	Gene body		Chr04-18155-44200806	F2332	CCGG	Glyma.04G177800	Gene upstream 2k
Chr04-19839-49505726	F1221	CCGG	Glyma.04G224800	Gene upstream 2k		Chr06-15231-38951157	F1331	CCGG	Glyma.06G238300	Gene body		Chr04-18870-46666658	F2332	CCGG	Glyma.04G194900	Gene body
Chr04-41-116596	F1221	CCGG	Glyma.04G001400	Gene body		Chr06-15768-40491854	F1331	CCGG	Glyma.06G243300	Gene body		Chr04-19197-47732767	F2332	CCGG	Glyma.04G204800	Gene body
Chr04-5586-16385149	F1221	CCGG	Glyma.04G124800	Gene body		Chr06-16717-43805342	F1331	CCGG	Glyma.06G256300	Gene body		Chr04-19839-49505726	F2332	CCGG	Glyma.04G224800	Gene upstream 2k
Chr04-6631-19192410	F1221	CCGG	Glyma.04G133900	Gene upstream 2k		Chr06-17160-44970287	F1331	CCGG	Glyma.06G262400	Gene body		Chr04-2417-6827577	F2332	CCGG	Glyma.04G081300	Gene body
Chr04-924-2489856	F1221	CCGG	Glyma.04G030500	Gene downstream 2k		Chr06-17893-47396082	F1331	CCGG	Glyma.06G285300	Gene downstream 2k		Chr04-2417-6827577	F2332	CCGG	Glyma.04G081400	Gene upstream 2k
Chr04-924-2489856	F1221	CCGG	Glyma.04G030600	Gene body		Chr06-2871-7858744	F1331	CCGG	Glyma.06G098700	Gene body		Chr04-2417-6827577	F2332	CCGG	Glyma.04G081200	Gene downstream 2k
Chr05-12839-31110903	F1221	CCGG	Glyma.05G118200	Gene body		Chr06-3236-8881380	F1331	CCGG	Glyma.06G109800	Gene body		Chr04-4271-12646877	F2332	CCGG	Glyma.04G112700	Gene body
Chr05-13506-33095038	F1221	CCGG	Glyma.05G138600	Gene body		Chr06-3567-9783756	F1331	CCGG	Glyma.06G120300	Gene body		Chr04-4568-13564989	F2332	CCGG	Glyma.04G116700	Gene body
Chr05-13825-33998556	F1221	CCGG	Glyma.05G146300	Gene body		Chr06-3677-10160090	F1331	CCGG	Glyma.06G124700	Gene body		Chr04-5586-16385149	F2332	CCGG	Glyma.04G124800	Gene body
Chr05-14989-37317119	F1221	CCGG	Glyma.05G186600	Gene body		Chr06-4288-11840398	F1331	CCGG	Glyma.06G145200	Gene body		Chr04-5593-16401378	F2332	CCGG	Glyma.04G124900	Gene body
Chr05-1984-5553542	F1221	CCGG	Glyma.05G059500	Gene upstream 2k		Chr06-5118-14351745	F1331	CCGG	Glyma.06G171400	Gene body		Chr04-797-2180596	F2332	CCGG	Glyma.04G026800	Gene body
Chr05-1984-5553542	F1221	CCGG	Glyma.05G059400	Gene downstream 2k		Chr06-6183-17582109	F1331	CCGG	Glyma.06G195700	Gene body		Chr05-12332-29570479	F2332	CCGG	Glyma.05G111100	Gene downstream 2k
Chr05-2480-7118170	F1221	CCGG	Glyma.05G068800	Gene body		Chr06-7113-20573585	F1331	CCGG	Glyma.06G209200	Gene body		Chr05-15414-38557665	F2332	CCGG	Glyma.05G201900	Gene downstream 2k
Chr05-2585-7370614	F1221	CCGG	Glyma.05G070300	Gene body		Chr06-7113-20573585	F1331	CCGG	Glyma.06G209300	Gene upstream 2k		Chr05-327-1111284	F2332	CCGG	Glyma.05G012200	Gene body
Chr05-6131-15800449	F1221	CCGG	Glyma.05G085500	Gene body		Chr06-7197-20944704	F1331	CCGG	Glyma.06G210900	Gene body		Chr05-401-1337020	F2332	CCGG	Glyma.05G014200	Gene body
Chr06-1343-3620199	F1221	CCGG	Glyma.06G048100	Gene body		Chr07-11457-30322708	F1331	CCGG	Glyma.07G173100	Gene body		Chr06-15066-38408829	F2332	CCGG	Glyma.06G236100	Gene body
Chr06-14043-35718415	F1221	CCGG	Glyma.06G230200	Gene upstream 2k		Chr07-14672-37685950	F1331	CCGG	Glyma.07G207500	Gene body		Chr06-17893-47396082	F2332	CCGG	Glyma.06G285300	Gene downstream 2k
Chr06-14043-35718415	F1221	CCGG	Glyma.06G230100	Gene body		Chr07-14672-37685950	F1331	CCGG	Glyma.07G207600	Gene upstream 2k		Chr06-3677-10160090	F2332	CCGG	Glyma.06G124700	Gene body
Chr06-14784-37824632	F1221	CCGG	Glyma.06G234800	Gene body		Chr07-1584-5391853	F1331	CCGG	Glyma.07G060700	Gene downstream 2k		Chr06-3783-10447981	F2332	CCGG	Glyma.06G127400	Gene body
Chr06-18730-50406248	F1221	CCGG	Glyma.06G315100	Gene body		Chr07-1584-5391853	F1331	CCGG	Glyma.07G060800	Gene body		Chr06-4242-11740963	F2332	CCGG	Glyma.06G144100	Gene body
Chr06-2217-6053328	F1221	CCGG	Glyma.06G078200	Gene body		Chr07-2670-8768127	F1331	CCGG	Glyma.07G093900	Gene body		Chr06-5394-15197132	F2332	CCGG	Glyma.06G179000	Gene body
Chr06-3168-8726526	F1221	CCGG	Glyma.06G108500	Gene body		Chr07-625-2042878	F1331	CCGG	Glyma.07G026000	Gene body		Chr06-5395-15197213	F2332	CCGG	Glyma.06G179000	Gene body
Chr06-3236-8881380	F1221	CCGG	Glyma.06G109800	Gene body		Chr07-6553-21335094	F1331	CCGG	Glyma.07G161800	Gene body		Chr06-6830-19694067	F2332	CCGG	Glyma.06G206000	Gene body
Chr06-3567-9783756	F1221	CCGG	Glyma.06G120300	Gene body		Chr07-71-213213	F1331	CCGG	Glyma.07G002600	Gene body		Chr06-7113-20573585	F2332	CCGG	Glyma.06G209200	Gene body
Chr06-3677-10160090	F1221	CCGG	Glyma.06G124700	Gene body		Chr08-1367-3963625	F1331	CCGG	Glyma.08G050600	Gene downstream 2k		Chr06-7113-20573585	F2332	CCGG	Glyma.06G209300	Gene upstream 2k
Chr06-4288-11840398	F1221	CCGG	Glyma.06G145200	Gene body		Chr08-1367-3963625	F1331	CCGG	Glyma.08G050700	Gene body		Chr07-1069-3511618	F2332	CCGG	Glyma.07G042200	Gene upstream 2k
Chr06-4537-12519205	F1221	CCGG	Glyma.06G153200	Gene body		Chr08-13790-35762171	F1331	CCGG	Glyma.08G273000	Gene body		Chr07-1069-3511618	F2332	CCGG	Glyma.07G042100	Gene body
Chr06-6185-17586565	F1221	CCGG	Glyma.06G195800	Gene body		Chr08-15143-39531778	F1331	CCGG	Glyma.08G285600	Gene body		Chr07-1222-3973240	F2332	CCGG	Glyma.07G047300	Gene body
Chr06-6901-19881163	F1221	CCGG	Glyma.06G206600	Gene body		Chr08-15704-41239760	F1331	CCGG	Glyma.08G296400	Gene body		Chr07-15513-40510833	F2332	CCGG	Glyma.07G227400	Gene body
Chr06-7674-22549964	F1221	CCGG	Glyma.06G216400	Gene body		Chr08-17364-47049850	F1331	CCGG	Glyma.08G358300	Gene body		Chr07-1584-5391853	F2332	CCGG	Glyma.07G060700	Gene downstream 2k
Chr07-13929-35136451	F1221	CCGG	Glyma.07G183700	Gene body		Chr08-17439-47290481	F1331	CCGG	Glyma.08G361400	Gene upstream 2k		Chr07-1584-5391853	F2332	CCGG	Glyma.07G060800	Gene body
Chr07-1561-5320818	F1221	CCGG	Glyma.07G059700	Gene body		Chr08-17439-47290481	F1331	CCGG	Glyma.08G361300	Gene downstream 2k		Chr07-3413-11617467	F2332	CCGG	Glyma.07G112200	Gene body
Chr07-1561-5320818	F1221	CCGG	Glyma.07G059600	Gene downstream 2k		Chr08-2017-5873459	F1331	CCGG	Glyma.08G077300	Gene body		Chr07-4994-16605915	F2332	CCGG	Glyma.07G140200	Gene downstream 2k
Chr07-16359-42808025	F1221	CCGG	Glyma.07G250000	Gene body		Chr08-3189-9364947	F1331	CCGG	Glyma.08G121200	Gene downstream 2k		Chr07-4994-16605915	F2332	CCGG	Glyma.07G140300	Gene upstream 2k
Chr07-1916-6579494	F1221	CCGG	Glyma.07G072500	Gene body		Chr08-3419-10060906	F1331	CCGG	Glyma.08G131200	Gene body		Chr08-10881-29856735	F2332	CCGG	Glyma.08G264300	Gene downstream 2k
Chr07-2416-8106565	F1221	CCGG	Glyma.07G087600	Gene downstream 2k		Chr08-4752-14614914	F1331	CCGG	Glyma.08G182200	Gene body		Chr08-13413-34728531	F2332	CCGG	Glyma.08G269400	Gene downstream 2k
Chr07-4432-14945792	F1221	CCGG	Glyma.07G125300	Gene body		Chr08-4774-14725403	F1331	CCGG	Glyma.08G183500	Gene body		Chr08-1367-3963625	F2332	CCGG	Glyma.08G050600	Gene downstream 2k
Chr08-1364-3962546	F1221	CCGG	Glyma.08G050700	Gene upstream 2k		Chr08-5097-15707433	F1331	CCGG	Glyma.08G195000	Gene upstream 2k		Chr08-1367-3963625	F2332	CCGG	Glyma.08G050700	Gene body
Chr08-1364-3962546	F1221	CCGG	Glyma.08G050500	Gene downstream 2k		Chr08-5097-15707433	F1331	CCGG	Glyma.08G194900	Gene downstream 2k		Chr08-17269-46632536	F2332	CCGG	Glyma.08G353100	Gene upstream 2k
Chr08-1364-3962546	F1221	CCGG	Glyma.08G050600	Gene body		Chr08-7618-23849611	F1331	CCGG	Glyma.08G260400	Gene body		Chr08-2017-5873459	F2332	CCGG	Glyma.08G077300	Gene body
Chr08-15234-39880984	F1221	CCGG	Glyma.08G287800	Gene body		Chr09-1247-4152165	F1331	CCGG	Glyma.09G048000	Gene body		Chr08-3419-10060906	F2332	CCGG	Glyma.08G131200	Gene body
Chr08-17000-45696057	F1221	CCGG	Glyma.08G340900	Gene body		Chr09-14695-36715353	F1331	CCGG	Glyma.09G148200	Gene body		Chr08-44-123421	F2332	CCGG	Glyma.08G001800	Gene upstream 2k
Chr08-17366-47050502	F1221	CCGG	Glyma.08G358300	Gene body		Chr09-14797-37147491	F1331	CCGG	Glyma.09G150500	Gene body		Chr08-44-123421	F2332	CCGG	Glyma.08G001700	Gene downstream 2k
Chr08-2574-7719384	F1221	CCGG	Glyma.08G100500	Gene body		Chr09-18332-47722022	F1331	CCGG	Glyma.09G258500	Gene body		Chr08-4752-14614914	F2332	CCGG	Glyma.08G182200	Gene body
Chr08-3189-9364947	F1221	CCGG	Glyma.08G121200	Gene downstream 2k		Chr09-2697-9256814	F1331	CCGG	Glyma.09G080200	Gene body		Chr08-4768-14706333	F2332	CCGG	Glyma.08G183300	Gene upstream 2k
Chr08-44-123421	F1221	CCGG	Glyma.08G001800	Gene upstream 2k		Chr09-6956-19887841	F1331	CCGG	Glyma.09G106100	Gene upstream 2k		Chr08-4960-15239256	F2332	CCGG	Glyma.08G189600	Gene body
Chr08-44-123421	F1221	CCGG	Glyma.08G001700	Gene downstream 2k		Chr10-1179-3477137	F1331	CCGG	Glyma.10G039200	Gene body		Chr08-5037-15501561	F2332	CCGG	Glyma.08G192700	Gene body
Chr08-5597-17228770	F1221	CCGG	Glyma.08G213400	Gene body		Chr10-14285-35739927	F1331	CCGG	Glyma.10G132700	Gene upstream 2k		Chr08-5955-18373264	F2332	CCGG	Glyma.08G226400	Gene body
Chr08-5955-18373264	F1221	CCGG	Glyma.08G226400	Gene body		Chr10-14348-35870913	F1331	CCGG	Glyma.10G133700	Gene body		Chr08-7618-23849611	F2332	CCGG	Glyma.08G260400	Gene body
Chr08-6273-19694142	F1221	CCGG	Glyma.08G234700	Gene body		Chr10-16577-41946938	F1331	CCGG	Glyma.10G186500	Gene body		Chr08-8891-26251143	F2332	CCGG	Glyma.08G261800	Gene body
Chr08-6341-19945501	F1221	CCGG	Glyma.08G236000	Gene upstream 2k		Chr10-1671-4940624	F1331	CCGG	Glyma.10G054300	Gene downstream 2k		Chr08-9991-28090310	F2332	CCGG	Glyma.08G262900	Gene body
Chr08-88-256353	F1221	CCGG	Glyma.08G003300	Gene body		Chr10-1671-4940624	F1331	CCGG	Glyma.10G054400	Gene upstream 2k		Chr09-10996-27240879	F2332	CCGG	Glyma.09G117100	Gene downstream 2k
Chr09-1021-3366877	F1221	CCGG	Glyma.09G040400	Gene downstream 2k		Chr10-16801-42625038	F1331	CCGG	Glyma.10G194100	Gene upstream 2k		Chr09-11844-29042258	F2332	CCGG	Glyma.09G120600	Gene body
Chr09-1145-3771623	F1221	CCGG	Glyma.09G044200	Gene upstream 2k		Chr10-16990-43264430	F1331	CCGG	Glyma.10G201400	Gene downstream 2k		Chr09-14340-35623221	F2332	CCGG	Glyma.09G143300	Gene body
Chr09-1145-3771623	F1221	CCGG	Glyma.09G044100	Gene body		Chr10-16990-43264430	F1331	CCGG	Glyma.10G201500	Gene body		Chr09-14565-36291655	F2332	CCGG	Glyma.09G146300	Gene body
Chr09-11887-29199499	F1221	CCGG	Glyma.09G121300	Gene body		Chr10-18345-47439796	F1331	CCGG	Glyma.10G246000	Gene body		Chr09-15844-40623570	F2332	CCGG	Glyma.09G181300	Gene body
Chr09-14695-36715353	F1221	CCGG	Glyma.09G148200	Gene body		Chr10-18671-48250830	F1331	CCGG	Glyma.10G255700	Gene body		Chr09-16253-41707463	F2332	CCGG	Glyma.09G192500	Gene upstream 2k
Chr09-16306-41842041	F1221	CCGG	Glyma.09G193900	Gene body		Chr10-19396-50373440	F1331	CCGG	Glyma.10G283000	Gene body		Chr09-165-483058	F2332	CCGG	Glyma.09G006600	Gene body
Chr09-16306-41842041	F1221	CCGG	Glyma.09G194000	Gene downstream 2k		Chr10-19505-50663707	F1331	CCGG	Glyma.10G287600	Gene upstream 2k		Chr09-165-483058	F2332	CCGG	Glyma.09G006500	Gene downstream 2k
Chr09-165-483058	F1221	CCGG	Glyma.09G006600	Gene body		Chr10-19734-51341789	F1331	CCGG	Glyma.10G296700	Gene upstream 2k		Chr09-16807-43264370	F2332	CCGG	Glyma.09G208300	Gene body
Chr09-165-483058	F1221	CCGG	Glyma.09G006500	Gene downstream 2k		Chr10-2322-6791944	F1331	CCGG	Glyma.10G069000	Gene upstream 2k		Chr09-18332-47722022	F2332	CCGG	Glyma.09G258500	Gene body
Chr09-16807-43264370	F1221	CCGG	Glyma.09G208300	Gene body		Chr10-2322-6791944	F1331	CCGG	Glyma.10G068900	Gene body		Chr09-18769-49116810	F2332	CCGG	Glyma.09G275700	Gene downstream 2k
Chr09-17457-45081769	F1221	CCGG	Glyma.09G225900	Gene body		Chr10-3825-10481630	F1331	CCGG	Glyma.10G084300	Gene body		Chr09-18769-49116810	F2332	CCGG	Glyma.09G275800	Gene body
Chr09-1756-5975863	F1221	CCGG	Glyma.09G062700	Gene body		Chr10-3825-10481630	F1331	CCGG	Glyma.10G084400	Gene upstream 2k		Chr09-18814-49244460	F2332	CCGG	Glyma.09G277000	Gene body
Chr09-17774-45862185	F1221	CCGG	Glyma.09G236100	Gene downstream 2k		Chr11-13078-33432833	F1331	CCGG	Glyma.11G239800	Gene body		Chr09-18979-49798357	F2332	CCGG	Glyma.09G282400	Gene body
Chr09-17774-45862185	F1221	CCGG	Glyma.09G236000	Gene body		Chr11-13121-33557243	F1331	CCGG	Glyma.11G241300	Gene downstream 2k		Chr09-3696-12289860	F2332	CCGG	Glyma.09G091200	Gene body
Chr09-18587-48532289	F1221	CCGG	Glyma.09G267500	Gene body		Chr11-13121-33557243	F1331	CCGG	Glyma.11G241400	Gene body		Chr09-615-2061671	F2332	CCGG	Glyma.09G025400	Gene body
Chr09-18979-49798357	F1221	CCGG	Glyma.09G282400	Gene body		Chr11-5566-14697148	F1331	CCGG	Glyma.11G160400	Gene upstream 2k		Chr09-661-2195379	F2332	CCGG	Glyma.09G026900	Gene body
Chr09-2850-9760647	F1221	CCGG	Glyma.09G082400,Glyma.09G082500	Gene body		Chr12-12014-30694001	F1331	CCGG	Glyma.12G162200	Gene body		Chr09-6777-19538285	F2332	CCGG	Glyma.09G105300	Gene body
Chr09-5-28148	F1221	CCGG	Glyma.09G000500	Gene body		Chr12-13311-34216964	F1331	CCGG	Glyma.12G181600	Gene body		Chr09-6777-19538285	F2332	CCGG	Glyma.09G105200	Gene downstream 2k
Chr09-6783-19553583	F1221	CCGG	Glyma.09G105300	Gene body		Chr12-4651-13830028	F1331	CCGG	Glyma.12G126600	Gene downstream 2k		Chr09-6956-19887841	F2332	CCGG	Glyma.09G106100	Gene upstream 2k
Chr09-9719-25612157	F1221	CCGG	Glyma.09G116000	Gene body		Chr13-11465-26079373	F1331	CCGG	Glyma.13G147500	Gene body		Chr09-911-3021668	F2332	CCGG	Glyma.09G036000	Gene body
Chr09-98-289044	F1221	CCGG	Glyma.09G003400	Gene body		Chr13-13029-31097200	F1331	CCGG	Glyma.13G197200	Gene body		Chr10-1127-3281262	F2332	CCGG	Glyma.10G037300	Gene body
Chr10-1182-3489632	F1221	CCGG	Glyma.10G039400	Gene body		Chr13-13797-33648485	F1331	CCGG	Glyma.13G223400	Gene body		Chr10-1128-3282311	F2332	CCGG	Glyma.10G037300	Gene body
Chr10-1182-3489632	F1221	CCGG	Glyma.10G039300	Gene downstream 2k		Chr13-14158-34603074	F1331	CCGG	Glyma.13G235300	Gene downstream 2k		Chr10-16252-40818121	F2332	CCGG	Glyma.10G174800	Gene upstream 2k
Chr10-1266-3802821	F1221	CCGG	Glyma.10G042600	Gene body		Chr13-14158-34603074	F1331	CCGG	Glyma.13G235400	Gene body		Chr10-16252-40818121	F2332	CCGG	Glyma.10G174700	Gene body
Chr10-15272-38082641	F1221	CCGG	Glyma.10G146100	Gene body		Chr13-14807-36244124	F1331	CCGG	Glyma.13G257100	Gene body		Chr10-16801-42625038	F2332	CCGG	Glyma.10G194100	Gene upstream 2k
Chr10-15272-38082641	F1221	CCGG	Glyma.10G146000	Gene downstream 2k		Chr13-15227-37810784	F1331	CCGG	Glyma.13G276600	Gene body		Chr10-17761-45712402	F2332	CCGG	Glyma.10G226600	Gene body
Chr10-16056-40277368	F1221	CCGG	Glyma.10G168600	Gene body		Chr13-16256-40893804	F1331	CCGG	Glyma.13G313600	Gene downstream 2k		Chr10-18025-46493561	F2332	CCGG	Glyma.10G235700	Gene downstream 2k
Chr10-16577-41946938	F1221	CCGG	Glyma.10G186500	Gene body		Chr13-16863-42595893	F1331	CCGG	Glyma.13G331400	Gene body		Chr10-18025-46493561	F2332	CCGG	Glyma.10G235800	Gene body
Chr10-16990-43264430	F1221	CCGG	Glyma.10G201400	Gene downstream 2k		Chr13-17803-45212889	F1331	CCGG	Glyma.13G366200	Gene body		Chr10-18025-46493561	F2332	CCGG	Glyma.10G235900	Gene upstream 2k
Chr10-16990-43264430	F1221	CCGG	Glyma.10G201500	Gene body		Chr13-4378-5884822	F1331	CCGG	Glyma.13G026600	Gene body		Chr10-18150-46792664	F2332	CCGG	Glyma.10G239300	Gene body
Chr10-19240-49842230	F1221	CCGG	Glyma.10G275800	Gene body		Chr14-10623-26840711	F1331	CCGG	Glyma.14G139500	Gene upstream 2k		Chr10-18228-47040855	F2332	CCGG	Glyma.10G241900	Gene body
Chr10-2273-6669819	F1221	CCGG	Glyma.10G067800	Gene body		Chr14-18997-48655655	F1331	CCGG	Glyma.14G221700	Gene body		Chr10-18612-48091064	F2332	CCGG	Glyma.10G253300	Gene body
Chr10-2304-6726286	F1221	CCGG	Glyma.10G068100	Gene body		Chr15-17269-44075591	F1331	CCGG	Glyma.15G234300	Gene body		Chr10-1865-5594660	F2332	CCGG	Glyma.10G060200	Gene body
Chr10-2322-6791944	F1221	CCGG	Glyma.10G069000	Gene upstream 2k		Chr15-17489-44997999	F1331	CCGG	Glyma.15G239300	Gene upstream 2k		Chr10-19396-50373440	F2332	CCGG	Glyma.10G283000	Gene body
Chr10-2322-6791944	F1221	CCGG	Glyma.10G068900	Gene body		Chr15-18500-49338999	F1331	CCGG	Glyma.15G261000	Gene body		Chr10-19409-50399935	F2332	CCGG	Glyma.10G283400	Gene body
Chr10-2342-6833000	F1221	CCGG	Glyma.10G069500	Gene body		Chr15-18548-49596158	F1331	CCGG	Glyma.15G263100	Gene body		Chr10-19434-50474958	F2332	CCGG	Glyma.10G284400	Gene body
Chr10-332-1114501	F1221	CCGG	Glyma.10G012000	Gene body		Chr15-3319-9218584	F1331	CCGG	Glyma.15G117200	Gene body		Chr10-19591-50928154	F2332	CCGG	Glyma.10G291300	Gene body
Chr10-332-1114501	F1221	CCGG	Glyma.10G012100	Gene upstream 2k		Chr15-4003-11528974	F1331	CCGG	Glyma.15G140800	Gene body		Chr10-2124-6220810	F2332	CCGG	Glyma.10G065100	Gene body
Chr10-5051-13912489	F1221	CCGG	Glyma.10G095500	Gene upstream 2k		Chr15-4758-14072811	F1331	CCGG	Glyma.15G163800	Gene upstream 2k		Chr10-3889-10607933	F2332	CCGG	Glyma.10G084900	Gene body
Chr10-6624-17413459	F1221	CCGG	Glyma.10G099100	Gene body		Chr15-4834-14344185	F1331	CCGG	Glyma.15G165300	Gene body		Chr10-4906-13391947	F2332	CCGG	Glyma.10G093800	Gene body
Chr10-9946-24460779	F1221	CCGG	Glyma.10G107700	Gene body		Chr16-11712-31432369	F1331	CCGG	Glyma.16G153700	Gene body		Chr10-5051-13912489	F2332	CCGG	Glyma.10G095500	Gene upstream 2k
Chr11-11591-28825559	F1221	CCGG	Glyma.11G205600	Gene upstream 2k		Chr16-12961-35811032	F1331	CCGG	Glyma.16G196500	Gene downstream 2k		Chr11-1136-3004084	F2332	CCGG	Glyma.11G041200	Gene body
Chr11-11591-28825559	F1221	CCGG	Glyma.11G205500	Gene body		Chr16-12961-35811032	F1331	CCGG	Glyma.16G196600	Gene body		Chr11-13128-33572149	F2332	CCGG	Glyma.11G241600	Gene upstream 2k
Chr11-4254-11340947	F1221	CCGG	Glyma.11G147100	Gene body		Chr16-1663-5447526	F1331	CCGG	Glyma.16G055600	Gene upstream 2k		Chr11-1670-4237719	F2332	CCGG	Glyma.11G056000	Gene body
Chr11-5802-15425842	F1221	CCGG	Glyma.11G163900	Gene body		Chr16-1886-6226244	F1331	CCGG	Glyma.16G063300	Gene body		Chr11-2770-7231023	F2332	CCGG	Glyma.11G095300	Gene body
Chr12-124-417413	F1221	CCGG	Glyma.12G005300	Gene body		Chr16-8218-20193164	F1331	CCGG	Glyma.16G101200	Gene body		Chr12-12076-30861139	F2332	CCGG	Glyma.12G162600	Gene upstream 2k
Chr12-13013-33312516	F1221	CCGG	Glyma.12G175400	Gene body		Chr16-9791-24364841	F1331	CCGG	Glyma.16G110500	Gene upstream 2k		Chr12-13311-34216964	F2332	CCGG	Glyma.12G181600	Gene body
Chr12-14643-38226629	F1221	CCGG	Glyma.12G222600	Gene body		Chr16-9791-24364841	F1331	CCGG	Glyma.16G110400	Gene body		Chr12-14643-38226629	F2332	CCGG	Glyma.12G222600	Gene body
Chr12-14911-39101134	F1221	CCGG	Glyma.12G231100	Gene body		Chr17-13808-34757075	F1331	CCGG	Glyma.17G210600	Gene upstream 2k		Chr12-14802-38736888	F2332	CCGG	Glyma.12G227500	Gene body
Chr12-1639-4783380	F1221	CCGG	Glyma.12G064900	Gene downstream 2k		Chr17-15513-40383768	F1331	CCGG	Glyma.17G248600	Gene body		Chr12-4651-13830028	F2332	CCGG	Glyma.12G126600	Gene downstream 2k
Chr12-206-597813	F1221	CCGG	Glyma.12G008100	Gene body		Chr17-2310-6709689	F1331	CCGG	Glyma.17G086900	Gene body		Chr12-4791-14275524	F2332	CCGG	Glyma.12G128900	Gene body
Chr12-206-597813	F1221	CCGG	Glyma.12G008000	Gene downstream 2k		Chr17-2404-6999470	F1331	CCGG	Glyma.17G089900	Gene downstream 2k		Chr12-4933-14766566	F2332	CCGG	Glyma.12G130900	Gene downstream 2k
Chr12-35-119189	F1221	CCGG	Glyma.12G001500	Gene body		Chr17-407-1290596	F1331	CCGG	Glyma.17G017300	Gene body		Chr12-4933-14766566	F2332	CCGG	Glyma.12G131000	Gene upstream 2k
Chr12-35-119189	F1221	CCGG	Glyma.12G001400	Gene downstream 2k		Chr17-8617-23587757	F1331	CCGG	Glyma.17G185900	Gene upstream 2k		Chr12-5441-16371433	F2332	CCGG	Glyma.12G137300	Gene upstream 2k
Chr12-4612-13701338	F1221	CCGG	Glyma.12G124500	Gene upstream 2k		Chr17-8617-23587757	F1331	CCGG	Glyma.17G185800	Gene downstream 2k		Chr12-7062-20577545	F2332	CCGG	Glyma.12G147700	Gene body
Chr12-4612-13701338	F1221	CCGG	Glyma.12G124400	Gene body		Chr18-16511-43615788	F1331	CCGG	Glyma.18G181300	Gene body		Chr12-846-2457073	F2332	CCGG	Glyma.12G032500	Gene body
Chr12-5441-16371433	F1221	CCGG	Glyma.12G137300	Gene upstream 2k		Chr18-16511-43615788	F1331	CCGG	Glyma.18G181400	Gene upstream 2k		Chr13-10576-23083922	F2332	CCGG	Glyma.13G117700	Gene body
Chr12-5738-17345001	F1221	CCGG	Glyma.12G140500	Gene downstream 2k		Chr18-16814-44808158	F1331	CCGG	Glyma.18G186200	Gene body		Chr13-10576-23083922	F2332	CCGG	Glyma.13G117800	Gene downstream 2k
Chr13-11465-26079373	F1221	CCGG	Glyma.13G147500	Gene body		Chr18-17608-47372994	F1331	CCGG	Glyma.18G197400	Gene body		Chr13-10742-23691118	F2332	CCGG	Glyma.13G123700	Gene body
Chr13-12985-30916174	F1221	CCGG	Glyma.13G195600	Gene body		Chr18-18538-50429499	F1331	CCGG	Glyma.18G217000	Gene body		Chr13-11124-24934876	F2332	CCGG	Glyma.13G136700	Gene body
Chr13-13129-31503090	F1221	CCGG	Glyma.13G201400	Gene body		Chr18-19784-54397178	F1331	CCGG	Glyma.18G258500	Gene body		Chr13-12985-30916174	F2332	CCGG	Glyma.13G195600	Gene body
Chr13-13410-32434020	F1221	CCGG	Glyma.13G210500	Gene body		Chr18-20417-56481025	F1331	CCGG	Glyma.18G284200	Gene upstream 2k		Chr13-13029-31097200	F2332	CCGG	Glyma.13G197200	Gene body
Chr13-13410-32434020	F1221	CCGG	Glyma.13G210600	Gene upstream 2k		Chr18-20417-56481025	F1331	CCGG	Glyma.18G284100	Gene body		Chr13-13797-33648485	F2332	CCGG	Glyma.13G223400	Gene body
Chr13-13507-32696628	F1221	CCGG	Glyma.13G213400	Gene body		Chr18-365-931920	F1331	CCGG	Glyma.18G013300	Gene upstream 2k		Chr13-13858-33839876	F2332	CCGG	Glyma.13G225900	Gene body
Chr13-13737-33424123	F1221	CCGG	Glyma.13G221200	Gene body		Chr18-365-931920	F1331	CCGG	Glyma.18G013200	Gene body		Chr13-14158-34603074	F2332	CCGG	Glyma.13G235300	Gene downstream 2k
Chr13-14618-35796346	F1221	CCGG	Glyma.13G250500	Gene upstream 2k		Chr18-4120-13284333	F1331	CCGG	Glyma.18G111800	Gene body		Chr13-14158-34603074	F2332	CCGG	Glyma.13G235400	Gene body
Chr13-14849-36514872	F1221	CCGG	Glyma.13G261300	Gene upstream 2k		Chr18-4367-14231754	F1331	CCGG	Glyma.18G116300	Gene body		Chr13-14364-35092551	F2332	CCGG	Glyma.13G241000	Gene body
Chr13-14849-36514872	F1221	CCGG	Glyma.13G261100	Gene downstream 2k		Chr18-4413-14364732	F1331	CCGG	Glyma.18G116900	Gene body		Chr13-15388-38370983	F2332	CCGG	Glyma.13G282300	Gene body
Chr13-14849-36514872	F1221	CCGG	Glyma.13G261200	Gene body		Chr19-15485-36610340	F1331	CCGG	Glyma.19G112100	Gene upstream 2k		Chr13-15597-39067558	F2332	CCGG	Glyma.13G290500	Gene upstream 2k
Chr13-14899-36659826	F1221	CCGG	Glyma.13G263200	Gene body		Chr19-15485-36610340	F1331	CCGG	Glyma.19G112000	Gene body		Chr13-16110-40459181	F2332	CCGG	Glyma.13G308900	Gene body
Chr13-16390-41260714	F1221	CCGG	Glyma.13G318100	Gene body		Chr19-17260-42353894	F1331	CCGG	Glyma.19G162800	Gene body		Chr13-16256-40893804	F2332	CCGG	Glyma.13G313600	Gene downstream 2k
Chr13-16390-41260714	F1221	CCGG	Glyma.13G318000	Gene downstream 2k		Chr19-18664-46586582	F1331	CCGG	Glyma.19G212100	Gene body		Chr13-17233-43505588	F2332	CCGG	Glyma.13G343800	Gene body
Chr13-16468-41454356	F1221	CCGG	Glyma.13G320100	Gene body		Chr19-19516-49027356	F1331	CCGG	Glyma.19G242400	Gene body		Chr13-17233-43505588	F2332	CCGG	Glyma.13G343900	Gene upstream 2k
Chr13-232-686301	F1221	CCGG	Glyma.13G002500	Gene body		Chr19-246-878513	F1331	CCGG	Glyma.19G009200	Gene body		Chr13-17497-44321129	F2332	CCGG	Glyma.13G354800	Gene body
Chr13-461-1335546	F1221	CCGG	Glyma.13G004800	Gene body		Chr19-3343-10538538	F1331	CCGG	Glyma.19G057200	Gene body		Chr13-17725-44890267	F2332	CCGG	Glyma.13G362100	Gene downstream 2k
Chr13-6662-10599758	F1221	CCGG	Glyma.13G033900	Gene body		Chr19-4322-12292284	F1331	CCGG	Glyma.19G061100	Gene body		Chr13-17725-44890267	F2332	CCGG	Glyma.13G362200	Gene body
Chr13-7198-12321221	F1221	CCGG	Glyma.13G039900	Gene body		Chr19-656-2145391	F1331	CCGG	Glyma.19G020100	Gene body		Chr13-17803-45212889	F2332	CCGG	Glyma.13G366200	Gene body
Chr13-7470-12904886	F1221	CCGG	Glyma.13G040500	Gene body		Chr19-987-3311361	F1331	CCGG	Glyma.19G026600	Gene body		Chr13-65-224802	F2332	CCGG	Glyma.13G000800	Gene body
Chr13-8491-15854384	F1221	CCGG	Glyma.13G061100	Gene body		Chr20-12030-29182931	F1331	CCGG	Glyma.20G078700	Gene body		Chr13-6662-10599758	F2332	CCGG	Glyma.13G033900	Gene body
Chr14-12923-32276341	F1221	CCGG	Glyma.14G149700,Glyma.14G149800	Gene body		Chr20-13826-34939385	F1331	CCGG	Glyma.20G106800	Gene body		Chr13-7198-12321221	F2332	CCGG	Glyma.13G039900	Gene body
Chr14-16174-39890258	F1221	CCGG	Glyma.14G163000	Gene body		Chr20-15483-39514861	F1331	CCGG	Glyma.20G156300	Gene downstream 2k		Chr13-8045-14550582	F2332	CCGG	Glyma.13G049500	Gene body
Chr14-17921-45325000	F1221	CCGG	Glyma.14G188500	Gene upstream 2k		Chr20-15483-39514861	F1331	CCGG	Glyma.20G156400	Gene body		Chr13-8452-15739630	F2332	CCGG	Glyma.13G060000	Gene downstream 2k
Chr14-17921-45325000	F1221	CCGG	Glyma.14G188400	Gene body		Chr20-17261-45065159	F1331	CCGG	Glyma.20G214700	Gene body		Chr13-8491-15854384	F2332	CCGG	Glyma.13G061100	Gene body
Chr14-18103-45923415	F1221	CCGG	Glyma.14G194100	Gene body		Chr20-17261-45065159	F1331	CCGG	Glyma.20G214600	Gene downstream 2k		Chr14-13531-34320175	F2332	CCGG	Glyma.14G156700	Gene downstream 2k
Chr14-18674-47612640	F1221	CCGG	Glyma.14G211200	Gene body		Chr20-17261-45065159	F1331	CCGG	Glyma.20G214800	Gene upstream 2k		Chr14-16174-39890258	F2332	CCGG	Glyma.14G163000	Gene body
Chr15-1115-2908212	F1221	CCGG	Glyma.15G036900	Gene body		Chr20-18110-47511900	F1331	CCGG	Glyma.20G244900	Gene body		Chr14-17792-44796347	F2332	CCGG	Glyma.14G184500	Gene downstream 2k
Chr15-11902-32198602	F1221	CCGG	Glyma.15G210100	Gene body		Chr20-3331-9655194	F1331	CCGG	Glyma.20G049200	Gene body		Chr14-18674-47612640	F2332	CCGG	Glyma.14G211200	Gene body
Chr15-1659-4451166	F1221	CCGG	Glyma.15G057800	Gene body		Chr20-7062-16894732	F1331	CCGG	Glyma.20G057700	Gene upstream 2k		Chr14-3794-11218001	F2332	CCGG	Glyma.14G106500	Gene upstream 2k
Chr15-17905-46848386	F1221	CCGG	Glyma.15G245800	Gene body		Chr20-728-1997523	F1331	CCGG	Glyma.20G019200	Gene body		Chr14-8463-21923232	F2332	CCGG	Glyma.14G129600	Gene body
Chr15-2077-5548539	F1221	CCGG	Glyma.15G072500	Gene body		Chr20-728-1997523	F1331	CCGG	Glyma.20G019300	Gene upstream 2k		Chr15-1115-2908212	F2332	CCGG	Glyma.15G036900	Gene body
Chr15-2486-6739114	F1221	CCGG	Glyma.15G087500	Gene body		Chr01-31231-46320720	F1331	CCWGG	Glyma.01G137300	Gene body		Chr15-17905-46848386	F2332	CCGG	Glyma.15G245800	Gene body
Chr15-2636-7192991	F1221	CCGG	Glyma.15G092800	Gene body		Chr01-34796-52831743	F1331	CCWGG	Glyma.01G193700	Gene downstream 2k		Chr15-18563-49656581	F2332	CCGG	Glyma.15G263400	Gene body
Chr15-2948-8131777	F1221	CCGG	Glyma.15G103900	Gene body		Chr01-3491-6709944	F1331	CCWGG	Glyma.01G053300	Gene upstream 2k		Chr15-18894-50890762	F2332	CCGG	Glyma.15G271700	Gene downstream 2k
Chr15-3-12483	F1221	CCGG	Glyma.15G000200	Gene body		Chr01-3538-6792587	F1331	CCWGG	Glyma.01G053600	Gene body		Chr15-18894-50890762	F2332	CCGG	Glyma.15G271800	Gene upstream 2k
Chr15-3417-9632311	F1221	CCGG	Glyma.15G121700	Gene body		Chr02-16214-26039248	F1331	CCWGG	Glyma.02G168900	Gene body		Chr15-1923-5146195	F2332	CCGG	Glyma.15G067400	Gene downstream 2k
Chr15-5207-15538518	F1221	CCGG	Glyma.15G170800	Gene body		Chr02-23614-36790708	F1331	CCWGG	Glyma.02G194500,Glyma.02G194600	Gene upstream 2k		Chr15-2486-6739114	F2332	CCGG	Glyma.15G087500	Gene body
Chr16-107-300932	F1221	CCGG	Glyma.16G004800	Gene body		Chr02-24491-38297176	F1331	CCWGG	Glyma.02G199600	Gene downstream 2k		Chr15-2852-7811731	F2332	CCGG	Glyma.15G100400	Gene upstream 2k
Chr16-11184-29336534	F1221	CCGG	Glyma.16G136000	Gene body		Chr02-29771-48483133	F1331	CCWGG	Glyma.02G311300	Gene body		Chr15-2948-8131777	F2332	CCGG	Glyma.15G103900	Gene body
Chr16-12967-35818987	F1221	CCGG	Glyma.16G196700	Gene body		Chr02-4325-8386080	F1331	CCWGG	Glyma.02G093800	Gene body		Chr15-3530-10071767	F2332	CCGG	Glyma.15G126900,Glyma.15G127000	Gene body
Chr16-13416-37265072	F1221	CCGG	Glyma.16G215000	Gene body		Chr02-6721-13179658	F1331	CCWGG	Glyma.02G128900	Gene downstream 2k		Chr15-3631-10463001	F2332	CCGG	Glyma.15G130300	Gene body
Chr16-1663-5447526	F1221	CCGG	Glyma.16G055600	Gene upstream 2k		Chr02-834-1567669	F1331	CCWGG	Glyma.02G017900	Gene body		Chr15-5005-14910882	F2332	CCGG	Glyma.15G168000	Gene body
Chr16-2092-7166462	F1221	CCGG	Glyma.16G071500,Glyma.16G071600	Gene body		Chr02-9458-17740119	F1331	CCWGG	Glyma.02G159400	Gene downstream 2k		Chr15-5207-15538518	F2332	CCGG	Glyma.15G170800	Gene body
Chr16-5211-14206986	F1221	CCGG	Glyma.16G091400	Gene body		Chr03-11235-17054173	F1331	CCWGG	Glyma.03G071600	Gene body		Chr16-10625-27236389	F2332	CCGG	Glyma.16G123100	Gene body
Chr17-13214-32916992	F1221	CCGG	Glyma.17G204000	Gene body		Chr03-18975-27026474	F1331	CCWGG	Glyma.03G091100	Gene body		Chr16-10966-28493262	F2332	CCGG	Glyma.16G130900	Gene downstream 2k
Chr17-13527-33875326	F1221	CCGG	Glyma.17G206700	Gene body		Chr03-18977-27026933	F1331	CCWGG	Glyma.03G091100	Gene body		Chr16-13061-36066519	F2332	CCGG	Glyma.16G199300	Gene body
Chr17-13790-34668056	F1221	CCGG	Glyma.17G210100	Gene downstream 2k		Chr03-19059-27186772	F1331	CCWGG	Glyma.03G091900	Gene downstream 2k		Chr16-13416-37265072	F2332	CCGG	Glyma.16G215000	Gene body
Chr17-14343-36715591	F1221	CCGG	Glyma.17G217700	Gene upstream 2k		Chr03-19059-27186772	F1331	CCWGG	Glyma.03G091800	Gene body		Chr16-2415-8129489	F2332	CCGG	Glyma.16G079000	Gene downstream 2k
Chr17-15085-39222083	F1221	CCGG	Glyma.17G237000	Gene body		Chr03-19698-28125162	F1331	CCWGG	Glyma.03G095400	Gene upstream 2k		Chr16-8218-20193164	F2332	CCGG	Glyma.16G101200	Gene body
Chr17-1559-4576571	F1221	CCGG	Glyma.17G060300	Gene body		Chr03-21094-30706072	F1331	CCWGG	Glyma.03G107300	Gene body		Chr16-885-2713447	F2332	CCGG	Glyma.16G027800	Gene body
Chr17-1881-5505545	F1221	CCGG	Glyma.17G070300	Gene body		Chr03-2453-4724715	F1331	CCWGG	Glyma.03G038300	Gene upstream 2k		Chr16-9128-22569547	F2332	CCGG	Glyma.16G108600	Gene upstream 2k
Chr17-2041-5942514	F1221	CCGG	Glyma.17G076000	Gene body		Chr03-26374-40749517	F1331	CCWGG	Glyma.03G198100	Gene body		Chr16-9791-24364841	F2332	CCGG	Glyma.16G110500	Gene upstream 2k
Chr17-2067-6025690	F1221	CCGG	Glyma.17G077000	Gene body		Chr03-27849-43418170	F1331	CCWGG	Glyma.03G233400	Gene body		Chr16-9791-24364841	F2332	CCGG	Glyma.16G110400	Gene body
Chr17-2906-8503822	F1221	CCGG	Glyma.17G108500	Gene body		Chr03-29294-45727992	F1331	CCWGG	Glyma.03G264400	Gene body		Chr16-9955-24947639	F2332	CCGG	Glyma.16G112300	Gene upstream 2k
Chr17-3076-9014332	F1221	CCGG	Glyma.17G113900	Gene body		Chr04-2208-4054823	F1331	CCWGG	Glyma.04G049900	Gene body		Chr17-10695-27339632	F2332	CCGG	Glyma.17G191900	Gene body
Chr17-4885-14420390	F1221	CCGG	Glyma.17G162500	Gene upstream 2k		Chr04-24070-33998868	F1331	CCWGG	Glyma.04G152200	Gene body		Chr17-13565-33973680	F2332	CCGG	Glyma.17G207300	Gene upstream 2k
Chr17-6507-18432333	F1221	CCGG	Glyma.17G175800	Gene body		Chr04-25065-35249872	F1331	CCWGG	Glyma.04G154000	Gene body		Chr17-13565-33973680	F2332	CCGG	Glyma.17G207200	Gene body
Chr18-1656-5137470	F1221	CCGG	Glyma.18G058300	Gene body		Chr04-27949-38525846	F1331	CCWGG	Glyma.04G158100	Gene body		Chr17-14343-36715591	F2332	CCGG	Glyma.17G217700	Gene upstream 2k
Chr18-16814-44808158	F1221	CCGG	Glyma.18G186200	Gene body		Chr04-31683-44994311	F1331	CCWGG	Glyma.04G182900	Gene body		Chr17-3518-10307996	F2332	CCGG	Glyma.17G128700	Gene body
Chr18-20417-56481025	F1221	CCGG	Glyma.18G284200	Gene upstream 2k		Chr04-31684-44994937	F1331	CCWGG	Glyma.04G182900	Gene body		Chr18-1674-5204424	F2332	CCGG	Glyma.18G058800	Gene body
Chr18-20417-56481025	F1221	CCGG	Glyma.18G284100	Gene body		Chr04-4203-7609664	F1331	CCWGG	Glyma.04G088500	Gene downstream 2k		Chr18-19020-51904943	F2332	CCGG	Glyma.18G230200	Gene body
Chr18-20833-57803041	F1221	CCGG	Glyma.18G300200	Gene body		Chr05-16636-23506460	F1331	CCWGG	Glyma.05G093300	Gene body		Chr18-19938-54907630	F2332	CCGG	Glyma.18G263900	Gene body
Chr18-3350-10477891	F1221	CCGG	Glyma.18G100000	Gene downstream 2k		Chr05-16636-23506460	F1331	CCWGG	Glyma.05G093400	Gene upstream 2k		Chr18-20779-57615991	F2332	CCGG	Glyma.18G298600	Gene body
Chr18-3350-10477891	F1221	CCGG	Glyma.18G100100	Gene body		Chr05-18570-26199288	F1331	CCWGG	Glyma.05G098500	Gene upstream 2k		Chr18-2175-6896900	F2332	CCGG	Glyma.18G073100	Gene body
Chr18-3587-11350917	F1221	CCGG	Glyma.18G103900	Gene body		Chr05-18570-26199288	F1331	CCWGG	Glyma.05G098400	Gene downstream 2k		Chr18-2694-8510917	F2332	CCGG	Glyma.18G086000	Gene body
Chr18-4388-14297082	F1221	CCGG	Glyma.18G116800	Gene body		Chr05-20798-29978100	F1331	CCWGG	Glyma.05G112800	Gene downstream 2k		Chr18-3007-9314245	F2332	CCGG	Glyma.18G092600	Gene body
Chr18-5021-16339819	F1221	CCGG	Glyma.18G124800	Gene body		Chr05-25462-38435803	F1331	CCWGG	Glyma.05G200700	Gene body		Chr18-3010-9314912	F2332	CCGG	Glyma.18G092600	Gene body
Chr18-6402-20825923	F1221	CCGG	Glyma.18G139100	Gene body		Chr06-10362-18896213	F1331	CCWGG	Glyma.06G202800	Gene body		Chr18-3350-10477891	F2332	CCGG	Glyma.18G100000	Gene downstream 2k
Chr18-6595-21316266	F1221	CCGG	Glyma.18G140700	Gene downstream 2k		Chr06-1684-3022460	F1331	CCWGG	Glyma.06G040200	Gene upstream 2k		Chr18-3350-10477891	F2332	CCGG	Glyma.18G100100	Gene body
Chr19-12391-27082123	F1221	CCGG	Glyma.19G074600	Gene body		Chr06-25332-38682899	F1331	CCWGG	Glyma.06G237300	Gene body		Chr18-3451-10889561	F2332	CCGG	Glyma.18G102500	Gene body
Chr19-12548-27763700	F1221	CCGG	Glyma.19G077200	Gene body		Chr06-25354-38730928	F1331	CCWGG	Glyma.06G237400	Gene upstream 2k		Chr18-3637-11499997	F2332	CCGG	Glyma.18G104400	Gene body
Chr19-13341-29733941	F1221	CCGG	Glyma.19G082100	Gene body		Chr06-25372-38762251	F1331	CCWGG	Glyma.06G237700	Gene upstream 2k		Chr18-5254-17058412	F2332	CCGG	Glyma.18G127300	Gene body
Chr19-13484-30434788	F1221	CCGG	Glyma.19G085100	Gene downstream 2k		Chr06-27722-42865568	F1331	CCWGG	Glyma.06G252300	Gene body		Chr18-5290-17158358	F2332	CCGG	Glyma.18G127700	Gene body
Chr19-1395-4611926	F1221	CCGG	Glyma.19G034800	Gene downstream 2k		Chr06-2817-5112640	F1331	CCWGG	Glyma.06G067100	Gene body		Chr19-12391-27082123	F2332	CCGG	Glyma.19G074600	Gene body
Chr19-14169-32420643	F1221	CCGG	Glyma.19G091500	Gene body		Chr06-29720-46432192	F1331	CCWGG	Glyma.06G273400	Gene downstream 2k		Chr19-13984-31901475	F2332	CCGG	Glyma.19G089500	Gene upstream 2k
Chr19-14306-32762185	F1221	CCGG	Glyma.19G092300	Gene body		Chr06-8530-15415237	F1331	CCWGG	Glyma.06G181000	Gene body		Chr19-14920-34575336	F2332	CCGG	Glyma.19G099200	Gene body
Chr19-17358-42696261	F1221	CCGG	Glyma.19G165800	Gene body		Chr06-8612-15548875	F1331	CCWGG	Glyma.06G181900	Gene body		Chr19-14920-34575336	F2332	CCGG	Glyma.19G099300	Gene upstream 2k
Chr19-19444-48789703	F1221	CCGG	Glyma.19G239700	Gene body		Chr07-10148-19474927	F1331	CCWGG	Glyma.07G157700	Gene body		Chr19-15166-35362806	F2332	CCGG	Glyma.19G104300	Gene body
Chr19-19574-49178784	F1221	CCGG	Glyma.19G244600	Gene upstream 2k		Chr07-18365-29667504	F1331	CCWGG	Glyma.07G171500	Gene downstream 2k		Chr19-15290-35854692	F2332	CCGG	Glyma.19G107200	Gene body
Chr19-19574-49178784	F1221	CCGG	Glyma.19G244500	Gene downstream 2k		Chr07-9532-18368800	F1331	CCWGG	Glyma.07G151400	Gene body		Chr19-17422-42895249	F2332	CCGG	Glyma.19G168100	Gene body
Chr19-19575-49179058	F1221	CCGG	Glyma.19G244600	Gene upstream 2k		Chr08-10673-19427571	F1331	CCWGG	Glyma.08G233600	Gene body		Chr19-18605-46421877	F2332	CCGG	Glyma.19G209700	Gene body
Chr19-250-882058	F1221	CCGG	Glyma.19G009300	Gene body		Chr08-25339-37670434	F1331	CCWGG	Glyma.08G278700	Gene upstream 2k		Chr19-19053-47635026	F2332	CCGG	Glyma.19G224200	Gene body
Chr19-250-882058	F1221	CCGG	Glyma.19G009200	Gene downstream 2k		Chr08-27153-40575194	F1331	CCWGG	Glyma.08G291800	Gene body		Chr19-19444-48789703	F2332	CCGG	Glyma.19G239700	Gene body
Chr19-2537-8166021	F1221	CCGG	Glyma.19G050600	Gene body		Chr08-28232-42830577	F1331	CCWGG	Glyma.08G309300	Gene upstream 2k		Chr19-19702-49716566	F2332	CCGG	Glyma.19G251400	Gene upstream 2k
Chr19-259-923812	F1221	CCGG	Glyma.19G009900	Gene body		Chr08-6260-10918035	F1331	CCWGG	Glyma.08G143200	Gene body		Chr19-19713-49733321	F2332	CCGG	Glyma.19G251600	Gene body
Chr19-652-2128530	F1221	CCGG	Glyma.19G019900	Gene body		Chr08-854-1488177	F1331	CCWGG	Glyma.08G018400	Gene body		Chr19-4322-12292284	F2332	CCGG	Glyma.19G061100	Gene body
Chr19-79-271208	F1221	CCGG	Glyma.19G003700	Gene upstream 2k		Chr08-9824-17831202	F1331	CCWGG	Glyma.08G219200	Gene body		Chr19-4559-12828969	F2332	CCGG	Glyma.19G061800	Gene body
Chr19-9958-22736353	F1221	CCGG	Glyma.19G069800	Gene body		Chr09-12225-19472998	F1331	CCWGG	Glyma.09G104600	Gene body		Chr19-987-3311361	F2332	CCGG	Glyma.19G026600	Gene body
Chr20-13757-34729185	F1221	CCGG	Glyma.20G105000	Gene body		Chr09-20489-29200553	F1331	CCWGG	Glyma.09G121300	Gene body		Chr20-13826-34939385	F2332	CCGG	Glyma.20G106800	Gene body
Chr20-14998-38137843	F1221	CCGG	Glyma.20G142900	Gene body		Chr09-26462-39142476	F1331	CCWGG	Glyma.09G167300	Gene downstream 2k		Chr20-16012-41060825	F2332	CCGG	Glyma.20G173000	Gene body
Chr20-15934-40751199	F1221	CCGG	Glyma.20G169900	Gene downstream 2k		Chr09-30106-46431701	F1331	CCWGG	Glyma.09G242200	Gene body		Chr20-16536-42615433	F2332	CCGG	Glyma.20G187500	Gene body
Chr20-16286-41866604	F1221	CCGG	Glyma.20G180600	Gene body		Chr09-5395-10161349	F1331	CCWGG	Glyma.09G084300	Gene body		Chr20-1687-5190495	F2332	CCGG	Glyma.20G036300	Gene upstream 2k
Chr20-17727-46516059	F1221	CCGG	Glyma.20G231700	Gene body		Chr10-19833-28796817	F1331	CCWGG	Glyma.10G115500	Gene body		Chr20-16922-43880648	F2332	CCGG	Glyma.20G201900	Gene downstream 2k
Chr20-5286-13721876	F1221	CCGG	Glyma.20G055900	Gene body		Chr10-21469-30868933	F1331	CCWGG	Glyma.10G120900	Gene body		Chr20-16922-43880648	F2332	CCGG	Glyma.20G202000	Gene upstream 2k
Chr01-12219-18999884	F1221	CCWGG	Glyma.01G077400	Gene body		Chr10-21471-30869352	F1331	CCWGG	Glyma.10G120900	Gene body		Chr20-17308-45211096	F2332	CCGG	Glyma.20G216500	Gene body
Chr01-19114-28289562	F1221	CCWGG	Glyma.01G093300	Gene upstream 2k		Chr10-26636-38954998	F1331	CCWGG	Glyma.10G154600	Gene upstream 2k		Chr20-17327-45322052	F2332	CCGG	Glyma.20G217500	Gene body
Chr01-19114-28289562	F1221	CCWGG	Glyma.01G093200	Gene body		Chr10-26636-38954998	F1331	CCWGG	Glyma.10G154500	Gene downstream 2k		Chr20-18031-47315409	F2332	CCGG	Glyma.20G242400	Gene upstream 2k
Chr01-22301-32109976	F1221	CCWGG	Glyma.01G097500	Gene body		Chr10-30231-45764640	F1331	CCWGG	Glyma.10G227200	Gene body		Chr20-18110-47511900	F2332	CCGG	Glyma.20G244900	Gene body
Chr01-25449-36699835	F1221	CCWGG	Glyma.01G107500	Gene body		Chr10-4040-7842304	F1331	CCWGG	Glyma.10G075700	Gene downstream 2k		Chr20-758-2086049	F2332	CCGG	Glyma.20G020300	Gene body
Chr01-28111-40790428	F1221	CCWGG	Glyma.01G118400	Gene body		Chr11-20145-31788593	F1331	CCWGG	Glyma.11G222800	Gene body		Chr01-1056-1929563	F2332	CCWGG	Glyma.01G019600	Gene upstream 2k
Chr01-3078-6086861	F1221	CCWGG	Glyma.01G051400	Gene body		Chr11-20445-32463921	F1331	CCWGG	Glyma.11G229300	Gene body		Chr01-17550-25693849	F2332	CCWGG	Glyma.01G086600	Gene body
Chr01-31613-46935352	F1221	CCWGG	Glyma.01G140600	Gene body		Chr11-20738-33094651	F1331	CCWGG	Glyma.11G236000	Gene downstream 2k		Chr01-21695-31362341	F2332	CCWGG	Glyma.01G096600	Gene upstream 2k
Chr01-31614-46935493	F1221	CCWGG	Glyma.01G140600	Gene body		Chr11-21687-34665761	F1331	CCWGG	Glyma.11G256800	Gene body		Chr01-22301-32109976	F2332	CCWGG	Glyma.01G097500	Gene body
Chr01-31634-46957922	F1221	CCWGG	Glyma.01G140700	Gene body		Chr11-21690-34667681	F1331	CCWGG	Glyma.11G256800	Gene body		Chr01-25449-36699835	F2332	CCWGG	Glyma.01G107500	Gene body
Chr01-31879-47408045	F1221	CCWGG	Glyma.01G141900	Gene body		Chr11-595-961443	F1331	CCWGG	Glyma.11G014000	Gene body		Chr01-36793-56303218	F2332	CCWGG	Glyma.01G238700	Gene body
Chr01-3774-7304804	F1221	CCWGG	Glyma.01G056400	Gene downstream 2k		Chr12-1219-2058377	F1331	CCWGG	Glyma.12G027800	Gene body		Chr01-5572-10382110	F2332	CCWGG	Glyma.01G066200	Gene upstream 2k
Chr01-3774-7304804	F1221	CCWGG	Glyma.01G056500	Gene upstream 2k		Chr12-20806-31887703	F1331	CCWGG	Glyma.12G164200	Gene body		Chr02-10799-19218716	F2332	CCWGG	Glyma.02G161000	Gene body
Chr01-8282-14074915	F1221	CCWGG	Glyma.01G073400	Gene body		Chr12-3232-5872626	F1331	CCWGG	Glyma.12G076500	Gene body		Chr02-25918-41113668	F2332	CCWGG	Glyma.02G223400	Gene body
Chr01-8307-14092780	F1221	CCWGG	Glyma.01G073400	Gene body		Chr12-4619-8875947	F1331	CCWGG	Glyma.12G101000	Gene downstream 2k		Chr02-2629-5218768	F2332	CCWGG	Glyma.02G058200	Gene upstream 2k
Chr02-13838-23143999	F1221	CCWGG	Glyma.02G164200	Gene downstream 2k		Chr13-11401-13572311	F1331	CCWGG	Glyma.13G042600	Gene body		Chr02-27205-43890084	F2332	CCWGG	Glyma.02G251700	Gene body
Chr02-13838-23143999	F1221	CCWGG	Glyma.02G164300	Gene upstream 2k		Chr13-27428-44591130	F1331	CCWGG	Glyma.13G358200	Gene upstream 2k		Chr02-3700-7425958	F2332	CCWGG	Glyma.02G085300	Gene upstream 2k
Chr02-184-366181	F1221	CCWGG	Glyma.02G003200	Gene body		Chr13-5398-6065216	F1331	CCWGG	Glyma.13G026800	Gene body		Chr02-3700-7425958	F2332	CCWGG	Glyma.02G085200	Gene downstream 2k
Chr02-6316-12354086	F1221	CCWGG	Glyma.02G123700	Gene body		Chr13-9732-11282876	F1331	CCWGG	Glyma.13G036100	Gene body		Chr02-6871-13473807	F2332	CCWGG	Glyma.02G130700	Gene body
Chr03-12496-18900945	F1221	CCWGG	Glyma.03G076500	Gene upstream 2k		Chr14-14188-23484988	F1331	CCWGG	Glyma.14G134500	Gene upstream 2k		Chr03-15981-23082150	F2332	CCWGG	Glyma.03G083100	Gene body
Chr03-13482-20195404	F1221	CCWGG	Glyma.03G079500	Gene body		Chr14-1752-3070073	F1331	CCWGG	Glyma.14G040900	Gene body		Chr03-1667-3285241	F2332	CCWGG	Glyma.03G029700	Gene body
Chr03-15005-21980640	F1221	CCWGG	Glyma.03G081500	Gene downstream 2k		Chr15-20587-32959246	F1331	CCWGG	Glyma.15G212200	Gene body		Chr03-23142-34637956	F2332	CCWGG	Glyma.03G131200	Gene downstream 2k
Chr03-1667-3285241	F1221	CCWGG	Glyma.03G029700	Gene body		Chr15-21121-33598253	F1331	CCWGG	Glyma.15G213200	Gene body		Chr03-23268-34926625	F2332	CCWGG	Glyma.03G134100	Gene upstream 2k
Chr03-21245-30940853	F1221	CCWGG	Glyma.03G108900	Gene upstream 2k		Chr15-25235-38434044	F1331	CCWGG	Glyma.15G219600	Gene body		Chr03-26374-40749517	F2332	CCWGG	Glyma.03G198100	Gene body
Chr03-22279-32879089	F1221	CCWGG	Glyma.03G118300	Gene downstream 2k		Chr15-28678-43121567	F1331	CCWGG	Glyma.15G230200	Gene upstream 2k		Chr03-27849-43418170	F2332	CCWGG	Glyma.03G233400	Gene body
Chr03-3837-7315123	F1221	CCWGG	Glyma.03G054100	Gene body		Chr15-32870-51703496	F1331	CCWGG	Glyma.15G277100	Gene body		Chr03-29294-45727992	F2332	CCWGG	Glyma.03G264400	Gene body
Chr04-10274-17064280	F1221	CCWGG	Glyma.04G126800	Gene downstream 2k		Chr15-3426-5877804	F1331	CCWGG	Glyma.15G076300	Gene body		Chr03-3073-5974427	F2332	CCWGG	Glyma.03G046900	Gene downstream 2k
Chr04-21666-31172598	F1221	CCWGG	Glyma.04G148900	Gene upstream 2k		Chr15-6335-11686593	F1331	CCWGG	Glyma.15G142600	Gene body		Chr04-11375-18655011	F2332	CCWGG	Glyma.04G132000	Gene upstream 2k
Chr04-2259-4108318	F1221	CCWGG	Glyma.04G050500	Gene body		Chr15-8382-15772940	F1331	CCWGG	Glyma.15G172400	Gene body		Chr04-12020-19657526	F2332	CCWGG	Glyma.04G135000	Gene body
Chr04-29775-41587323	F1221	CCWGG	Glyma.04G165900	Gene body		Chr16-17291-25424300	F1331	CCWGG	Glyma.16G114700	Gene body		Chr04-2259-4108318	F2332	CCWGG	Glyma.04G050500	Gene body
Chr04-31642-44949897	F1221	CCWGG	Glyma.04G182900	Gene body		Chr16-17668-26056544	F1331	CCWGG	Glyma.16G116500	Gene upstream 2k		Chr04-23021-32611170	F2332	CCWGG	Glyma.04G149900	Gene body
Chr04-31659-44967969	F1221	CCWGG	Glyma.04G182900	Gene body		Chr16-18534-27644385	F1331	CCWGG	Glyma.16G125700	Gene upstream 2k		Chr04-27949-38525846	F2332	CCWGG	Glyma.04G158100	Gene body
Chr04-33126-47702185	F1221	CCWGG	Glyma.04G204600	Gene downstream 2k		Chr16-21470-34172217	F1331	CCWGG	Glyma.16G180800	Gene downstream 2k		Chr04-31684-44994937	F2332	CCWGG	Glyma.04G182900	Gene body
Chr04-34921-51049273	F1221	CCWGG	Glyma.04G242400	Gene downstream 2k		Chr16-2525-4969695	F1331	CCWGG	Glyma.16G051600	Gene body		Chr04-32590-46614741	F2332	CCWGG	Glyma.04G194500	Gene upstream 2k
Chr05-13556-19865544	F1221	CCWGG	Glyma.05G089900	Gene upstream 2k		Chr16-4080-7965578	F1331	CCWGG	Glyma.16G077500	Gene body		Chr04-35559-52277476	F2332	CCWGG	Glyma.04G256700	Gene body
Chr05-15343-22021051	F1221	CCWGG	Glyma.05G091300	Gene downstream 2k		Chr16-9339-14825884	F1331	CCWGG	Glyma.16G092900	Gene upstream 2k		Chr04-4837-8569144	F2332	CCWGG	Glyma.04G096100	Gene body
Chr05-20591-29574198	F1221	CCWGG	Glyma.05G111200	Gene upstream 2k		Chr17-23638-36512067	F1331	CCWGG	Glyma.17G216700	Gene body		Chr04-7513-13075579	F2332	CCWGG	Glyma.04G114800	Gene body
Chr05-24053-35925037	F1221	CCWGG	Glyma.05G168600	Gene body		Chr17-2962-4948734	F1331	CCWGG	Glyma.17G064300	Gene downstream 2k		Chr04-7812-13571012	F2332	CCWGG	Glyma.04G116700	Gene body
Chr05-25274-38109159	F1221	CCWGG	Glyma.05G196800	Gene body		Chr17-5734-9861712	F1331	CCWGG	Glyma.17G123700	Gene body		Chr04-7933-13780511	F2332	CCWGG	Glyma.04G117400	Gene body
Chr05-26387-40056520	F1221	CCWGG	Glyma.05G221100	Gene body		Chr18-18486-29386707	F1331	CCWGG	Glyma.18G153000	Gene body		Chr04-9555-15955524	F2332	CCWGG	Glyma.04G123500	Gene body
Chr05-822-1417201	F1221	CCWGG	Glyma.05G015400	Gene body		Chr18-33586-53187203	F1331	CCWGG	Glyma.18G244000	Gene upstream 2k		Chr05-13649-19956493	F2332	CCWGG	Glyma.05G090000	Gene body
Chr06-11628-21095009	F1221	CCWGG	Glyma.06G211400	Gene body		Chr18-5669-10883460	F1331	CCWGG	Glyma.18G102500	Gene body		Chr05-15343-22021051	F2332	CCWGG	Glyma.05G091300	Gene downstream 2k
Chr06-12694-22925953	F1221	CCWGG	Glyma.06G217400	Gene body		Chr19-13425-19880004	F1331	CCWGG	Glyma.19G067900	Gene downstream 2k		Chr05-18570-26199288	F2332	CCWGG	Glyma.05G098500	Gene upstream 2k
Chr06-13521-23810756	F1221	CCWGG	Glyma.06G218700	Gene downstream 2k		Chr19-16143-23098402	F1331	CCWGG	Glyma.19G070500	Gene downstream 2k		Chr05-18570-26199288	F2332	CCWGG	Glyma.05G098400	Gene downstream 2k
Chr06-17887-28805615	F1221	CCWGG	Glyma.06G221900	Gene downstream 2k		Chr19-2559-5189482	F1331	CCWGG	Glyma.19G037200	Gene body		Chr05-25274-38109159	F2332	CCWGG	Glyma.05G196800	Gene body
Chr06-17954-28904432	F1221	CCWGG	Glyma.06G222100,Glyma.06G222300	Gene body		Chr19-2559-5189482	F1331	CCWGG	Glyma.19G037300	Gene upstream 2k		Chr06-11397-20708413	F2332	CCWGG	Glyma.06G210000	Gene downstream 2k
Chr06-27485-42336548	F1221	CCWGG	Glyma.06G250300	Gene downstream 2k		Chr19-26225-38097020	F1331	CCWGG	Glyma.19G122800	Gene body		Chr06-12671-22885979	F2332	CCWGG	Glyma.06G217200	Gene body
Chr06-28635-44344303	F1221	CCWGG	Glyma.06G258400	Gene downstream 2k		Chr19-6260-11520211	F1331	CCWGG	Glyma.19G059500	Gene downstream 2k		Chr06-12693-22925343	F2332	CCWGG	Glyma.06G217400	Gene body
Chr06-28822-44747705	F1221	CCWGG	Glyma.06G261200	Gene upstream 2k		Chr20-17434-24214899	F1331	CCWGG	Glyma.20G068000	Gene downstream 2k		Chr06-17887-28805615	F2332	CCWGG	Glyma.06G221900	Gene downstream 2k
Chr06-4291-7667122	F1221	CCWGG	Glyma.06G097100	Gene body		Chr20-22444-31337785	F1331	CCWGG	Glyma.20G083100	Gene body		Chr06-1894-3432896	F2332	CCWGG	Glyma.06G045200	Gene body
Chr06-8530-15415237	F1221	CCWGG	Glyma.06G181000	Gene body		Chr20-28255-42277885	F1331	CCWGG	Glyma.20G184600	Gene upstream 2k		Chr06-19714-31134250	F2332	CCWGG	Glyma.06G225600	Gene downstream 2k
Chr06-8743-15903098	F1221	CCWGG	Glyma.06G184100	Gene downstream 2k		Chr20-5258-9146471	F1331	CCWGG	Glyma.20G048200	Gene downstream 2k		Chr06-22425-34732340	F2332	CCWGG	Glyma.06G228600	Gene body
Chr07-18172-29357045	F1221	CCWGG	Glyma.07G170200	Gene body								Chr06-22425-34732340	F2332	CCWGG	Glyma.06G228500	Gene downstream 2k
Chr07-1862-3468313	F1221	CCWGG	Glyma.07G041500,Glyma.07G041600	Gene upstream 2k								Chr06-25675-39366612	F2332	CCWGG	Glyma.06G239400	Gene downstream 2k
Chr07-3239-6433968	F1221	CCWGG	Glyma.07G070700	Gene body								Chr06-30359-47528973	F2332	CCWGG	Glyma.06G286700	Gene body
Chr07-5719-11407524	F1221	CCWGG	Glyma.07G111100	Gene body								Chr06-30688-48292023	F2332	CCWGG	Glyma.06G294000	Gene upstream 2k
Chr07-7784-14961278	F1221	CCWGG	Glyma.07G125300	Gene body								Chr07-1305-2398504	F2332	CCWGG	Glyma.07G030100	Gene upstream 2k
Chr07-8464-16334876	F1221	CCWGG	Glyma.07G137600	Gene body								Chr07-7136-13762181	F2332	CCWGG	Glyma.07G119900,Glyma.07G120000	Gene body
Chr07-8464-16334876	F1221	CCWGG	Glyma.07G137700	Gene upstream 2k								Chr07-7784-14961278	F2332	CCWGG	Glyma.07G125300	Gene body
Chr08-10231-18462846	F1221	CCWGG	Glyma.08G227000	Gene upstream 2k								Chr07-9307-17993541	F2332	CCWGG	Glyma.07G149900	Gene body
Chr08-10862-19701601	F1221	CCWGG	Glyma.08G234700	Gene body								Chr08-10296-18612719	F2332	CCWGG	Glyma.08G228300	Gene body
Chr08-10862-19701601	F1221	CCWGG	Glyma.08G234800	Gene downstream 2k								Chr08-11025-20049462	F2332	CCWGG	Glyma.08G236600	Gene downstream 2k
Chr08-11839-21401087	F1221	CCWGG	Glyma.08G247100	Gene downstream 2k								Chr08-11025-20049462	F2332	CCWGG	Glyma.08G236700	Gene upstream 2k
Chr08-12413-22384313	F1221	CCWGG	Glyma.08G253900	Gene body								Chr08-2398-4038826	F2332	CCWGG	Glyma.08G052000	Gene body
Chr09-16895-25165771	F1221	CCWGG	Glyma.09G115600	Gene body								Chr08-29868-46289641	F2332	CCWGG	Glyma.08G348400	Gene body
Chr09-19926-28377834	F1221	CCWGG	Glyma.09G118600	Gene body								Chr09-21785-30842461	F2332	CCWGG	Glyma.09G124900	Gene body
Chr09-23642-33812279	F1221	CCWGG	Glyma.09G136200	Gene body								Chr09-2271-4333208	F2332	CCWGG	Glyma.09G049800	Gene body
Chr09-28133-42639154	F1221	CCWGG	Glyma.09G202300	Gene body								Chr09-31142-48481767	F2332	CCWGG	Glyma.09G267100	Gene body
Chr09-29295-44875489	F1221	CCWGG	Glyma.09G223700	Gene body								Chr09-4862-9336273	F2332	CCWGG	Glyma.09G080700	Gene downstream 2k
Chr09-31142-48481767	F1221	CCWGG	Glyma.09G267100	Gene body								Chr09-5361-10133183	F2332	CCWGG	Glyma.09G084300	Gene body
Chr09-3413-6651424	F1221	CCWGG	Glyma.09G067200	Gene upstream 2k								Chr09-5395-10161349	F2332	CCWGG	Glyma.09G084300	Gene body
Chr09-5361-10133183	F1221	CCWGG	Glyma.09G084300	Gene body								Chr09-842-1646560	F2332	CCWGG	Glyma.09G020900	Gene upstream 2k
Chr10-15602-23191776	F1221	CCWGG	Glyma.10G105100	Gene downstream 2k								Chr10-14544-22026162	F2332	CCWGG	Glyma.10G104100	Gene upstream 2k
Chr10-23874-34433826	F1221	CCWGG	Glyma.10G129000	Gene body								Chr10-15563-23149235	F2332	CCWGG	Glyma.10G104900	Gene body
Chr10-24078-34794228	F1221	CCWGG	Glyma.10G129800	Gene body								Chr10-15591-23176748	F2332	CCWGG	Glyma.10G105000	Gene body
Chr10-27258-40145641	F1221	CCWGG	Glyma.10G167100	Gene body								Chr10-16931-24974216	F2332	CCWGG	Glyma.10G108800	Gene upstream 2k
Chr10-289-570490	F1221	CCWGG	Glyma.10G005600	Gene body								Chr10-21115-30326247	F2332	CCWGG	Glyma.10G118800	Gene body
Chr10-30084-45464167	F1221	CCWGG	Glyma.10G223800	Gene upstream 2k								Chr10-289-570490	F2332	CCWGG	Glyma.10G005600	Gene body
Chr10-30084-45464167	F1221	CCWGG	Glyma.10G223700	Gene downstream 2k								Chr10-432-861597	F2332	CCWGG	Glyma.10G008700,Glyma.10G008800	Gene body
Chr10-31900-48988768	F1221	CCWGG	Glyma.10G266400	Gene body								Chr10-432-861597	F2332	CCWGG	Glyma.10G008900	Gene upstream 2k
Chr10-32289-49784374	F1221	CCWGG	Glyma.10G274900	Gene downstream 2k								Chr10-9181-15346268	F2332	CCWGG	Glyma.10G096800	Gene body
Chr10-432-861597	F1221	CCWGG	Glyma.10G008700,Glyma.10G008800	Gene body								Chr11-1610-2700153	F2332	CCWGG	Glyma.11G037500	Gene upstream 2k
Chr10-432-861597	F1221	CCWGG	Glyma.10G008900	Gene upstream 2k								Chr11-1610-2700153	F2332	CCWGG	Glyma.11G037400	Gene downstream 2k
Chr10-520-1031693	F1221	CCWGG	Glyma.10G010900	Gene body								Chr11-16442-24830231	F2332	CCWGG	Glyma.11G181300	Gene body
Chr11-16970-25788288	F1221	CCWGG	Glyma.11G186800	Gene downstream 2k								Chr11-16986-25819365	F2332	CCWGG	Glyma.11G186900	Gene body
Chr11-19370-30152637	F1221	CCWGG	Glyma.11G209600	Gene body								Chr11-17638-27123600	F2332	CCWGG	Glyma.11G196900	Gene upstream 2k
Chr11-3080-5393033	F1221	CCWGG	Glyma.11G072300	Gene downstream 2k								Chr11-21690-34667681	F2332	CCWGG	Glyma.11G256800	Gene body
Chr11-4389-7813611	F1221	CCWGG	Glyma.11G102900	Gene upstream 2k								Chr11-2700-4789216	F2332	CCWGG	Glyma.11G063300	Gene body
Chr11-5537-9970997	F1221	CCWGG	Glyma.11G130700	Gene body								Chr11-4132-7428984	F2332	CCWGG	Glyma.11G097300	Gene body
Chr11-5537-9970997	F1221	CCWGG	Glyma.11G130600	Gene downstream 2k								Chr11-714-1167101	F2332	CCWGG	Glyma.11G016800	Gene body
Chr11-714-1167101	F1221	CCWGG	Glyma.11G016800	Gene body								Chr11-714-1167101	F2332	CCWGG	Glyma.11G016900	Gene upstream 2k
Chr11-714-1167101	F1221	CCWGG	Glyma.11G016900	Gene upstream 2k								Chr11-8018-14113319	F2332	CCWGG	Glyma.11G158000	Gene upstream 2k
Chr12-10649-19120450	F1221	CCWGG	Glyma.12G144500	Gene body								Chr11-8018-14113319	F2332	CCWGG	Glyma.11G157900	Gene body
Chr12-2078-3596622	F1221	CCWGG	Glyma.12G050100	Gene downstream 2k								Chr12-12169-21152315	F2332	CCWGG	Glyma.12G149000	Gene downstream 2k
Chr12-2115-3672439	F1221	CCWGG	Glyma.12G051000	Gene body								Chr12-1219-2058377	F2332	CCWGG	Glyma.12G027800	Gene body
Chr12-7356-13701345	F1221	CCWGG	Glyma.12G124400	Gene body								Chr12-14407-24281253	F2332	CCWGG	Glyma.12G155300	Gene downstream 2k
Chr12-7356-13701345	F1221	CCWGG	Glyma.12G124500	Gene upstream 2k								Chr12-19893-30735377	F2332	CCWGG	Glyma.12G162400	Gene body
Chr13-17645-25658504	F1221	CCWGG	Glyma.13G143800	Gene upstream 2k								Chr12-2115-3672439	F2332	CCWGG	Glyma.12G051000	Gene body
Chr13-20398-30965076	F1221	CCWGG	Glyma.13G196100	Gene body								Chr12-22047-34075837	F2332	CCWGG	Glyma.12G180400	Gene upstream 2k
Chr13-5266-5892464	F1221	CCWGG	Glyma.13G026600	Gene body								Chr12-24732-39524476	F2332	CCWGG	Glyma.12G236400	Gene body
Chr13-5487-6167351	F1221	CCWGG	Glyma.13G027300	Gene body								Chr12-5005-9655579	F2332	CCWGG	Glyma.12G105700	Gene body
Chr13-5493-6171711	F1221	CCWGG	Glyma.13G027300	Gene body								Chr13-1215-1867573	F2332	CCWGG	Glyma.13G006400	Gene downstream 2k
Chr14-19418-30079595	F1221	CCWGG	Glyma.14G144800	Gene body								Chr13-1720-2568425	F2332	CCWGG	Glyma.13G009200	Gene downstream 2k
Chr14-23318-35801845	F1221	CCWGG	Glyma.14G159400	Gene body								Chr13-21967-34092377	F2332	CCWGG	Glyma.13G228700	Gene body
Chr14-28441-42710697	F1221	CCWGG	Glyma.14G172600	Gene body								Chr13-25899-41804675	F2332	CCWGG	Glyma.13G323500	Gene body
Chr14-356-569424	F1221	CCWGG	Glyma.14G007100	Gene body								Chr13-27428-44591130	F2332	CCWGG	Glyma.13G358200	Gene upstream 2k
Chr14-4851-9315792	F1221	CCWGG	Glyma.14G098300	Gene body								Chr14-28739-43179048	F2332	CCWGG	Glyma.14G174700	Gene upstream 2k
Chr14-5334-10249952	F1221	CCWGG	Glyma.14G102800	Gene body								Chr14-31590-48885287	F2332	CCWGG	Glyma.14G223600	Gene downstream 2k
Chr14-5366-10304758	F1221	CCWGG	Glyma.14G103000	Gene body								Chr14-50-56621	F2332	CCWGG	Glyma.14G000400	Gene body
Chr15-11265-20914110	F1221	CCWGG	Glyma.15G192300	Gene body								Chr14-5366-10304758	F2332	CCWGG	Glyma.14G103000	Gene body
Chr15-12138-22264320	F1221	CCWGG	Glyma.15G195000	Gene body								Chr15-12176-22328215	F2332	CCWGG	Glyma.15G195400	Gene upstream 2k
Chr15-20587-32959246	F1221	CCWGG	Glyma.15G212200	Gene body								Chr15-14996-26211847	F2332	CCWGG	Glyma.15G203800	Gene upstream 2k
Chr15-21126-33604409	F1221	CCWGG	Glyma.15G213200	Gene body								Chr15-19401-31460236	F2332	CCWGG	Glyma.15G209300	Gene upstream 2k
Chr15-23122-35927587	F1221	CCWGG	Glyma.15G217400	Gene body								Chr15-25236-38434195	F2332	CCWGG	Glyma.15G219600	Gene body
Chr15-2773-4706857	F1221	CCWGG	Glyma.15G061000	Gene body								Chr15-2773-4706857	F2332	CCWGG	Glyma.15G061000	Gene body
Chr15-28730-43224307	F1221	CCWGG	Glyma.15G230800	Gene body								Chr15-28977-43650485	F2332	CCWGG	Glyma.15G232100	Gene upstream 2k
Chr15-31685-49354446	F1221	CCWGG	Glyma.15G261100	Gene body								Chr15-31685-49354446	F2332	CCWGG	Glyma.15G261100	Gene body
Chr15-3455-5905629	F1221	CCWGG	Glyma.15G076800	Gene body								Chr15-32870-51703496	F2332	CCWGG	Glyma.15G277100	Gene body
Chr15-7793-14531713	F1221	CCWGG	Glyma.15G166700	Gene body								Chr15-3455-5905629	F2332	CCWGG	Glyma.15G076800	Gene body
Chr15-8382-15772940	F1221	CCWGG	Glyma.15G172400	Gene body								Chr15-6092-11118694	F2332	CCWGG	Glyma.15G137000	Gene body
Chr16-13979-20405177	F1221	CCWGG	Glyma.16G101500,Glyma.16G101700	Gene body								Chr15-6335-11686593	F2332	CCWGG	Glyma.15G142600	Gene body
Chr16-19081-28770803	F1221	CCWGG	Glyma.16G131900	Gene body								Chr15-6336-11686968	F2332	CCWGG	Glyma.15G142600	Gene body
Chr16-19652-29974727	F1221	CCWGG	Glyma.16G141600	Gene body								Chr15-8931-16715557	F2332	CCWGG	Glyma.15G176400	Gene body
Chr16-2004-3911325	F1221	CCWGG	Glyma.16G041700	Gene body								Chr16-19498-29684797	F2332	CCWGG	Glyma.16G139500	Gene upstream 2k
Chr16-5178-9706824	F1221	CCWGG	Glyma.16G084100	Gene downstream 2k								Chr16-2004-3911325	F2332	CCWGG	Glyma.16G041700	Gene body
Chr17-23004-35278795	F1221	CCWGG	Glyma.17G212900	Gene body								Chr16-2349-4686481	F2332	CCWGG	Glyma.16G048800	Gene upstream 2k
Chr17-24540-38387452	F1221	CCWGG	Glyma.17G228800	Gene body								Chr16-2349-4686481	F2332	CCWGG	Glyma.16G048700	Gene downstream 2k
Chr17-45-61876	F1221	CCWGG	Glyma.17G000600	Gene body								Chr16-2525-4969695	F2332	CCWGG	Glyma.16G051600	Gene body
Chr17-4991-8536110	F1221	CCWGG	Glyma.17G108800	Gene downstream 2k								Chr16-2747-5455904	F2332	CCWGG	Glyma.16G055700	Gene body
Chr17-4991-8536110	F1221	CCWGG	Glyma.17G108900	Gene upstream 2k								Chr16-3233-6335664	F2332	CCWGG	Glyma.16G064200	Gene body
Chr17-5758-9919652	F1221	CCWGG	Glyma.17G124200	Gene body								Chr16-4080-7965578	F2332	CCWGG	Glyma.16G077500	Gene body
Chr17-8917-16169486	F1221	CCWGG	Glyma.17G171000	Gene body								Chr17-13213-21882893	F2332	CCWGG	Glyma.17G181800	Gene body
Chr18-1656-3108814	F1221	CCWGG	Glyma.18G038600	Gene upstream 2k								Chr17-24254-37853753	F2332	CCWGG	Glyma.17G225400	Gene body
Chr18-18475-29381079	F1221	CCWGG	Glyma.18G153000	Gene body								Chr17-7642-13896817	F2332	CCWGG	Glyma.17G160200	Gene upstream 2k
Chr18-18478-29381697	F1221	CCWGG	Glyma.18G153000	Gene body								Chr18-12433-21769696	F2332	CCWGG	Glyma.18G141100	Gene body
Chr18-29326-45257048	F1221	CCWGG	Glyma.18G188200	Gene body								Chr18-18478-29381697	F2332	CCWGG	Glyma.18G153000	Gene body
Chr18-32495-51033933	F1221	CCWGG	Glyma.18G223300	Gene body								Chr18-18486-29386707	F2332	CCWGG	Glyma.18G153000	Gene body
Chr18-32512-51045846	F1221	CCWGG	Glyma.18G223300	Gene body								Chr18-2303-4511194	F2332	CCWGG	Glyma.18G052100	Gene body
Chr18-4266-8289693	F1221	CCWGG	Glyma.18G084300	Gene body								Chr18-32480-51022489	F2332	CCWGG	Glyma.18G223300	Gene body
Chr18-995-1786459	F1221	CCWGG	Glyma.18G024200	Gene body								Chr19-144-271877	F2332	CCWGG	Glyma.19G003700	Gene upstream 2k
Chr19-1108-2216856	F1221	CCWGG	Glyma.19G020500	Gene downstream 2k								Chr19-21861-30418307	F2332	CCWGG	Glyma.19G085000	Gene body
Chr19-12519-18772957	F1221	CCWGG	Glyma.19G067100	Gene body								Chr19-24144-34130127	F2332	CCWGG	Glyma.19G097100	Gene upstream 2k
Chr19-1617-3341845	F1221	CCWGG	Glyma.19G027000	Gene body								Chr19-24144-34130127	F2332	CCWGG	Glyma.19G097000	Gene downstream 2k
Chr19-31475-48154799	F1221	CCWGG	Glyma.19G230700,Glyma.19G230800	Gene body								Chr19-25591-36864471	F2332	CCWGG	Glyma.19G113900	Gene body
Chr19-32982-50664051	F1221	CCWGG	Glyma.19G263900	Gene body								Chr19-30678-46724022	F2332	CCWGG	Glyma.19G213800	Gene body
Chr20-2466-4481607	F1221	CCWGG	Glyma.20G033100	Gene upstream 2k								Chr19-9348-15265564	F2332	CCWGG	Glyma.19G064200,Glyma.19G064300	Gene body
Chr20-30355-46187704	F1221	CCWGG	Glyma.20G227200	Gene body								Chr20-13847-19516088	F2332	CCWGG	Glyma.20G062200	Gene upstream 2k
Chr20-31470-47869569	F1221	CCWGG	Glyma.20G250000	Gene body								Chr20-1876-3389993	F2332	CCWGG	Glyma.20G028600	Gene upstream 2k
Chr20-31470-47869569	F1221	CCWGG	Glyma.20G250100	Gene upstream 2k								Chr20-19832-27458459	F2332	CCWGG	Glyma.20G076000	Gene downstream 2k
												Chr20-27570-40922971	F2332	CCWGG	Glyma.20G171500	Gene upstream 2k
												Chr20-27570-40922971	F2332	CCWGG	Glyma.20G171400	Gene body
												Chr20-27843-41475793	F2332	CCWGG	Glyma.20G177500	Gene body
												Chr20-28159-42105692	F2332	CCWGG	Glyma.20G182900	Gene body
												Chr20-28159-42105692	F2332	CCWGG	Glyma.20G183000	Gene upstream 2k
												Chr20-30355-46187704	F2332	CCWGG	Glyma.20G227200	Gene body
												Chr20-9097-13726869	F2332	CCWGG	Glyma.20G055900	Gene downstream 2k
