# Supplementary material for: Heterosis and Differential DNA Methylation in Soybean Hybrids and Their Parental Lines
Source: Plants (Basel). 2022 Apr 22;11(9):1136. doi: 10.3390/plants11091136 (PMC9102035; doi:10.3390/plants11091136)
Supplement: Supplementary file 1 [file plants-11-01136-s001.zip › Table S4.xlsx]

## Sheet: Table S4
		Table S4: The reciprocal non-additive DMGs annotation for CCGG and CCWGG in all combinations

## Sheet: CCGG
The reciprocal non-additive genes annotation for CCGG sites in all combinations
Gene Locus	Combination	Ortholog gene of Arabidopsis(TAIR10)	Gene Ontology Biological Process IDs	Gene Ontology Biological Process Descriptions	Gene Ontology Molecular Function IDs	Gene Ontology Molecular Function Descriptions	Gene Ontology Cellular Component IDs	Gene Ontology Cellular Component Descriptions	PFAM_Descriptions	Panther_Descriptions
Glyma.01G003100	F1331&F2332	AT4G18400.1|Symbols:|unknown protein; FUNCTIONS IN: molecular_function unknown; INVOLVED IN: biological_process unknown; LOCATED IN: chloroplast; EXPRESSED IN: 22 plant structures; EXPRESSED DURING: 13 growth stages; Has 30201 Blast hits to 17322 proteins in 780 species: Archae - 12; Bacteria - 1396; Metazoa - 17338; Fungi - 3422; Plants - 5037; Viruses - 0; Other Eukaryotes - 2996 (source: NCBI …	GO:0008150	biological process	GO:0003674	molecular function	GO:0005634	nucleus	NA	NA
Glyma.01G003200	F1331&F2332	AT4G29540.2|Symbols:|bacterial transferase hexapeptide repeat-containing protein|chr4:14497775-14499765 FORWARD LENGTH=336	GO:0019408 GO:2001289	dolichol biosynthetic process; lipid X metabolic process	GO:0008780	acyl-[acyl-carrier-protein]-UDP-N-acetylglucosamine O-acyltransferase activity	GO:0005739	mitochondrion	NA	SIALIC ACID SYNTHASE-RELATED
Glyma.01G029200	F2332	AT1G23410.1|Symbols:|Ribosomal protein S27a / Ubiquitin family protein|chr1:8314940-8315410 FORWARD LENGTH=156	GO:0006342 GO:0006412 GO:0009165 GO:0042787 GO:0051567 GO:0052541 GO:0052546	cell wall pectin metabolic process; chromatin silencing; histone H3-K9 methylation; nucleotide biosynthetic process; plant-type cell wall cellulose metabolic process; protein ubiquitination involved in ubiquitin-dependent protein catabolic process; translation	GO:0003735	structural constituent of ribosome	GO:0005622 GO:0005794 GO:0005840 GO:0005886 GO:0009506 GO:0022627	Golgi apparatus; cytosolic small ribosomal subunit; intracellular; plasma membrane; plasmodesma; ribosome	Ubiquitin family; Ribosomal protein S27a	UBIQUITIN
Glyma.01G052000	F2332	AT5G05800.2|Symbols:|unknown protein; FUNCTIONS IN: molecular_function unknown; INVOLVED IN: biological_process unknown; LOCATED IN: cellular_component unknown; EXPRESSED IN: 24 plant structures; EXPRESSED DURING: 15 growth stages; BEST Arabidopsis thaliana protein match is: unknown protein (TAIR:AT3G11290.1); Has 881 Blast hits to 512 proteins in 30 species: Archae - 0; Bacteria - 2; Metazoa - 0…	GO:0008150 GO:0048573	biological process; photoperiodism, flowering	GO:0003674	molecular function	GO:0005634	nucleus	NA	NA
Glyma.01G059300	F1331	AT5G08520.1|Symbols:|Duplicated homeodomain-like superfamily protein|chr5:2755470-2757741 REVERSE LENGTH=298	GO:0006355	regulation of transcription, DNA-dependent	GO:0003677 GO:0003700	DNA binding; sequence-specific DNA binding transcription factor activity	GO:0005634	nucleus	Myb-like DNA-binding domain	FAMILY NOT NAMED
Glyma.01G074400	F2332	AT3G60480.1|Symbols:|unknown protein; Has 17 Blast hits to 17 proteins in 8 species: Archae - 0; Bacteria - 0; Metazoa - 0; Fungi - 0; Plants - 17; Viruses - 0; Other Eukaryotes - 0 (source: NCBI BLink).|chr3:22347680-22348208 REVERSE LENGTH=111	GO:0008150	biological process	GO:0003674	molecular function	GO:0005575	cellular component	NA	NA
Glyma.01G081900	F2332	AT3G25860.1|Symbols:LTA2, PLE2|2-oxoacid dehydrogenases acyltransferase family protein|chr3:9460632-9462585 FORWARD LENGTH=480	GO:0000096 GO:0006084 GO:0006086 GO:0006546 GO:0006636 GO:0006733 GO:0006766 GO:0007020 GO:0008152 GO:0008652 GO:0009072 GO:0009106 GO:0009108 GO:0009117 GO:0009695 GO:0016126 GO:0016132 GO:0019288 GO:0019748 GO:0044272	acetyl-CoA biosynthetic process from pyruvate; acetyl-CoA metabolic process; aromatic amino acid family metabolic process; brassinosteroid biosynthetic process; cellular amino acid biosynthetic process; coenzyme biosynthetic process; glycine catabolic process; isopentenyl diphosphate biosynthetic process, mevalonate-independent pathway; jasmonic acid biosynthetic process; lipoate metabolic proces…	GO:0004742 GO:0016746	dihydrolipoyllysine-residue acetyltransferase activity; transferase activity, transferring acyl groups	GO:0005739 GO:0009507 GO:0009534 GO:0009570 GO:0009941 GO:0016020 GO:0022626	chloroplast; chloroplast envelope; chloroplast stroma; chloroplast thylakoid; cytosolic ribosome; membrane; mitochondrion	e3 binding domain; Biotin-requiring enzyme; 2-oxoacid dehydrogenases acyltransferase (catalytic domain)	DIHYDROLIPOAMIDE ACETYL/SUCCINYL-TRANSFERASE-RELATED
Glyma.01G121200	F2332	NA	NA	NA	NA	NA	NA	NA	NA	NA
Glyma.01G140900	F1221	NA	NA	NA	NA	NA	NA	NA	NA	NA
Glyma.01G162800	F1221	AT4G35830.1|Symbols:ACO1|aconitase 1|chr4:16973007-16977949 REVERSE LENGTH=898	GO:0000302 GO:0006007 GO:0006096 GO:0006101 GO:0006102 GO:0006833 GO:0006972 GO:0007030 GO:0007033 GO:0008152 GO:0009266 GO:0009651 GO:0010039 GO:0015979 GO:0046686 GO:0055072	Golgi organization; citrate metabolic process; glucose catabolic process; glycolysis; hyperosmotic response; iron ion homeostasis; isocitrate metabolic process; metabolic process; photosynthesis; response to cadmium ion; response to iron ion; response to reactive oxygen species; response to salt stress; response to temperature stimulus; vacuole organization; water transport	GO:0003994 GO:0005507 GO:0048027 GO:0051539	4 iron, 4 sulfur cluster binding; aconitate hydratase activity; copper ion binding; mRNA 5'-UTR binding	GO:0005737 GO:0005739 GO:0005773 GO:0005829 GO:0005886 GO:0009506 GO:0048046	apoplast; cytoplasm; cytosol; mitochondrion; plasma membrane; plasmodesma; vacuole	Aconitase C-terminal domain; Aconitase family (aconitate hydratase)	ACONITASE
Glyma.01G173400	F1221&F1331	AT5G48330.1|Symbols:|Regulator of chromosome condensation (RCC1) family protein|chr5:19585989-19587729 FORWARD LENGTH=455	GO:0008150	biological process	NA	NA	GO:0005794	Golgi apparatus	Regulator of chromosome condensation (RCC1) repeat	REGULATOR OF CHROMOSOME CONDENSATION
Glyma.01G173500	F1221&F1331	AT5G03260.1|Symbols:LAC11|laccase 11|chr5:777198-779338 REVERSE LENGTH=557	GO:0010413 GO:0045492 GO:0046274 GO:0055114	glucuronoxylan metabolic process; lignin catabolic process; oxidation-reduction process; xylan biosynthetic process	GO:0005507 GO:0016491 GO:0052716	copper ion binding; hydroquinone:oxygen oxidoreductase activity; oxidoreductase activity	GO:0005576 GO:0048046	apoplast; extracellular region	Multicopper oxidase; Multicopper oxidase; Multicopper oxidase	MULTI-COPPER OXIDASE
Glyma.01G177100	F1221	AT4G16580.1|Symbols:|Protein phosphatase 2C family protein|chr4:9341152-9342555 REVERSE LENGTH=467	NA	NA	GO:0003824	catalytic activity	GO:0005739	mitochondrion	Stage II sporulation protein E (SpoIIE)	PROTEIN PHOSPHATASE 2C
Glyma.01G183400	F1221&F1331	AT5G66900.1|Symbols:|Disease resistance protein (CC-NBS-LRR class) family|chr5:26714931-26717757 REVERSE LENGTH=809	GO:0006952	defense response	GO:0043531	ADP binding	GO:0005634	nucleus	NB-ARC domain; Arabidopsis broad-spectrum mildew resistance protein RPW8	LEUCINE-RICH REPEAT-CONTAINING PROTEIN
Glyma.01G191500	F1221	AT4G37480.1|Symbols:|Chaperone DnaJ-domain superfamily protein|chr4:17619261-17621596 FORWARD LENGTH=531	GO:0006457	protein folding	GO:0031072	heat shock protein binding	NA	NA	DnaJ domain	FAMILY NOT NAMED
Glyma.01G202000	F1331&F2332	AT2G38740.1|Symbols:|Haloacid dehalogenase-like hydrolase (HAD) superfamily protein|chr2:16194639-16195995 REVERSE LENGTH=244	GO:0008152	metabolic process	GO:0003824 GO:0016787	catalytic activity; hydrolase activity	GO:0005737 GO:0005829 GO:0005886	cytoplasm; cytosol; plasma membrane	haloacid dehalogenase-like hydrolase	2-DEOXYGLUCOSE-6-PHOSPHATE PHOSPHATASE 2
Glyma.01G219800	F2332	AT1G63490.1|Symbols:|transcription factor jumonji (jmjC) domain-containing protein|chr1:23544938-23551946 REVERSE LENGTH=1116	GO:0000278 GO:0006355 GO:0006396 GO:0010228 GO:0010413 GO:0016926 GO:0045492 GO:0050665	RNA processing; glucuronoxylan metabolic process; hydrogen peroxide biosynthetic process; mitotic cell cycle; protein desumoylation; regulation of transcription, DNA-dependent; vegetative to reproductive phase transition of meristem; xylan biosynthetic process	GO:0003700 GO:0008270 GO:0016706	oxidoreductase activity, acting on paired donors, with incorporation or reduction of molecular oxygen, 2-oxoglutarate as one donor, and incorporation of one atom each of oxygen into both donors; sequence-specific DNA binding transcription factor activity; zinc ion binding	GO:0005634	nucleus	PHD-finger; JmjC domain, hydroxylase; C5HC2 zinc finger; jmjN domain; PLU-1-like protein; ARID/BRIGHT DNA binding domain	JUMONJI DOMAIN CONTAINING PROTEIN
Glyma.01G237500	F1331	AT3G22520.1|Symbols:|unknown protein; INVOLVED IN: biological_process unknown; LOCATED IN: chloroplast stroma, chloroplast, chloroplast envelope; EXPRESSED IN: 24 plant structures; EXPRESSED DURING: 13 growth stages; BEST Arabidopsis thaliana protein match is: unknown protein (TAIR:AT4G14840.1); Has 717 Blast hits to 703 proteins in 179 species: Archae - 14; Bacteria - 134; Metazoa - 141; Fungi -…	GO:0000394 GO:0006346 GO:0008150 GO:0009086 GO:0009616 GO:0010050 GO:0010267 GO:0016246 GO:0031048 GO:0035196 GO:0051567	RNA interference; RNA splicing, via endonucleolytic cleavage and ligation; biological process; chromatin silencing by small RNA; histone H3-K9 methylation; methionine biosynthetic process; methylation-dependent chromatin silencing; production of miRNAs involved in gene silencing by miRNA; production of ta-siRNAs involved in RNA interference; vegetative phase change; virus induced gene silencing	NA	NA	GO:0005634 GO:0009507 GO:0009570 GO:0009941	chloroplast; chloroplast envelope; chloroplast stroma; nucleus	NA	NA
Glyma.01G237600	F1331	AT3G22510.1|Symbols:|Pre-rRNA-processing protein TSR2, conserved region|chr3:7973544-7974087 FORWARD LENGTH=124	GO:0008150	biological process	GO:0003674	molecular function	GO:0005634	nucleus	Pre-rRNA-processing protein TSR2	UNCHARACTERIZED
Glyma.01G237700	F1331	NA	NA	NA	NA	NA	NA	NA	NA	NA
Glyma.02G006400	F1221	AT1G02330.1|Symbols:|CONTAINS InterPro DOMAIN/s: Hepatocellular carcinoma-associated antigen 59 (InterPro:IPR010756); Has 1239 Blast hits to 998 proteins in 204 species: Archae - 4; Bacteria - 71; Metazoa - 421; Fungi - 109; Plants - 87; Viruses - 5; Other Eukaryotes - 542 (source: NCBI BLink).|chr1:462202-463521 REVERSE LENGTH=279	GO:0008150	biological process	GO:0003674	molecular function	GO:0005634	nucleus	Hepatocellular carcinoma-associated antigen 59	FAMILY NOT NAMED
Glyma.02G006500	F1221	AT4G01660.1|Symbols:ATABC1, ATATH10, ABC1|ABC transporter 1|chr4:708652-711095 FORWARD LENGTH=623	GO:0015996 GO:0017004	chlorophyll catabolic process; cytochrome complex assembly	GO:0005215 GO:0016772	transferase activity, transferring phosphorus-containing groups; transporter activity	GO:0005739 GO:0005746	mitochondrial respiratory chain; mitochondrion	ABC1 family	CHAPERONE-ACTIVITY OF BC1 COMPLEX (CABC1)-RELATED
Glyma.02G027500	F1221	AT1G70150.1|Symbols:|zinc ion binding|chr1:26416898-26419521 FORWARD LENGTH=374	GO:0008150	biological process	GO:0008270	zinc ion binding	GO:0005634	nucleus	NA	NA
Glyma.02G064700	F1331	AT3G54890.1|Symbols:LHCA1|photosystem I light harvesting complex gene 1|chr3:20339706-20340922 REVERSE LENGTH=241	GO:0006364 GO:0009637 GO:0009644 GO:0009744 GO:0009765 GO:0009768 GO:0010114 GO:0010155 GO:0010218 GO:0015979	photosynthesis; photosynthesis, light harvesting; photosynthesis, light harvesting in photosystem I; rRNA processing; regulation of proton transport; response to blue light; response to far red light; response to high light intensity; response to red light; response to sucrose stimulus	GO:0016168	chlorophyll binding	GO:0009507 GO:0009534 GO:0009535 GO:0009579 GO:0009941 GO:0010287 GO:0016020 GO:0030076	chloroplast; chloroplast envelope; chloroplast thylakoid; chloroplast thylakoid membrane; light-harvesting complex; membrane; plastoglobule; thylakoid	Chlorophyll A-B binding protein	CHLOROPHYLL A/B BINDING PROTEIN
Glyma.02G064800	F1331	AT3G26935.1|Symbols:|DHHC-type zinc finger family protein|chr3:9933001-9935218 REVERSE LENGTH=443	GO:0008150	biological process	GO:0008270	zinc ion binding	GO:0005886	plasma membrane	DHHC palmitoyltransferase	ZINC FINGER DHHC DOMAIN CONTAINING PROTEIN
Glyma.02G071100	F1221	AT5G56350.1|Symbols:|Pyruvate kinase family protein|chr5:22820254-22822529 REVERSE LENGTH=498	GO:0006094 GO:0006096 GO:0006865 GO:0007010 GO:0010498	amino acid transport; cytoskeleton organization; gluconeogenesis; glycolysis; proteasomal protein catabolic process	GO:0000287 GO:0003824 GO:0004743 GO:0030955	catalytic activity; magnesium ion binding; potassium ion binding; pyruvate kinase activity	GO:0005737 GO:0005829	cytoplasm; cytosol	Pyruvate kinase, barrel domain	PYRUVATE KINASE
Glyma.02G071200	F1221	AT5G56340.1|Symbols:ATCRT1|RING/U-box superfamily protein|chr5:22818254-22819444 FORWARD LENGTH=396	NA	NA	GO:0008270	zinc ion binding	NA	NA	Zinc finger, C3HC4 type (RING finger)	RING ZINC FINGER PROTEIN
Glyma.02G082600	F1221	AT3G02860.2|Symbols:|zinc ion binding|chr3:625299-627157 REVERSE LENGTH=313	GO:0008150	biological process	GO:0008270	zinc ion binding	GO:0005622 GO:0005634	intracellular; nucleus	Zinc-finger double-stranded RNA-binding	UNCHARACTERIZED
Glyma.02G086200	F1221	AT1G68020.2|Symbols:ATTPS6, TPS6|UDP-Glycosyltransferase / trehalose-phosphatase family protein|chr1:25497493-25500241 FORWARD LENGTH=860	GO:0005992 GO:0008152	metabolic process; trehalose biosynthetic process	GO:0003824 GO:0003825 GO:0004805 GO:0016757	alpha,alpha-trehalose-phosphate synthase (UDP-forming) activity; catalytic activity; transferase activity, transferring glycosyl groups; trehalose-phosphatase activity	GO:0005739	mitochondrion	Trehalose-phosphatase; Glycosyltransferase family 20	TREHALOSE-6-PHOSPHATE SYNTHASE
Glyma.02G086300	F1221	NA	NA	NA	NA	NA	NA	NA	NA	NA
Glyma.02G097500	F1221	AT5G56190.1|Symbols:|Transducin/WD40 repeat-like superfamily protein|chr5:22742563-22744909 FORWARD LENGTH=441	GO:0008150	biological process	NA	NA	GO:0005737 GO:0005834 GO:0080008	CUL4-RING ubiquitin ligase complex; cytoplasm; heterotrimeric G-protein complex	WD domain, G-beta repeat	WD40 REPEAT PROTEIN
Glyma.02G111700	F2332	AT1G26660.1|Symbols:|Prefoldin chaperone subunit family protein|chr1:9212298-9213765 FORWARD LENGTH=152	GO:0006312 GO:0006457 GO:0009560	embryo sac egg cell differentiation; mitotic recombination; protein folding	GO:0051082	unfolded protein binding	GO:0005737 GO:0016272	cytoplasm; prefoldin complex	Prefoldin subunit	NUT2 AND UXT
Glyma.02G113700	F2332	AT1G69340.1|Symbols:|appr-1-p processing enzyme family protein|chr1:26066298-26069644 FORWARD LENGTH=562	GO:0008150	biological process	GO:0003674	molecular function	GO:0005634	nucleus	Macro domain	GANGLIOSIDE INDUCED DIFFERENTIATION ASSOCIATED PROTEIN 2-RELATED
Glyma.02G115700	F1331	AT1G26500.1|Symbols:|Pentatricopeptide repeat (PPR) superfamily protein|chr1:9158380-9159897 FORWARD LENGTH=505	GO:0008150	biological process	GO:0003674	molecular function	GO:0005739	mitochondrion	PPR repeat	FAMILY NOT NAMED
Glyma.02G119600	F1331	AT1G13710.1|Symbols:CYP78A5, KLU|cytochrome P450, family 78, subfamily A, polypeptide 5|chr1:4702932-4704592 REVERSE LENGTH=517	GO:0008284 GO:0010075 GO:0010338 GO:0035265 GO:0040009 GO:0046622 GO:0048437 GO:0055114	floral organ development; leaf formation; organ growth; oxidation-reduction process; positive regulation of cell proliferation; positive regulation of organ growth; regulation of growth rate; regulation of meristem growth	GO:0005506 GO:0009055 GO:0016705 GO:0019825 GO:0020037	electron carrier activity; heme binding; iron ion binding; oxidoreductase activity, acting on paired donors, with incorporation or reduction of molecular oxygen; oxygen binding	GO:0005783	endoplasmic reticulum	Cytochrome P450	FAMILY NOT NAMED
Glyma.02G122200	F2332	AT1G69060.1|Symbols:|Chaperone DnaJ-domain superfamily protein|chr1:25965055-25967273 FORWARD LENGTH=630	GO:0008150	biological process	GO:0031072	heat shock protein binding	GO:0005737 GO:0005774	cytoplasm; vacuolar membrane	DnaJ domain	NA
Glyma.02G126900	F1221&F2332	AT1G66290.1|Symbols:|F-box/RNI-like superfamily protein|chr1:24713306-24714843 REVERSE LENGTH=453	GO:0008150	biological process	GO:0003674	molecular function	GO:0005634	nucleus	F-box domain; FBD	NA
Glyma.02G139600	F2332	AT2G30720.1|Symbols:|Thioesterase/thiol ester dehydrase-isomerase superfamily protein|chr2:13089604-13091538 REVERSE LENGTH=455	GO:0008150	biological process	GO:0016788 GO:0047617	acyl-CoA hydrolase activity; hydrolase activity, acting on ester bonds	GO:0005739	mitochondrion	Thioesterase superfamily	ACYL-COA THIOESTERASE
Glyma.02G146800	F1221	AT4G02730.1|Symbols:|Transducin/WD40 repeat-like superfamily protein|chr4:1207759-1209066 FORWARD LENGTH=333	GO:0008150	biological process	GO:0000166	nucleotide binding	GO:0005634 GO:0005834 GO:0080008	CUL4-RING ubiquitin ligase complex; heterotrimeric G-protein complex; nucleus	WD domain, G-beta repeat	WD40 REPEAT PROTEIN
Glyma.02G149300	F1221&F2332	AT1G16390.1|Symbols:ATOCT3, 3-Oct|organic cation/carnitine transporter 3|chr1:5602921-5604477 FORWARD LENGTH=518	GO:0015706 GO:0055085 GO:0070417	cellular response to cold; nitrate transport; transmembrane transport	GO:0005351 GO:0015144 GO:0022857	carbohydrate transmembrane transporter activity; sugar:hydrogen symporter activity; transmembrane transporter activity	GO:0005886 GO:0009705 GO:0016020 GO:0016021	integral to membrane; membrane; plant-type vacuole membrane; plasma membrane	Sugar (and other) transporter	FAMILY NOT NAMED
Glyma.02G150300	F1221	AT3G63030.1|Symbols:MBD4|methyl-CPG-binding domain 4|chr3:23295394-23296425 FORWARD LENGTH=186	GO:0008150	biological process	GO:0003677 GO:0008270 GO:0008327	DNA binding; methyl-CpG binding; zinc ion binding	GO:0005634	nucleus	CW-type Zinc Finger; Methyl-CpG binding domain	No Available Panther Description
Glyma.02G176100	F1331	AT3G13800.2|Symbols:|Metallo-hydrolase/oxidoreductase superfamily protein|chr3:4539372-4541366 FORWARD LENGTH=279	GO:0008152	metabolic process	GO:0003824 GO:0016787	catalytic activity; hydrolase activity	GO:0005634	nucleus	NA	NA
Glyma.02G193300	F1221	AT2G24960.2|Symbols:|unknown protein; FUNCTIONS IN: molecular_function unknown; INVOLVED IN: biological_process unknown; LOCATED IN: cellular_component unknown; EXPRESSED IN: 21 plant structures; EXPRESSED DURING: 12 growth stages; BEST Arabidopsis thaliana protein match is: unknown protein (TAIR:AT4G02210.2); Has 30201 Blast hits to 17322 proteins in 780 species: Archae - 12; Bacteria - 1396; Me…	GO:0008150	biological process	GO:0003674	molecular function	GO:0005634	nucleus	NA	NA
Glyma.02G222500	F1221	AT5G17680.1|Symbols:|disease resistance protein (TIR-NBS-LRR class), putative|chr5:5822999-5827153 FORWARD LENGTH=1294	GO:0006952 GO:0007165	defense response; signal transduction	GO:0043531	ADP binding	GO:0005622	intracellular	NB-ARC domain	LEUCINE-RICH REPEAT-CONTAINING PROTEIN
Glyma.02G235700	F1331&F2332	AT5G58350.1|Symbols:WNK4, ZIK2|with no lysine (K) kinase 4|chr5:23585505-23587681 FORWARD LENGTH=571	GO:0006468 GO:0010260 GO:0016036 GO:0019375 GO:0042631 GO:0046777	cellular response to phosphate starvation; cellular response to water deprivation; galactolipid biosynthetic process; organ senescence; protein autophosphorylation; protein phosphorylation	GO:0004672 GO:0004674 GO:0005524 GO:0016301 GO:0016772	ATP binding; kinase activity; protein kinase activity; protein serine/threonine kinase activity; transferase activity, transferring phosphorus-containing groups	GO:0005634 GO:0005737	cytoplasm; nucleus	Protein kinase domain	SERINE/THREONINE-PROTEIN KINASE WNK (WITH NO LYSINE)-RELATED
Glyma.02G238700	F2332	AT5G10860.1|Symbols:|Cystathionine beta-synthase (CBS) family protein|chr5:3429173-3430142 REVERSE LENGTH=206	GO:0006096 GO:0006833 GO:0006972 GO:0007030 GO:0009266 GO:0009651 GO:0045454 GO:0046686	Golgi organization; cell redox homeostasis; glycolysis; hyperosmotic response; response to cadmium ion; response to salt stress; response to temperature stimulus; water transport	GO:0050897	cobalt ion binding	GO:0005739	mitochondrion	CBS domain	INOSINE-5-MONOPHOSPHATE DEHYDROGENASE RELATED
Glyma.02G276900	F1221	AT2G18250.1|Symbols:ATCOAD, COAD|4-phosphopantetheine adenylyltransferase|chr2:7940025-7941499 FORWARD LENGTH=176	GO:0006629 GO:0006970 GO:0009058 GO:0009651 GO:0015937 GO:0019344 GO:0019915 GO:0040007 GO:0080020	biosynthetic process; coenzyme A biosynthetic process; cysteine biosynthetic process; growth; lipid metabolic process; lipid storage; regulation of coenzyme A biosynthetic process; response to osmotic stress; response to salt stress	GO:0003824 GO:0004140 GO:0004595 GO:0005524 GO:0016779	ATP binding; catalytic activity; dephospho-CoA kinase activity; nucleotidyltransferase activity; pantetheine-phosphate adenylyltransferase activity	GO:0005634 GO:0005829	cytosol; nucleus	Cytidylyltransferase	No Available Panther Description
Glyma.02G283700	F2332	AT1G06660.1|Symbols:|unknown protein; BEST Arabidopsis thaliana protein match is: unknown protein (TAIR:AT2G30820.2); Has 166 Blast hits to 144 proteins in 35 species: Archae - 0; Bacteria - 17; Metazoa - 13; Fungi - 20; Plants - 104; Viruses - 0; Other Eukaryotes - 12 (source: NCBI BLink).|chr1:2037461-2040148 REVERSE LENGTH=481	GO:0006355 GO:0007142 GO:0009556	male meiosis II; microsporogenesis; regulation of transcription, DNA-dependent	GO:0003674	molecular function	GO:0005634	nucleus	NA	NA
Glyma.02G283800	F2332	AT2G30860.1|Symbols:ATGSTF9, GLUTTR, ATGSTF7, GSTF9|glutathione S-transferase PHI 9|chr2:13139132-13140057 FORWARD LENGTH=215	GO:0006546 GO:0006569 GO:0006952 GO:0006970 GO:0009407 GO:0009627 GO:0009684 GO:0010043 GO:0031347 GO:0042742 GO:0046686	defense response; defense response to bacterium; glycine catabolic process; indoleacetic acid biosynthetic process; regulation of defense response; response to cadmium ion; response to osmotic stress; response to zinc ion; systemic acquired resistance; toxin catabolic process; tryptophan catabolic process	GO:0004364 GO:0004602 GO:0005507 GO:0043295	copper ion binding; glutathione binding; glutathione peroxidase activity; glutathione transferase activity	GO:0005737 GO:0005773 GO:0005829 GO:0005886 GO:0009506 GO:0009507 GO:0009570 GO:0009579 GO:0048046	apoplast; chloroplast; chloroplast stroma; cytoplasm; cytosol; plasma membrane; plasmodesma; thylakoid; vacuole	Glutathione S-transferase, C-terminal domain	GLUTATHIONE S-TRANSFERASE, GST, SUPERFAMILY, GST DOMAIN CONTAINING
Glyma.02G288600	F1221	AT1G07650.1|Symbols:|Leucine-rich repeat transmembrane protein kinase|chr1:2359817-2366423 REVERSE LENGTH=1014	GO:0006468 GO:0007169	protein phosphorylation; transmembrane receptor protein tyrosine kinase signaling pathway	GO:0004672 GO:0004674 GO:0004713 GO:0005524 GO:0016301 GO:0016772	ATP binding; kinase activity; protein kinase activity; protein serine/threonine kinase activity; protein tyrosine kinase activity; transferase activity, transferring phosphorus-containing groups	GO:0005886	plasma membrane	Di-glucose binding within endoplasmic reticulum; Protein tyrosine kinase; Leucine Rich Repeat	LEUCINE-RICH REPEAT RECEPTOR-LIKE PROTEIN KINASE
Glyma.03G068700	F2332	AT5G41970.1|Symbols:|Metal-dependent protein hydrolase|chr5:16791198-16792961 FORWARD LENGTH=373	GO:0006626 GO:0008150	biological process; protein targeting to mitochondrion	GO:0003674	molecular function	GO:0005739 GO:0005829	cytosol; mitochondrion	Uncharacterised protein family (UPF0160)	METAL DEPENDENT HYDROLASE - RELATED
Glyma.03G071400	F1221	NA	NA	NA	NA	NA	NA	NA	NA	NA
Glyma.03G075100	F2332	AT3G14460.1|Symbols:|LRR and NB-ARC domains-containing disease resistance protein|chr3:4851990-4856264 REVERSE LENGTH=1424	GO:0006952	defense response	GO:0043531	ADP binding	GO:0005634	nucleus	NA	NA
Glyma.03G075200	F2332	AT3G14470.1|Symbols:|NB-ARC domain-containing disease resistance protein|chr3:4857940-4861104 FORWARD LENGTH=1054	GO:0006952 GO:0009627 GO:0009697	defense response; salicylic acid biosynthetic process; systemic acquired resistance	GO:0005515 GO:0043531	ADP binding; protein binding	GO:0005576	extracellular region	NB-ARC domain	LEUCINE-RICH REPEAT-CONTAINING PROTEIN
Glyma.03G083100	F2332	AT3G07020.2|Symbols:|UDP-Glycosyltransferase superfamily protein|chr3:2218120-2221590 REVERSE LENGTH=637	GO:0005975 GO:0008152 GO:0016125 GO:0030259 GO:0048316	carbohydrate metabolic process; lipid glycosylation; metabolic process; seed development; sterol metabolic process	GO:0016757 GO:0016758 GO:0016906 GO:0051507	beta-sitosterol UDP-glucosyltransferase activity; sterol 3-beta-glucosyltransferase activity; transferase activity, transferring glycosyl groups; transferase activity, transferring hexosyl groups	GO:0005886 GO:0016020	membrane; plasma membrane	UDP-glucoronosyl and UDP-glucosyl transferase; Glycosyltransferase family 28 N-terminal domain	GLUCOSYL/GLUCURONOSYL TRANSFERASES
Glyma.03G083800	F1331	AT3G13080.2|Symbols:ATMRP3, MRP3, ABCC3|multidrug resistance-associated protein 3|chr3:4196019-4201250 REVERSE LENGTH=1489	GO:0006810 GO:0055085	transmembrane transport; transport	GO:0000166 GO:0005524 GO:0010290 GO:0015431 GO:0016887 GO:0017111 GO:0042626	ATP binding; ATPase activity; ATPase activity, coupled to transmembrane movement of substances; chlorophyll catabolite transmembrane transporter activity; glutathione S-conjugate-exporting ATPase activity; nucleoside-triphosphatase activity; nucleotide binding	GO:0000325 GO:0005773 GO:0005774 GO:0005886 GO:0009506 GO:0016021 GO:0048046	apoplast; integral to membrane; plant-type vacuole; plasma membrane; plasmodesma; vacuolar membrane; vacuole	ABC transporter transmembrane region; ABC transporter	FAMILY NOT NAMED
Glyma.03G091100	F1331	AT3G48770.1|Symbols:|DNA binding;ATP binding|chr3:18079261-18086817 REVERSE LENGTH=1899	GO:0008150	biological process	GO:0003677 GO:0005524	ATP binding; DNA binding	GO:0005737	cytoplasm	NA	FAMILY NOT NAMED
Glyma.03G102900	F1221	AT2G13560.1|Symbols:NAD-ME1|NAD-dependent malic enzyme 1|chr2:5650089-5655103 FORWARD LENGTH=623	GO:0006096 GO:0006108 GO:0006833 GO:0006972 GO:0007030 GO:0009266 GO:0009651 GO:0046686 GO:0055114	Golgi organization; glycolysis; hyperosmotic response; malate metabolic process; oxidation-reduction process; response to cadmium ion; response to salt stress; response to temperature stimulus; water transport	GO:0004470 GO:0004471 GO:0005515 GO:0005524 GO:0008270 GO:0016652 GO:0042803 GO:0050897	ATP binding; cobalt ion binding; malate dehydrogenase (decarboxylating) activity; malic enzyme activity; oxidoreductase activity, acting on NAD(P)H, NAD(P) as acceptor; protein binding; protein homodimerization activity; zinc ion binding	GO:0005739 GO:0009507	chloroplast; mitochondrion	Malic enzyme, N-terminal domain; Malic enzyme, NAD binding domain	MALIC ENZYME-RELATED
Glyma.03G119100	F1331&F2332	AT2G41120.1|Symbols:|unknown protein; INVOLVED IN: biological_process unknown; LOCATED IN: chloroplast; EXPRESSED IN: 19 plant structures; EXPRESSED DURING: 10 growth stages; CONTAINS InterPro DOMAIN/s: Protein of unknown function DUF309 (InterPro:IPR005500); Has 349 Blast hits to 349 proteins in 112 species: Archae - 2; Bacteria - 189; Metazoa - 0; Fungi - 0; Plants - 31; Viruses - 0; Other Euka…	GO:0008150	biological process	NA	NA	GO:0009507	chloroplast	NA	NA
Glyma.03G137000	F2332	AT5G13630.1|Symbols:GUN5, CCH, CHLH, CCH1, ABAR|magnesium-chelatase subunit chlH, chloroplast, putative / Mg-protoporphyrin IX chelatase, putative (CHLH)|chr5:4387567-4392082 REVERSE LENGTH=1381	GO:0009058 GO:0015995 GO:0019684	biosynthetic process; chlorophyll biosynthetic process; photosynthesis, light reaction	GO:0016851	magnesium chelatase activity	GO:0005739 GO:0009507 GO:0009706 GO:0010007	chloroplast; chloroplast inner membrane; magnesium chelatase complex; mitochondrion	CobN/Magnesium Chelatase; Domain of unknown function (DUF3479)	SPOT2-RELATED
Glyma.03G139200	F2332	AT3G57610.1|Symbols:ADSS|adenylosuccinate synthase|chr3:21334519-21336603 REVERSE LENGTH=490	GO:0006164 GO:0006167 GO:0009152 GO:0009165 GO:0009220 GO:0046686	AMP biosynthetic process; nucleotide biosynthetic process; purine nucleotide biosynthetic process; purine ribonucleotide biosynthetic process; pyrimidine ribonucleotide biosynthetic process; response to cadmium ion	GO:0000287 GO:0004019 GO:0005525	GTP binding; adenylosuccinate synthase activity; magnesium ion binding	GO:0005737 GO:0009507 GO:0009536 GO:0009570 GO:0048046	apoplast; chloroplast; chloroplast stroma; cytoplasm; plastid	Adenylosuccinate synthetase	ADENYLOSUCCINATE SYNTHETASE
Glyma.03G178500	F1221	AT3G09720.1|Symbols:|P-loop containing nucleoside triphosphate hydrolases superfamily protein|chr3:2980483-2983268 REVERSE LENGTH=541	GO:0009220	pyrimidine ribonucleotide biosynthetic process	GO:0003676 GO:0004386 GO:0005524 GO:0008026	ATP-dependent helicase activity; ATP binding; helicase activity; nucleic acid binding	GO:0005634	nucleus	Helicase conserved C-terminal domain; DEAD/DEAH box helicase	FAMILY NOT NAMED
Glyma.03G190000	F1331	AT5G04550.1|Symbols:|Protein of unknown function (DUF668)|chr5:1303757-1305556 REVERSE LENGTH=599	GO:0008150 GO:0042744	biological process; hydrogen peroxide catabolic process	GO:0003674	molecular function	GO:0005634	nucleus	Domain of unknown function (DUF3475); Protein of unknown function (DUF668)	NA
Glyma.03G190800	F2332	AT2G36490.1|Symbols:DML1, ROS1|demeter-like 1|chr2:15308259-15314272 REVERSE LENGTH=1393	GO:0006281 GO:0006284 GO:0006306 GO:0006342 GO:0031936 GO:0080111	DNA demethylation; DNA methylation; DNA repair; base-excision repair; chromatin silencing; negative regulation of chromatin silencing	GO:0003906 GO:0005515 GO:0019104	DNA-(apurinic or apyrimidinic site) lyase activity; DNA N-glycosylase activity; protein binding	GO:0005634	nucleus	HhH-GPD superfamily base excision DNA repair protein	A/G-SPECIFIC ADENINE GLYCOSYLASE/ENDONUCLEASE III
Glyma.03G206400	F2332	AT3G56150.2|Symbols:EIF3C|eukaryotic translation initiation factor 3C|chr3:20833790-20836820 REVERSE LENGTH=900	GO:0006413	translational initiation	GO:0003743 GO:0005515	protein binding; translation initiation factor activity	GO:0005634 GO:0005737 GO:0005829 GO:0005852	cytoplasm; cytosol; eukaryotic translation initiation factor 3 complex; nucleus	Eukaryotic translation initiation factor 3 subunit 8 N-terminus; PCI domain	EUKARYOTIC TRANSLATION INITATION FACTOR 3, SUBUNIT 8 (EIF3S8)-RELATED
Glyma.03G237000	F1331&F2332	AT3G05380.3|Symbols:ALY2, ATALY2|DIRP ;Myb-like DNA-binding domain|chr3:1540961-1546139 FORWARD LENGTH=974	NA	NA	GO:0003677 GO:0003700 GO:0005515	DNA binding; protein binding; sequence-specific DNA binding transcription factor activity	GO:0005634	nucleus	DIRP	LIN-9
Glyma.03G243400	F1331	AT3G05040.1|Symbols:HST, HST1|ARM repeat superfamily protein|chr3:1401479-1408095 REVERSE LENGTH=1202	GO:0009910 GO:0009944 GO:0009965 GO:0035281 GO:0048364 GO:0048367	leaf morphogenesis; negative regulation of flower development; polarity specification of adaxial/abaxial axis; pre-miRNA export from nucleus; root development; shoot system development	GO:0005487 GO:0005515	nucleocytoplasmic transporter activity; protein binding	GO:0005634 GO:0005635	nuclear envelope; nucleus	Exportin 1-like protein	EXPORTIN 1/5
Glyma.03G256300	F2332	AT3G61670.1|Symbols:|Protein of unknown function (DUF3133)|chr3:22819052-22821870 FORWARD LENGTH=790	GO:0006346 GO:0007267 GO:0008150 GO:0009616 GO:0010050 GO:0010267 GO:0016246 GO:0035196	RNA interference; biological process; cell-cell signaling; methylation-dependent chromatin silencing; production of miRNAs involved in gene silencing by miRNA; production of ta-siRNAs involved in RNA interference; vegetative phase change; virus induced gene silencing	GO:0003674	molecular function	GO:0005634 GO:0005886	nucleus; plasma membrane	Protein of unknown function (DUF3133)	NA
Glyma.04G000300	F1221	AT4G35300.4|Symbols:TMT2|tonoplast monosaccharide transporter2|chr4:16796432-16799071 REVERSE LENGTH=739	GO:0006810 GO:0055085	transmembrane transport; transport	GO:0005215 GO:0005337 GO:0005351 GO:0015144 GO:0022857 GO:0022891	carbohydrate transmembrane transporter activity; nucleoside transmembrane transporter activity; substrate-specific transmembrane transporter activity; sugar:hydrogen symporter activity; transmembrane transporter activity; transporter activity	GO:0005773 GO:0005774 GO:0005794 GO:0016020 GO:0016021	Golgi apparatus; integral to membrane; membrane; vacuolar membrane; vacuole	Sugar (and other) transporter	FAMILY NOT NAMED
Glyma.04G001400	F1221	AT4G38360.2|Symbols:LAZ1|Protein of unknown function (DUF300)|chr4:17967389-17969798 FORWARD LENGTH=485	GO:0006816 GO:0007030 GO:0008150 GO:0009651	Golgi organization; biological process; calcium ion transport; response to salt stress	NA	NA	NA	NA	Organic solute transporter Ostalpha	ORGANIC SOLUTE TRANSPORTER-RELATED
Glyma.04G007500	F1221	AT4G34720.1|Symbols:AVA-P1, VHA-C1, ATVHA-C1|ATPase, F0/V0 complex, subunit C protein|chr4:16568223-16569165 REVERSE LENGTH=164	GO:0006007 GO:0015991 GO:0015992	ATP hydrolysis coupled proton transport; glucose catabolic process; proton transport	GO:0015078 GO:0016887 GO:0046961	ATPase activity; hydrogen ion transmembrane transporter activity; proton-transporting ATPase activity, rotational mechanism	GO:0005773 GO:0009507 GO:0033177 GO:0033179	chloroplast; proton-transporting V-type ATPase, V0 domain; proton-transporting two-sector ATPase complex, proton-transporting domain; vacuole	ATP synthase subunit C	V-TYPE PROTON ATPASE PROTEOLIPID SUBUNIT
Glyma.04G007600	F1221	NA	NA	NA	NA	NA	NA	NA	NA	NA
Glyma.04G026800	F1331&F2332	AT4G24170.1|Symbols:|ATP binding microtubule motor family protein|chr4:12543206-12546805 FORWARD LENGTH=1004	GO:0007018	microtubule-based movement	GO:0003777 GO:0005524	ATP binding; microtubule motor activity	GO:0005634	nucleus	Domain of unknown function (DUF3490); Kinesin motor domain	FAMILY NOT NAMED
Glyma.04G030500	F1221	AT1G75330.1|Symbols:OTC|ornithine carbamoyltransferase|chr1:28266457-28268383 REVERSE LENGTH=375	GO:0006164 GO:0006520 GO:0048481	cellular amino acid metabolic process; ovule development; purine nucleotide biosynthetic process	GO:0016597 GO:0016743	amino acid binding; carboxyl- or carbamoyltransferase activity	GO:0009507 GO:0009570	chloroplast; chloroplast stroma	Aspartate/ornithine carbamoyltransferase, Asp/Orn binding domain; Aspartate/ornithine carbamoyltransferase, carbamoyl-P binding domain	CARBAMOYLTRANSFERASE RELATED
Glyma.04G030600	F1221	AT1G19600.1|Symbols:|pfkB-like carbohydrate kinase family protein|chr1:6779085-6780898 FORWARD LENGTH=355	GO:0019303	D-ribose catabolic process	GO:0016301	kinase activity	GO:0005737	cytoplasm	pfkB family carbohydrate kinase	SUGAR KINASE
Glyma.04G038600	F1221&F2332	AT2G26570.1|Symbols:WEB1|Plant protein of unknown function (DUF827)|chr2:11299565-11302076 FORWARD LENGTH=807	GO:0009903 GO:0009904	chloroplast accumulation movement; chloroplast avoidance movement	GO:0005515	protein binding	GO:0005829 GO:0005886	cytosol; plasma membrane	Weak chloroplast movement under blue light	NA
Glyma.04G055200	F1221	AT5G12080.3|Symbols:MSL10, ATMSL10|mechanosensitive channel of small conductance-like 10|chr5:3898182-3900923 REVERSE LENGTH=734	GO:0006820 GO:0050982	anion transport; detection of mechanical stimulus	GO:0008381	mechanically-gated ion channel activity	GO:0005634 GO:0005886 GO:0016020	membrane; nucleus; plasma membrane	Mechanosensitive ion channel	NA
Glyma.04G081200	F2332	AT5G25760.2|Symbols:PEX4|peroxin4|chr5:8967983-8969173 FORWARD LENGTH=157	GO:0006635 GO:0006661 GO:0007031 GO:0016558	fatty acid beta-oxidation; peroxisome organization; phosphatidylinositol biosynthetic process; protein import into peroxisome matrix	GO:0004842 GO:0005515 GO:0016881	acid-amino acid ligase activity; protein binding; ubiquitin-protein ligase activity	GO:0005634	nucleus	Ubiquitin-conjugating enzyme	UBIQUITIN-CONJUGATING ENZYME E2
Glyma.04G081300	F2332	NA	NA	NA	NA	NA	NA	NA	NA	NA
Glyma.04G081400	F2332	AT5G25770.1|Symbols:|alpha/beta-Hydrolases superfamily protein|chr5:8969308-8971389 REVERSE LENGTH=360	GO:0008150 GO:0010260 GO:0046482	biological process; organ senescence; para-aminobenzoic acid metabolic process	NA	NA	GO:0009507	chloroplast	Prolyl oligopeptidase family	DIENELACTONE HYDROLASE
Glyma.04G110300	F1331	AT1G71340.1|Symbols:|PLC-like phosphodiesterases superfamily protein|chr1:26885556-26887321 REVERSE LENGTH=328	GO:0006071 GO:0006629	glycerol metabolic process; lipid metabolic process	GO:0008081 GO:0008889	glycerophosphodiester phosphodiesterase activity; phosphoric diester hydrolase activity	GO:0005886	plasma membrane	Glycerophosphoryl diester phosphodiesterase family	GLYCEROPHOSPHORYL DIESTER PHOSPHODIESTERASE
Glyma.04G112700	F1331&F2332	AT5G56190.2|Symbols:|Transducin/WD40 repeat-like superfamily protein|chr5:22742654-22744909 FORWARD LENGTH=447	GO:0008150	biological process	NA	NA	GO:0005737 GO:0005834 GO:0080008	CUL4-RING ubiquitin ligase complex; cytoplasm; heterotrimeric G-protein complex	WD domain, G-beta repeat	WD40 REPEAT PROTEIN
Glyma.04G116700	F2332	AT5G56290.1|Symbols:PEX5, ATPEX5|peroxin 5|chr5:22786655-22791972 FORWARD LENGTH=728	GO:0006625 GO:0006635 GO:0006869 GO:0006891 GO:0009062 GO:0009733 GO:0010351 GO:0016558	fatty acid beta-oxidation; fatty acid catabolic process; intra-Golgi vesicle-mediated transport; lipid transport; lithium ion transport; protein import into peroxisome matrix; protein targeting to peroxisome; response to auxin stimulus	GO:0005052 GO:0005515	peroxisome matrix targeting signal-1 binding; protein binding	GO:0005634 GO:0005778 GO:0005829	cytosol; nucleus; peroxisomal membrane	Tetratricopeptide repeat	PEROXISOMAL TARGETING SIGNAL 1 RECEPTOR (PEX5)
Glyma.04G124800	F1221&F2332	AT5G13750.1|Symbols:ZIFL1|zinc induced facilitator-like 1|chr5:4438318-4441289 FORWARD LENGTH=478	GO:0009414 GO:0009630 GO:0010540 GO:0048364 GO:0080167 GO:0090333	basipetal auxin transport; gravitropism; regulation of stomatal closure; response to karrikin; response to water deprivation; root development	GO:0022821	potassium ion antiporter activity	GO:0005886 GO:0009705	plant-type vacuole membrane; plasma membrane	Major Facilitator Superfamily	MAJOR FACILITATOR SUPERFAMILY DOMAIN-CONTAINING PROTEIN-RELATED
Glyma.04G124900	F2332	AT1G48560.1|Symbols:|unknown protein; Has 75 Blast hits to 71 proteins in 10 species: Archae - 0; Bacteria - 0; Metazoa - 4; Fungi - 0; Plants - 69; Viruses - 0; Other Eukaryotes - 2 (source: NCBI BLink).|chr1:17952935-17955108 FORWARD LENGTH=643	GO:0008150	biological process	GO:0003674	molecular function	GO:0005634	nucleus	NA	NA
Glyma.04G133900	F1221	AT3G12270.1|Symbols:ATPRMT3, PRMT3|protein arginine methyltransferase 3|chr3:3910642-3913122 FORWARD LENGTH=601	GO:0000741 GO:0001510 GO:0006479 GO:0006606 GO:0009220 GO:0009560 GO:0042991	RNA methylation; embryo sac egg cell differentiation; karyogamy; protein import into nucleus; protein methylation; pyrimidine ribonucleotide biosynthetic process; transcription factor import into nucleus	GO:0008168 GO:0008270 GO:0008276	methyltransferase activity; protein methyltransferase activity; zinc ion binding	GO:0005737 GO:0005829	cytoplasm; cytosol	Methyltransferase domain	PROTEIN ARGININE N-METHYLTRANSFERASE
Glyma.04G177800	F2332	AT1G70140.1|Symbols:ATFH8, FH8|formin 8|chr1:26412688-26415048 REVERSE LENGTH=760	GO:0000278 GO:0002679 GO:0006396 GO:0006865 GO:0009407 GO:0009932 GO:0010200 GO:0010583 GO:0015824 GO:0045010	RNA processing; actin nucleation; amino acid transport; cell tip growth; mitotic cell cycle; proline transport; respiratory burst involved in defense response; response to chitin; response to cyclopentenone; toxin catabolic process	GO:0003779 GO:0005522 GO:0051015	actin binding; actin filament binding; profilin binding	GO:0005886 GO:0005911	cell-cell junction; plasma membrane	Formin Homology 2 Domain	FORMIN-RELATED
Glyma.04G192600	F1331	AT5G50310.1|Symbols:|Galactose oxidase/kelch repeat superfamily protein|chr5:20474562-20479281 FORWARD LENGTH=666	GO:0006869 GO:0008150	biological process; lipid transport	NA	NA	GO:0005737	cytoplasm	Kelch motif; Kelch motif	KELCH REPEAT DOMAIN
Glyma.04G192700	F1331	NA	NA	NA	NA	NA	NA	NA	NA	NA
Glyma.04G194900	F2332	AT4G02480.1|Symbols:|AAA-type ATPase family protein|chr4:1082082-1088680 REVERSE LENGTH=1265	GO:0006487 GO:0009630	gravitropism; protein N-linked glycosylation	GO:0000166 GO:0005524 GO:0016887 GO:0017111	ATP binding; ATPase activity; nucleoside-triphosphatase activity; nucleotide binding	GO:0009507	chloroplast	FHA domain; ATPase family associated with various cellular activities (AAA)	AAA ATPASE
Glyma.04G204800	F1331&F2332	AT5G23630.1|Symbols:PDR2, MIA|phosphate deficiency response 2|chr5:7960756-7967644 REVERSE LENGTH=1179	GO:0006812 GO:0006875 GO:0006888 GO:0006891 GO:0006944 GO:0008152 GO:0009846 GO:0010073 GO:0010152 GO:0010413 GO:0016036 GO:0045492 GO:0048867	ER to Golgi vesicle-mediated transport; cation transport; cellular membrane fusion; cellular metal ion homeostasis; cellular response to phosphate starvation; glucuronoxylan metabolic process; intra-Golgi vesicle-mediated transport; meristem maintenance; metabolic process; pollen germination; pollen maturation; stem cell fate determination; xylan biosynthetic process	GO:0000166 GO:0003824 GO:0005524 GO:0015662 GO:0016820 GO:0016887 GO:0019829 GO:0046872	ATP binding; ATPase activity; ATPase activity, coupled to transmembrane movement of ions, phosphorylative mechanism; catalytic activity; cation-transporting ATPase activity; hydrolase activity, acting on acid anhydrides, catalyzing transmembrane movement of substances; metal ion binding; nucleotide binding	GO:0005783 GO:0005886	endoplasmic reticulum; plasma membrane	haloacid dehalogenase-like hydrolase; E1-E2 ATPase	FAMILY NOT NAMED
Glyma.04G224800	F1221&F2332	AT5G24910.1|Symbols:CYP714A1|cytochrome P450, family 714, subfamily A, polypeptide 1|chr5:8567674-8570260 REVERSE LENGTH=532	GO:0016132 GO:0055114	brassinosteroid biosynthetic process; oxidation-reduction process	GO:0005506 GO:0009055 GO:0016705 GO:0019825 GO:0020037	electron carrier activity; heme binding; iron ion binding; oxidoreductase activity, acting on paired donors, with incorporation or reduction of molecular oxygen; oxygen binding	NA	NA	Cytochrome P450	FAMILY NOT NAMED
Glyma.05G012200	F1331&F2332	AT5G25510.1|Symbols:|Protein phosphatase 2A regulatory B subunit family protein|chr5:8882728-8884325 REVERSE LENGTH=500	GO:0007165	signal transduction	GO:0008601	protein phosphatase type 2A regulator activity	GO:0000159	protein phosphatase type 2A complex	Protein phosphatase 2A regulatory B subunit (B56 family)	SERINE/THREONINE PROTEIN PHOSPHATASE 2A (PP2A) REGULATORY SUBUNIT B
Glyma.05G014200	F2332	AT3G18580.1|Symbols:|Nucleic acid-binding, OB-fold-like protein|chr3:6396940-6398068 REVERSE LENGTH=217	GO:0008150	biological process	GO:0003697	single-stranded DNA binding	GO:0005739	mitochondrion	Single-strand binding protein family	SINGLE-STRANDED DNA-BINDING PROTEIN
Glyma.05G059400	F1221	AT3G03490.1|Symbols:PEX19-1, AtPEX19-1|peroxin 19-1|chr3:830302-831759 REVERSE LENGTH=248	GO:0007031	peroxisome organization	GO:0005515 GO:0042802	identical protein binding; protein binding	GO:0005634 GO:0005777 GO:0005829	cytosol; nucleus; peroxisome	Pex19 protein family	PEROXISOMAL FARNESYLATED PROTEIN
Glyma.05G059500	F1221	AT4G17300.1|Symbols:NS1, OVA8, ATNS1|Class II aminoacyl-tRNA and biotin synthetases superfamily protein|chr4:9681558-9684833 FORWARD LENGTH=567	GO:0006418 GO:0006421 GO:0048481	asparaginyl-tRNA aminoacylation; ovule development; tRNA aminoacylation for protein translation	GO:0000166 GO:0003676 GO:0004812 GO:0004816 GO:0005524	ATP binding; aminoacyl-tRNA ligase activity; asparagine-tRNA ligase activity; nucleic acid binding; nucleotide binding	GO:0005737 GO:0005739 GO:0009507 GO:0009570	chloroplast; chloroplast stroma; cytoplasm; mitochondrion	tRNA synthetases class II (D, K and N)	ASPARTYL/LYSYL-TRNA SYNTHETASE
Glyma.05G068800	F1221	AT5G38610.1|Symbols:|Plant invertase/pectin methylesterase inhibitor superfamily protein|chr5:15460845-15461444 REVERSE LENGTH=199	NA	NA	GO:0004857 GO:0030599 GO:0046910	enzyme inhibitor activity; pectinesterase activity; pectinesterase inhibitor activity	GO:0005576	extracellular region	Plant invertase/pectin methylesterase inhibitor	NA
Glyma.05G070300	F1221	AT1G32400.3|Symbols:TOM2A|tobamovirus multiplication 2A|chr1:11689393-11690873 REVERSE LENGTH=280	GO:0046786	viral replication complex formation and maintenance	GO:0005515	protein binding	GO:0005576 GO:0005773 GO:0005794 GO:0009506 GO:0016020 GO:0016021	Golgi apparatus; extracellular region; integral to membrane; membrane; plasmodesma; vacuole	Tetraspanin family	TETRASPANIN
Glyma.05G085500	F1221&F1331	AT5G67200.1|Symbols:|Leucine-rich repeat protein kinase family protein|chr5:26813893-26816555 REVERSE LENGTH=669	GO:0006342 GO:0006468 GO:0007169 GO:0009855 GO:0009887 GO:0009944 GO:0010014 GO:0010051 GO:0010073 GO:0048439 GO:0048519 GO:0051567	chromatin silencing; determination of bilateral symmetry; flower morphogenesis; histone H3-K9 methylation; meristem initiation; meristem maintenance; negative regulation of biological process; organ morphogenesis; polarity specification of adaxial/abaxial axis; protein phosphorylation; transmembrane receptor protein tyrosine kinase signaling pathway; xylem and phloem pattern formation	GO:0004672 GO:0004674 GO:0005524 GO:0016772	ATP binding; protein kinase activity; protein serine/threonine kinase activity; transferase activity, transferring phosphorus-containing groups	GO:0005886	plasma membrane	Protein kinase domain; Leucine Rich Repeat	LEUCINE-RICH REPEAT RECEPTOR-LIKE PROTEIN KINASE
Glyma.05G111100	F2332	NA	NA	NA	NA	NA	NA	NA	RNA recognition motif. (a.k.a. RRM, RBD, or RNP domain)	NA
Glyma.05G118200	F1221	AT1G78160.1|Symbols:APUM7, PUM7|pumilio 7|chr1:29407900-29410184 FORWARD LENGTH=650	NA	NA	GO:0003723 GO:0003729	RNA binding; mRNA binding	GO:0005737 GO:0009507	chloroplast; cytoplasm	Pumilio-family RNA binding repeat	RNA BINDING PROTEIN PUMILIO-RELATED
Glyma.05G138600	F1221	AT1G14710.2|Symbols:|hydroxyproline-rich glycoprotein family protein|chr1:5062168-5064697 REVERSE LENGTH=601	GO:0008150	biological process	GO:0003674	molecular function	GO:0005634 GO:0005829	cytosol; nucleus	NA	NA
Glyma.05G146300	F1221	AT1G24330.1|Symbols:|ARM repeat superfamily protein|chr1:8631779-8634835 FORWARD LENGTH=771	GO:0016567	protein ubiquitination	GO:0004842 GO:0019894	kinesin binding; ubiquitin-protein ligase activity	GO:0000151 GO:0005634 GO:0005871 GO:0009507	chloroplast; kinesin complex; nucleus; ubiquitin ligase complex	U-box domain; Kinesin-associated protein (KAP)	WDSAM1 PROTEIN
Glyma.05G186600	F1221	AT5G09900.2|Symbols:EMB2107, RPN5A, MSA|26S proteasome regulatory subunit, putative (RPN5)|chr5:3089462-3092434 REVERSE LENGTH=442	GO:0006094 GO:0006096 GO:0006511 GO:0006635 GO:0007275 GO:0009407 GO:0009640 GO:0009651 GO:0009793 GO:0009853 GO:0010388 GO:0042023 GO:0043161 GO:0043248 GO:0046686 GO:0051510 GO:0051788 GO:0080129	DNA endoreduplication; cullin deneddylation; embryo development ending in seed dormancy; fatty acid beta-oxidation; gluconeogenesis; glycolysis; multicellular organismal development; photomorphogenesis; photorespiration; proteasomal ubiquitin-dependent protein catabolic process; proteasome assembly; proteasome core complex assembly; regulation of unidimensional cell growth; response to cadmium io…	GO:0003674	molecular function	GO:0000502 GO:0005634 GO:0005737 GO:0005829 GO:0008541 GO:0009506	cytoplasm; cytosol; nucleus; plasmodesma; proteasome complex; proteasome regulatory particle, lid subcomplex	PCI domain	26S PROTEASOME NON-ATPASE REGULATORY SUBUNIT 12/COP9 SIGNALOSOME COMPLEX SUBUNIT 4
Glyma.05G201900	F2332	AT2G21240.2|Symbols:BPC4, BBR, ATBPC4|basic pentacysteine 4|chr2:9101515-9102489 REVERSE LENGTH=296	GO:0006355 GO:0009723 GO:0050793	regulation of developmental process; regulation of transcription, DNA-dependent; response to ethylene stimulus	GO:0003677 GO:0003700 GO:0005515 GO:0042803	DNA binding; protein binding; protein homodimerization activity; sequence-specific DNA binding transcription factor activity	GO:0005634 GO:0005737	cytoplasm; nucleus	GAGA binding protein-like family	NA
Glyma.05G202400	F1331	AT5G50810.1|Symbols:TIM8|translocase inner membrane subunit 8|chr5:20675875-20676505 REVERSE LENGTH=77	GO:0001510 GO:0006626 GO:0009853 GO:0045039	RNA methylation; photorespiration; protein import into mitochondrial inner membrane; protein targeting to mitochondrion	GO:0015450	P-P-bond-hydrolysis-driven protein transmembrane transporter activity	GO:0005739 GO:0005743 GO:0005758 GO:0009507 GO:0042719	chloroplast; mitochondrial inner membrane; mitochondrial intermembrane space; mitochondrial intermembrane space protein transporter complex; mitochondrion	Tim10/DDP family zinc finger	MAGNESIUM AND COBALT TRANSPORT PROTEIN/MITOCHONDRIAL IMPORT INNER MEMBRANE TRANSLOCASE SUBUNIT TIM8
Glyma.06G048100	F1221	AT1G10150.1|Symbols:|Carbohydrate-binding protein|chr1:3326160-3327404 FORWARD LENGTH=414	NA	NA	GO:0030246	carbohydrate binding	GO:0005739	mitochondrion	NA	FAMILY NOT NAMED
Glyma.06G078200	F1221	AT4G20325.1|Symbols:|FUNCTIONS IN: molecular_function unknown; INVOLVED IN: biological_process unknown; LOCATED IN: nucleus; CONTAINS InterPro DOMAIN/s: Ribonuclease H2, subunit B (InterPro:IPR019024); Has 30201 Blast hits to 17322 proteins in 780 species: Archae - 12; Bacteria - 1396; Metazoa - 17338; Fungi - 3422; Plants - 5037; Viruses - 0; Other Eukaryotes - 2996 (source: NCBI BLink).|chr4:10…	GO:0008150	biological process	GO:0003674	molecular function	GO:0005634	nucleus	Ydr279p protein family (RNase H2 complex component)	FAMILY NOT NAMED
Glyma.06G098700	F1331	AT1G55860.1|Symbols:UPL1|ubiquitin-protein ligase 1|chr1:20879900-20895393 REVERSE LENGTH=3930	GO:0006464 GO:0006511 GO:0016567 GO:0042787	cellular protein modification process; protein ubiquitination; protein ubiquitination involved in ubiquitin-dependent protein catabolic process; ubiquitin-dependent protein catabolic process	GO:0004842 GO:0016881	acid-amino acid ligase activity; ubiquitin-protein ligase activity	GO:0000151 GO:0005622 GO:0005634 GO:0005739 GO:0005829 GO:0009506 GO:0016020	cytosol; intracellular; membrane; mitochondrion; nucleus; plasmodesma; ubiquitin ligase complex	Domain of Unknown Function (DUF908); HECT-domain (ubiquitin-transferase); UBA/TS-N domain; Domain of Unknown Function (DUF913)	HECT DOMAIN UBIQUITIN-PROTEIN LIGASE
Glyma.06G108500	F1221	AT1G77800.2|Symbols:|PHD finger family protein|chr1:29253800-29260190 FORWARD LENGTH=1374	GO:0009630	gravitropism	GO:0008270	zinc ion binding	GO:0005634 GO:0009506	nucleus; plasmodesma	PHD-finger	PHD FINGER PROTEINS
Glyma.06G109800	F1221&F1331	AT1G77720.1|Symbols:PPK1|putative protein kinase 1|chr1:29210730-29213877 FORWARD LENGTH=777	GO:0000226 GO:0000911 GO:0006306 GO:0006342 GO:0006346 GO:0006468 GO:0007267 GO:0009616 GO:0009909 GO:0010267 GO:0016570 GO:0031047 GO:0031048 GO:0035196 GO:0046777 GO:0048449 GO:0051567	DNA methylation; cell-cell signaling; chromatin silencing; chromatin silencing by small RNA; cytokinesis by cell plate formation; floral organ formation; gene silencing by RNA; histone H3-K9 methylation; histone modification; methylation-dependent chromatin silencing; microtubule cytoskeleton organization; production of miRNAs involved in gene silencing by miRNA; production of ta-siRNAs involved …	GO:0004672 GO:0004674 GO:0005524 GO:0016301 GO:0016772	ATP binding; kinase activity; protein kinase activity; protein serine/threonine kinase activity; transferase activity, transferring phosphorus-containing groups	GO:0005634	nucleus	Protein kinase domain	MIXED LINEAGE PROTEIN KINASE
Glyma.06G120300	F1221&F1331	AT5G09300.2|Symbols:|Thiamin diphosphate-binding fold (THDP-binding) superfamily protein|chr5:2884282-2886291 REVERSE LENGTH=401	GO:0008152	metabolic process	GO:0003863 GO:0016624	3-methyl-2-oxobutanoate dehydrogenase (2-methylpropanoyl-transferring) activity; oxidoreductase activity, acting on the aldehyde or oxo group of donors, disulfide as acceptor	GO:0005739	mitochondrion	Dehydrogenase E1 component	PYRUVATE DEHYDROGENASE E1 COMPONENT, ALPHA SUBUNIT (BACTERIAL AND ORGANELLAR)
Glyma.06G124700	Shared	AT4G23740.1|Symbols:|Leucine-rich repeat protein kinase family protein|chr4:12367063-12369159 FORWARD LENGTH=638	GO:0006468 GO:0007169 GO:0010075	protein phosphorylation; regulation of meristem growth; transmembrane receptor protein tyrosine kinase signaling pathway	GO:0004672 GO:0004674 GO:0004713 GO:0005524 GO:0016301 GO:0016772	ATP binding; kinase activity; protein kinase activity; protein serine/threonine kinase activity; protein tyrosine kinase activity; transferase activity, transferring phosphorus-containing groups	GO:0005886	plasma membrane	Leucine Rich Repeat; Leucine rich repeat N-terminal domain; Protein kinase domain	LEUCINE-RICH REPEAT RECEPTOR-LIKE PROTEIN KINASE
Glyma.06G124700	Shared	AT4G23740.1|Symbols:|Leucine-rich repeat protein kinase family protein|chr4:12367063-12369159 FORWARD LENGTH=638	GO:0006468 GO:0007169 GO:0010075	protein phosphorylation; regulation of meristem growth; transmembrane receptor protein tyrosine kinase signaling pathway	GO:0004672 GO:0004674 GO:0004713 GO:0005524 GO:0016301 GO:0016772	ATP binding; kinase activity; protein kinase activity; protein serine/threonine kinase activity; protein tyrosine kinase activity; transferase activity, transferring phosphorus-containing groups	GO:0005886	plasma membrane	Leucine Rich Repeat; Leucine rich repeat N-terminal domain; Protein kinase domain	LEUCINE-RICH REPEAT RECEPTOR-LIKE PROTEIN KINASE
Glyma.06G127400	F2332	AT5G53460.3|Symbols:GLT1|NADH-dependent glutamate synthase 1|chr5:21700518-21709629 FORWARD LENGTH=2208	GO:0006094 GO:0006096 GO:0006537 GO:0006807 GO:0008152 GO:0009651 GO:0019676 GO:0042128 GO:0046686 GO:0048589 GO:0055114	ammonia assimilation cycle; developmental growth; gluconeogenesis; glutamate biosynthetic process; glycolysis; metabolic process; nitrate assimilation; nitrogen compound metabolic process; oxidation-reduction process; response to cadmium ion; response to salt stress	GO:0000166 GO:0003824 GO:0005506 GO:0010181 GO:0015930 GO:0016040 GO:0016491 GO:0016638 GO:0016639 GO:0045181 GO:0050660 GO:0051536	FMN binding; catalytic activity; flavin adenine dinucleotide binding; glutamate synthase (NADH) activity; glutamate synthase activity; glutamate synthase activity, NAD(P)H as acceptor; iron-sulfur cluster binding; iron ion binding; nucleotide binding; oxidoreductase activity; oxidoreductase activity, acting on the CH-NH2 group of donors; oxidoreductase activity, acting on the CH-NH2 group of dono…	GO:0005739 GO:0009507 GO:0009536 GO:0009570	chloroplast; chloroplast stroma; mitochondrion; plastid	Pyridine nucleotide-disulphide oxidoreductase; Glutamate synthase central domain; Pyridine nucleotide-disulphide oxidoreductase; GXGXG motif; Glutamine amidotransferases class-II; Conserved region in glutamate synthase	FAD NADPH DEHYDROGENASE/OXIDOREDUCTASE
Glyma.06G144100	F2332	AT3G56310.1|Symbols:|Melibiase family protein|chr3:20882886-20885745 FORWARD LENGTH=437	GO:0005975 GO:0005990 GO:0006635 GO:0006869 GO:0006891 GO:0007165 GO:0009311 GO:0009755 GO:0010351 GO:0016139 GO:0016558 GO:0046477 GO:0048767	carbohydrate metabolic process; fatty acid beta-oxidation; glycoside catabolic process; glycosylceramide catabolic process; hormone-mediated signaling pathway; intra-Golgi vesicle-mediated transport; lactose catabolic process; lipid transport; lithium ion transport; oligosaccharide metabolic process; protein import into peroxisome matrix; root hair elongation; signal transduction	GO:0003824 GO:0004553 GO:0004557	alpha-galactosidase activity; catalytic activity; hydrolase activity, hydrolyzing O-glycosyl compounds	GO:0005576 GO:0005773 GO:0009505	extracellular region; plant-type cell wall; vacuole	Melibiase	ALPHA-GALACTOSIDASE/ALPHA-N-ACETYLGALACTOSAMINIDASE
Glyma.06G145200	F1221&F1331	AT2G40460.1|Symbols:|Major facilitator superfamily protein|chr2:16897123-16901171 FORWARD LENGTH=583	GO:0006857 GO:0009624	oligopeptide transport; response to nematode	GO:0005215	transporter activity	GO:0005886 GO:0016020	membrane; plasma membrane	POT family	OLIGOPEPTIDE TRANSPORTER-RELATED
Glyma.06G153200	F1221	AT1G53570.4|Symbols:MAP3KA|mitogen-activated protein kinase kinase kinase 3|chr1:19987391-19990733 FORWARD LENGTH=608	GO:0006468 GO:0006487	protein N-linked glycosylation; protein phosphorylation	GO:0004672 GO:0004713 GO:0005524 GO:0016301 GO:0016772	ATP binding; kinase activity; protein kinase activity; protein tyrosine kinase activity; transferase activity, transferring phosphorus-containing groups	GO:0005634	nucleus	Protein kinase domain	MITOGEN-ACTIVATED KINASE KINASE KINASE
Glyma.06G171400	F1331	AT5G63420.1|Symbols:emb2746|RNA-metabolising metallo-beta-lactamase family protein|chr5:25400515-25405807 FORWARD LENGTH=911	GO:0008152 GO:0009793 GO:0015979 GO:0045333	cellular respiration; embryo development ending in seed dormancy; metabolic process; photosynthesis	GO:0003677 GO:0003824 GO:0016787	DNA binding; catalytic activity; hydrolase activity	GO:0009507	chloroplast	Metallo-beta-lactamase superfamily; RNA-metabolising metallo-beta-lactamase	CLEAVAGE AND POLYADENYLATION SPECIFICITY FACTOR
Glyma.06G179000	F2332	AT4G24670.2|Symbols:TAR2|tryptophan aminotransferase related 2|chr4:12727940-12730694 REVERSE LENGTH=440	GO:0009684 GO:0009723 GO:0009793 GO:0009908 GO:0009958 GO:0010078 GO:0010087 GO:0010588 GO:0042742 GO:0048367 GO:0048467 GO:0048825 GO:0080022	cotyledon development; cotyledon vascular tissue pattern formation; defense response to bacterium; embryo development ending in seed dormancy; flower development; gynoecium development; indoleacetic acid biosynthetic process; maintenance of root meristem identity; phloem or xylem histogenesis; positive gravitropism; primary root development; response to ethylene stimulus; shoot system development	GO:0003824 GO:0016846 GO:0030170 GO:0050362 GO:0080097	L-tryptophan:2-oxoglutarate aminotransferase activity; L-tryptophan:pyruvate aminotransferase activity; carbon-sulfur lyase activity; catalytic activity; pyridoxal phosphate binding	NA	NA	Allinase	SUBGROUP I AMINOTRANSFERASE RELATED
Glyma.06G195700	F1331	AT1G18700.1|Symbols:|DNAJ heat shock N-terminal domain-containing protein|chr1:6437591-6443046 FORWARD LENGTH=700	GO:0006457 GO:0048573	photoperiodism, flowering; protein folding	GO:0031072	heat shock protein binding	GO:0005783 GO:0009507	chloroplast; endoplasmic reticulum	NA	NA
Glyma.06G195800	F1221	AT1G26550.1|Symbols:|FKBP-like peptidyl-prolyl cis-trans isomerase family protein|chr1:9171800-9172716 FORWARD LENGTH=142	NA	NA	GO:0016853	isomerase activity	GO:0005575	cellular component	PPIC-type PPIASE domain	PEPTIDYL-PROLYL CIS-TRANS ISOMERASE
Glyma.06G206000	F2332	AT5G08110.1|Symbols:|nucleic acid binding;ATP-dependent helicases;ATP binding;helicases;ATP-dependent helicases|chr5:2594854-2600114 REVERSE LENGTH=1141	GO:0007062 GO:0031048 GO:0045132	chromatin silencing by small RNA; meiotic chromosome segregation; sister chromatid cohesion	GO:0003676 GO:0004386 GO:0005524 GO:0008026	ATP-dependent helicase activity; ATP binding; helicase activity; nucleic acid binding	GO:0005634	nucleus	Helicase conserved C-terminal domain; Domain of unknown function (DUF1998); DEAD/DEAH box helicase	FAMILY NOT NAMED
Glyma.06G206600	F1221	AT5G15740.1|Symbols:|O-fucosyltransferase family protein|chr5:5134788-5136956 REVERSE LENGTH=508	GO:0008150	biological process	GO:0016757	transferase activity, transferring glycosyl groups	GO:0005794	Golgi apparatus	GDP-fucose protein O-fucosyltransferase	NA
Glyma.06G209200	F1331&F2332	AT1G18550.1|Symbols:|ATP binding microtubule motor family protein|chr1:6381656-6384340 REVERSE LENGTH=725	GO:0007018	microtubule-based movement	GO:0003777 GO:0005524	ATP binding; microtubule motor activity	GO:0005737	cytoplasm	Kinesin motor domain	FAMILY NOT NAMED
Glyma.06G209300	F1331&F2332	AT1G05230.4|Symbols:HDG2|homeodomain GLABROUS 2|chr1:1513388-1517024 REVERSE LENGTH=721	GO:0006355 GO:0010090 GO:0010103 GO:0048497	maintenance of floral organ identity; regulation of transcription, DNA-dependent; stomatal complex morphogenesis; trichome morphogenesis	GO:0003677 GO:0003700 GO:0043565	DNA binding; sequence-specific DNA binding; sequence-specific DNA binding transcription factor activity	GO:0005634	nucleus	NA	FAMILY NOT NAMED
Glyma.06G210900	F1331	AT3G24330.1|Symbols:|O-Glycosyl hydrolases family 17 protein|chr3:8830336-8831838 FORWARD LENGTH=500	GO:0005975	carbohydrate metabolic process	GO:0003824 GO:0004553 GO:0043169	catalytic activity; cation binding; hydrolase activity, hydrolyzing O-glycosyl compounds	GO:0005886 GO:0031225	anchored to membrane; plasma membrane	X8 domain; Glycosyl hydrolases family 17	FAMILY NOT NAMED
Glyma.06G216400	F1221	AT5G58340.2|Symbols:|myb-like HTH transcriptional regulator family protein|chr5:23582607-23584245 FORWARD LENGTH=448	NA	NA	GO:0003677	DNA binding	NA	NA	Myb-like DNA-binding domain	TELOMERIC REPEAT BINDING PROTEIN
Glyma.06G230100	F1221	NA	NA	NA	NA	NA	NA	NA	NA	NA
Glyma.06G230200	F1221	AT1G78930.1|Symbols:|Mitochondrial transcription termination factor family protein|chr1:29678285-29680648 REVERSE LENGTH=591	GO:0008150	biological process	GO:0003674	molecular function	GO:0005739 GO:0009507	chloroplast; mitochondrion	mTERF	NA
Glyma.06G234800	F1221	AT3G15140.1|Symbols:|Polynucleotidyl transferase, ribonuclease H-like superfamily protein|chr3:5099712-5101717 REVERSE LENGTH=337	GO:0009220	pyrimidine ribonucleotide biosynthetic process	GO:0004527	exonuclease activity	GO:0005622 GO:0005739	intracellular; mitochondrion	Exonuclease	3'-5' EXONUCLEASE ERI1-RELATED
Glyma.06G235800	F1331	NA	NA	NA	NA	NA	NA	NA	NA	NA
Glyma.06G236100	F2332	AT3G15180.1|Symbols:|ARM repeat superfamily protein|chr3:5111952-5115803 FORWARD LENGTH=519	GO:0009410 GO:0042023 GO:0043161 GO:0043248 GO:0048522 GO:0051510 GO:0051788	DNA endoreduplication; positive regulation of cellular process; proteasomal ubiquitin-dependent protein catabolic process; proteasome assembly; regulation of unidimensional cell growth; response to misfolded protein; response to xenobiotic stimulus	GO:0044183	protein binding involved in protein folding	GO:0005634 GO:0005774 GO:0009506	nucleus; plasmodesma; vacuolar membrane	Proteasome non-ATPase 26S subunit	26S PROTEASOME NON-ATPASE REGULATORY SUBUNIT 5-RELATED
Glyma.06G238300	F1331	AT3G15250.1|Symbols:|unknown protein; BEST Arabidopsis thaliana protein match is: unknown protein (TAIR:AT1G53163.1); Has 409 Blast hits to 218 proteins in 63 species: Archae - 0; Bacteria - 22; Metazoa - 178; Fungi - 77; Plants - 38; Viruses - 1; Other Eukaryotes - 93 (source: NCBI BLink).|chr3:5136503-5137183 REVERSE LENGTH=226	GO:0008150	biological process	GO:0003674	molecular function	GO:0005634	nucleus	NA	NA
Glyma.06G243300	F1331	AT3G15355.1|Symbols:UBC25, PFU1|ubiquitin-conjugating enzyme 25|chr3:5183858-5186669 FORWARD LENGTH=609	NA	NA	GO:0016881	acid-amino acid ligase activity	GO:0005634	nucleus	Ubiquitin-conjugating enzyme	UBIQUITIN-CONJUGATING ENZYME E2
Glyma.06G256300	F1331	AT4G27190.1|Symbols:|NB-ARC domain-containing disease resistance protein|chr4:13620977-13623934 REVERSE LENGTH=985	GO:0006952	defense response	GO:0000166 GO:0017111 GO:0043531	ADP binding; nucleoside-triphosphatase activity; nucleotide binding	GO:0005739	mitochondrion	NB-ARC domain	LEUCINE-RICH REPEAT-CONTAINING PROTEIN
Glyma.06G262400	F1331	AT4G21380.1|Symbols:ARK3, RK3|receptor kinase 3|chr4:11389219-11393090 REVERSE LENGTH=850	GO:0006468 GO:0046777 GO:0048544	protein autophosphorylation; protein phosphorylation; recognition of pollen	GO:0004672 GO:0004674 GO:0004675 GO:0005524 GO:0016301 GO:0016772 GO:0030246 GO:0031625	ATP binding; carbohydrate binding; kinase activity; protein kinase activity; protein serine/threonine kinase activity; transferase activity, transferring phosphorus-containing groups; transmembrane receptor protein serine/threonine kinase activity; ubiquitin protein ligase binding	GO:0005773 GO:0005886 GO:0009506	plasma membrane; plasmodesma; vacuole	S-locus glycoprotein family; PAN-like domain; Protein tyrosine kinase; D-mannose binding lectin	LEUCINE-RICH REPEAT RECEPTOR-LIKE PROTEIN KINASE
Glyma.06G285300	F1331&F2332	AT5G60860.1|Symbols:AtRABA1f, RABA1f|RAB GTPase homolog A1F|chr5:24484750-24485565 FORWARD LENGTH=217	GO:0007264 GO:0015031 GO:0016192	protein transport; small GTPase mediated signal transduction; vesicle-mediated transport	GO:0005525	GTP binding	NA	NA	Ras family	FAMILY NOT NAMED
Glyma.06G315100	F1221	AT5G04930.1|Symbols:ALA1|aminophospholipid ATPase 1|chr5:1445509-1449568 FORWARD LENGTH=1158	GO:0006612 GO:0006812 GO:0008152 GO:0009963 GO:0010363 GO:0015914	cation transport; metabolic process; phospholipid transport; positive regulation of flavonoid biosynthetic process; protein targeting to membrane; regulation of plant-type hypersensitive response	GO:0000166 GO:0000287 GO:0003824 GO:0004012 GO:0005515 GO:0005524 GO:0015662 GO:0016820 GO:0046872	ATP binding; ATPase activity, coupled to transmembrane movement of ions, phosphorylative mechanism; catalytic activity; hydrolase activity, acting on acid anhydrides, catalyzing transmembrane movement of substances; magnesium ion binding; metal ion binding; nucleotide binding; phospholipid-translocating ATPase activity; protein binding	GO:0005886 GO:0016020	membrane; plasma membrane	haloacid dehalogenase-like hydrolase; haloacid dehalogenase-like hydrolase; E1-E2 ATPase	FAMILY NOT NAMED
Glyma.07G002600	F1331	AT1G78880.1|Symbols:|Ubiquitin-specific protease family C19-related protein|chr1:29653068-29654819 REVERSE LENGTH=468	GO:0008150	biological process	GO:0003674	molecular function	GO:0005886	plasma membrane	NA	FAMILY NOT NAMED
Glyma.07G026000	F1331	NA	NA	NA	NA	NA	NA	NA	NA	NA
Glyma.07G042100	F2332	AT1G72390.1|Symbols:|CONTAINS InterPro DOMAIN/s: Spt20 family (InterPro:IPR021950); Has 8778 Blast hits to 7244 proteins in 477 species: Archae - 6; Bacteria - 326; Metazoa - 4198; Fungi - 1506; Plants - 923; Viruses - 22; Other Eukaryotes - 1797 (source: NCBI BLink).|chr1:27245455-27251218 FORWARD LENGTH=1325	GO:0008150	biological process	GO:0003674	molecular function	GO:0005634	nucleus	Spt20 family	NA
Glyma.07G042200	F2332	NA	NA	NA	NA	NA	NA	NA	NA	NA
Glyma.07G047300	F2332	AT2G46900.1|Symbols:|CONTAINS InterPro DOMAIN/s: Basic helix-loop-helix, Nulp1-type (InterPro:IPR006994); Has 2929 Blast hits to 2464 proteins in 333 species: Archae - 2; Bacteria - 151; Metazoa - 913; Fungi - 372; Plants - 141; Viruses - 47; Other Eukaryotes - 1303 (source: NCBI BLink).|chr2:19269678-19271987 FORWARD LENGTH=627	GO:0008150	biological process	GO:0003674	molecular function	GO:0005634 GO:0005829	cytosol; nucleus	Transcriptional repressor TCF25	NULP1-RELATED
Glyma.07G059600	F1221	AT2G04039.1|Symbols:|unknown protein; FUNCTIONS IN: molecular_function unknown; LOCATED IN: chloroplast; EXPRESSED IN: 21 plant structures; EXPRESSED DURING: 13 growth stages; CONTAINS InterPro DOMAIN/s: Protein of unknown function DUF2996 (InterPro:IPR021374); Has 159 Blast hits to 159 proteins in 52 species: Archae - 0; Bacteria - 76; Metazoa - 0; Fungi - 0; Plants - 38; Viruses - 0; Other Euka…	GO:0015979	photosynthesis	GO:0003674	molecular function	GO:0005739 GO:0009507	chloroplast; mitochondrion	Protein of unknown function (DUF2996)	NA
Glyma.07G059700	F1221	AT4G12740.1|Symbols:|HhH-GPD base excision DNA repair family protein|chr4:7494578-7497596 REVERSE LENGTH=630	GO:0006281 GO:0006284 GO:0006306	DNA methylation; DNA repair; base-excision repair	GO:0003824 GO:0016787	catalytic activity; hydrolase activity	GO:0005634	nucleus	HhH-GPD superfamily base excision DNA repair protein	A/G-SPECIFIC ADENINE GLYCOSYLASE/ENDONUCLEASE III
Glyma.07G060700	F1331&F2332	AT4G01150.1|Symbols:|unknown protein; FUNCTIONS IN: molecular_function unknown; INVOLVED IN: biological_process unknown; LOCATED IN: thylakoid, chloroplast thylakoid membrane, chloroplast, plastoglobule, chloroplast envelope; EXPRESSED IN: 23 plant structures; EXPRESSED DURING: 14 growth stages; BEST Arabidopsis thaliana protein match is: unknown protein (TAIR:AT4G38100.1); Has 323 Blast hits to …	GO:0008150	biological process	GO:0003674	molecular function	GO:0009507 GO:0009534 GO:0009535 GO:0009579 GO:0009941 GO:0010287	chloroplast; chloroplast envelope; chloroplast thylakoid; chloroplast thylakoid membrane; plastoglobule; thylakoid	NA	NA
Glyma.07G060800	F1331&F2332	AT4G05400.2|Symbols:|copper ion binding|chr4:2741256-2742008 FORWARD LENGTH=250	GO:0008150 GO:0009640 GO:0010388 GO:0016567 GO:0016571 GO:0016579 GO:0045893	biological process; cullin deneddylation; histone methylation; photomorphogenesis; positive regulation of transcription, DNA-dependent; protein deubiquitination; protein ubiquitination	GO:0005507	copper ion binding	GO:0005739 GO:0009507	chloroplast; mitochondrion	NA	NA
Glyma.07G072500	F1221	AT4G11610.1|Symbols:|C2 calcium/lipid-binding plant phosphoribosyltransferase family protein|chr4:7013956-7017846 REVERSE LENGTH=1011	GO:0008150	biological process	GO:0003674	molecular function	GO:0005575	cellular component	Plant phosphoribosyltransferase C-terminal; C2 domain	SYNAPTOTAGMIN
Glyma.07G087600	F1221	AT3G24503.1|Symbols:ALDH2C4, ALDH1A, REF1|aldehyde dehydrogenase 2C4|chr3:8919732-8923029 REVERSE LENGTH=501	GO:0008152 GO:0009627 GO:0009699 GO:0010167 GO:0015706 GO:0034976 GO:0055114	metabolic process; nitrate transport; oxidation-reduction process; phenylpropanoid biosynthetic process; response to endoplasmic reticulum stress; response to nitrate; systemic acquired resistance	GO:0004028 GO:0004029 GO:0016491 GO:0050269	3-chloroallyl aldehyde dehydrogenase activity; aldehyde dehydrogenase (NAD) activity; coniferyl-aldehyde dehydrogenase activity; oxidoreductase activity	GO:0005737	cytoplasm	Aldehyde dehydrogenase family	ALDEHYDE DEHYDROGENASE-RELATED
Glyma.07G093900	F1331	AT1G73805.1|Symbols:|Calmodulin binding protein-like|chr1:27745761-27749178 REVERSE LENGTH=451	GO:0000165 GO:0001666 GO:0002237 GO:0006355 GO:0006612 GO:0009581 GO:0009595 GO:0009617 GO:0009627 GO:0009697 GO:0009814 GO:0009862 GO:0009863 GO:0009867 GO:0010112 GO:0010200 GO:0010310 GO:0010363 GO:0031347 GO:0031348 GO:0035304 GO:0042742 GO:0043900 GO:0045087 GO:0045088 GO:0050832 GO:0080142	MAPK cascade; defense response, incompatible interaction; defense response to bacterium; defense response to fungus; detection of biotic stimulus; detection of external stimulus; innate immune response; jasmonic acid mediated signaling pathway; negative regulation of defense response; protein targeting to membrane; regulation of defense response; regulation of hydrogen peroxide metabolic process;…	GO:0003700 GO:0005516 GO:0043565	calmodulin binding; sequence-specific DNA binding; sequence-specific DNA binding transcription factor activity	GO:0005634	nucleus	Calmodulin binding protein-like	NA
Glyma.07G112200	F2332	AT5G65290.1|Symbols:|LMBR1-like membrane protein|chr5:26089814-26094337 FORWARD LENGTH=733	GO:0008150 GO:0008284	biological process; positive regulation of cell proliferation	GO:0003674	molecular function	GO:0009507 GO:0016021	chloroplast; integral to membrane	NA	NA
Glyma.07G125300	F1221	AT5G45140.1|Symbols:NRPC2|nuclear RNA polymerase C2|chr5:18247416-18257713 REVERSE LENGTH=1161	GO:0006351 GO:0009560	embryo sac egg cell differentiation; transcription, DNA-dependent	GO:0003677 GO:0003899 GO:0032549	DNA-directed RNA polymerase activity; DNA binding; ribonucleoside binding	GO:0009507	chloroplast	RNA polymerase Rpb2, domain 2; RNA polymerase Rpb2, domain 3; RNA polymerase Rpb2, domain 7; RNA polymerase Rpb2, domain 5; RNA polymerase Rpb2, domain 4; RNA polymerase beta subunit; RNA polymerase Rpb2, domain 6	DNA-DIRECTED RNA POLYMERASE I SUBUNIT 2
Glyma.07G140200	F2332	AT2G29420.1|Symbols:ATGSTU7, GST25, GSTU7|glutathione S-transferase tau 7|chr2:12618111-12618871 REVERSE LENGTH=227	GO:0009407 GO:0009751 GO:0010583	response to cyclopentenone; response to salicylic acid stimulus; toxin catabolic process	GO:0004364	glutathione transferase activity	GO:0005737 GO:0005829	cytoplasm; cytosol	Glutathione S-transferase, N-terminal domain; Glutathione S-transferase, C-terminal domain	GLUTATHIONE S-TRANSFERASE, GST, SUPERFAMILY, GST DOMAIN CONTAINING
Glyma.07G140300	F2332	AT2G29420.1|Symbols:ATGSTU7, GST25, GSTU7|glutathione S-transferase tau 7|chr2:12618111-12618871 REVERSE LENGTH=227	GO:0009407 GO:0009751 GO:0010583	response to cyclopentenone; response to salicylic acid stimulus; toxin catabolic process	GO:0004364	glutathione transferase activity	GO:0005737 GO:0005829	cytoplasm; cytosol	Glutathione S-transferase, N-terminal domain	GLUTATHIONE S-TRANSFERASE, GST, SUPERFAMILY, GST DOMAIN CONTAINING
Glyma.07G161800	F1331	AT2G16050.1|Symbols:|Cysteine/Histidine-rich C1 domain family protein|chr2:6980450-6981939 FORWARD LENGTH=243	GO:0008150	biological process	GO:0003674	molecular function	GO:0005575	cellular component	C1-like domain	THIOREDOXIN
Glyma.07G173100	F1331	AT1G66150.1|Symbols:TMK1|transmembrane kinase 1|chr1:24631503-24634415 FORWARD LENGTH=942	GO:0006468 GO:0007165	protein phosphorylation; signal transduction	GO:0004672 GO:0004674 GO:0004675 GO:0005524 GO:0016772	ATP binding; protein kinase activity; protein serine/threonine kinase activity; transferase activity, transferring phosphorus-containing groups; transmembrane receptor protein serine/threonine kinase activity	GO:0005576 GO:0005886	extracellular region; plasma membrane	Leucine rich repeat N-terminal domain; Protein kinase domain	LEUCINE-RICH REPEAT RECEPTOR-LIKE PROTEIN KINASE
Glyma.07G183700	F1221	AT1G18265.1|Symbols:|Protein of unknown function, DUF593|chr1:6282338-6283180 REVERSE LENGTH=280	GO:0008150	biological process	GO:0003674	molecular function	GO:0016020	membrane	Zein-binding	NA
Glyma.07G207500	F1331	AT3G59670.1|Symbols:|unknown protein; BEST Arabidopsis thaliana protein match is: unknown protein (TAIR:AT4G37440.2); Has 77 Blast hits to 77 proteins in 14 species: Archae - 0; Bacteria - 0; Metazoa - 0; Fungi - 0; Plants - 73; Viruses - 0; Other Eukaryotes - 4 (source: NCBI BLink).|chr3:22040485-22042380 FORWARD LENGTH=517	GO:0008150 GO:0009165	biological process; nucleotide biosynthetic process	NA	NA	GO:0005634	nucleus	NA	NA
Glyma.07G207600	F1331	AT5G52640.1|Symbols:HSP81-1, ATHS83, HSP81.1, HSP83, ATHSP90.1, AtHsp90-1, HSP90.1|heat shock protein 90.1|chr5:21352542-21355147 FORWARD LENGTH=705	GO:0006457 GO:0009408 GO:0009644 GO:0009816 GO:0042542 GO:0042742 GO:0046685	defense response to bacterium; defense response to bacterium, incompatible interaction; protein folding; response to arsenic-containing substance; response to heat; response to high light intensity; response to hydrogen peroxide	GO:0005515 GO:0005524 GO:0051082	ATP binding; protein binding; unfolded protein binding	GO:0005618 GO:0005737 GO:0005829 GO:0005886	cell wall; cytoplasm; cytosol; plasma membrane	Dynamin family; Hsp90 protein	HEAT SHOCK PROTEIN 90
Glyma.07G227400	F2332	AT5G08550.1|Symbols:ILP1|GC-rich sequence DNA-binding factor-like protein|chr5:2765981-2770282 REVERSE LENGTH=908	GO:0006355 GO:0008284 GO:0042023 GO:0045892	DNA endoreduplication; negative regulation of transcription, DNA-dependent; positive regulation of cell proliferation; regulation of transcription, DNA-dependent	GO:0003677 GO:0003700 GO:0030371	DNA binding; sequence-specific DNA binding transcription factor activity; translation repressor activity	GO:0005634	nucleus	GC-rich sequence DNA-binding factor-like protein	GC-RICH SEQUENCE DNA-BINDING FACTOR
Glyma.07G250000	F1221	AT2G47850.3|Symbols:|Zinc finger C-x8-C-x5-C-x3-H type family protein|chr2:19595953-19598119 FORWARD LENGTH=468	GO:0008150	biological process	GO:0003676 GO:0008270	nucleic acid binding; zinc ion binding	GO:0005634	nucleus	Zinc finger C-x8-C-x5-C-x3-H type (and similar)	PROTEIN PHOSPHATASE RELATED
Glyma.08G001700	F1221&F2332	AT2G13440.1|Symbols:|glucose-inhibited division family A protein|chr2:5593270-5598296 REVERSE LENGTH=723	GO:0002098 GO:0008033 GO:0042744 GO:0055114	hydrogen peroxide catabolic process; oxidation-reduction process; tRNA processing; tRNA wobble uridine modification	GO:0009055 GO:0016491 GO:0050660	electron carrier activity; flavin adenine dinucleotide binding; oxidoreductase activity	NA	NA	Glucose inhibited division protein A	GLUCOSE INHIBITED DIVISION PROTEIN A
Glyma.08G001800	F1221&F2332	AT4G30770.1|Symbols:|Putative membrane lipoprotein|chr4:14986140-14986613 REVERSE LENGTH=157	GO:0008150 GO:0009827 GO:0009860	biological process; plant-type cell wall modification; pollen tube growth	GO:0003674	molecular function	NA	NA	NA	NA
Glyma.08G003300	F1221	AT3G52950.2|Symbols:|CBS / octicosapeptide/Phox/Bemp1 (PB1) domains-containing protein|chr3:19634866-19636536 FORWARD LENGTH=556	NA	NA	NA	NA	NA	NA	PB1 domain; CBS domain	INOSINE-5-MONOPHOSPHATE DEHYDROGENASE RELATED
Glyma.08G050500	F1221	AT5G52450.1|Symbols:|MATE efflux family protein|chr5:21289042-21291749 REVERSE LENGTH=486	GO:0006855 GO:0009624 GO:0055085	drug transmembrane transport; response to nematode; transmembrane transport	GO:0005215 GO:0015238 GO:0015297	antiporter activity; drug transmembrane transporter activity; transporter activity	GO:0005774 GO:0005886 GO:0016020	membrane; plasma membrane; vacuolar membrane	MatE	MULTIDRUG RESISTANCE PROTEIN
Glyma.08G050600	Shared	ATCG00430.1|Symbols:PSBG|photosystem II reaction center protein G|chrC:49257-49934 REVERSE LENGTH=225	GO:0006091 GO:0006354 GO:0015979 GO:0019684 GO:0045333 GO:0055114	DNA-dependent transcription, elongation; cellular respiration; generation of precursor metabolites and energy; oxidation-reduction process; photosynthesis; photosynthesis, light reaction	GO:0008137 GO:0016651 GO:0048038 GO:0051539	4 iron, 4 sulfur cluster binding; NADH dehydrogenase (ubiquinone) activity; oxidoreductase activity, acting on NAD(P)H; quinone binding	GO:0009507 GO:0045271	chloroplast; respiratory chain complex I	NADH ubiquinone oxidoreductase, 20 Kd subunit	NADH DEHYDROGENASE
Glyma.08G050600	Shared	ATCG00430.1|Symbols:PSBG|photosystem II reaction center protein G|chrC:49257-49934 REVERSE LENGTH=225	GO:0006091 GO:0006354 GO:0015979 GO:0019684 GO:0045333 GO:0055114	DNA-dependent transcription, elongation; cellular respiration; generation of precursor metabolites and energy; oxidation-reduction process; photosynthesis; photosynthesis, light reaction	GO:0008137 GO:0016651 GO:0048038 GO:0051539	4 iron, 4 sulfur cluster binding; NADH dehydrogenase (ubiquinone) activity; oxidoreductase activity, acting on NAD(P)H; quinone binding	GO:0009507 GO:0045271	chloroplast; respiratory chain complex I	NADH ubiquinone oxidoreductase, 20 Kd subunit	NADH DEHYDROGENASE
Glyma.08G050700	Shared	AT5G52450.1|Symbols:|MATE efflux family protein|chr5:21289042-21291749 REVERSE LENGTH=486	GO:0006855 GO:0009624 GO:0055085	drug transmembrane transport; response to nematode; transmembrane transport	GO:0005215 GO:0015238 GO:0015297	antiporter activity; drug transmembrane transporter activity; transporter activity	GO:0005774 GO:0005886 GO:0016020	membrane; plasma membrane; vacuolar membrane	MatE	MULTIDRUG RESISTANCE PROTEIN
Glyma.08G050700	Shared	AT5G52450.1|Symbols:|MATE efflux family protein|chr5:21289042-21291749 REVERSE LENGTH=486	GO:0006855 GO:0009624 GO:0055085	drug transmembrane transport; response to nematode; transmembrane transport	GO:0005215 GO:0015238 GO:0015297	antiporter activity; drug transmembrane transporter activity; transporter activity	GO:0005774 GO:0005886 GO:0016020	membrane; plasma membrane; vacuolar membrane	MatE	MULTIDRUG RESISTANCE PROTEIN
Glyma.08G077300	F1331&F2332	AT3G60360.1|Symbols:EDA14, UTP11|embryo sac development arrest 14|chr3:22312477-22314002 REVERSE LENGTH=228	GO:0000741 GO:0006364 GO:0009560 GO:0009561	embryo sac egg cell differentiation; karyogamy; megagametogenesis; rRNA processing	GO:0005515	protein binding	GO:0005634 GO:0032040	nucleus; small-subunit processome	Utp11 protein	U3 SMALL NUCLEOLAR RNA-ASSOCIATED PROTEIN 11
Glyma.08G100500	F1221	AT1G13570.1|Symbols:|F-box/RNI-like superfamily protein|chr1:4642528-4643930 REVERSE LENGTH=416	GO:0008150	biological process	GO:0003674	molecular function	GO:0005634	nucleus	F-box domain	NA
Glyma.08G121200	F1221&F1331	AT3G23730.1|Symbols:XTH16|xyloglucan endotransglucosylase/hydrolase 16|chr3:8550222-8551248 FORWARD LENGTH=291	GO:0005975 GO:0006073	carbohydrate metabolic process; cellular glucan metabolic process	GO:0004553 GO:0016762 GO:0016798	hydrolase activity, acting on glycosyl bonds; hydrolase activity, hydrolyzing O-glycosyl compounds; xyloglucan:xyloglucosyl transferase activity	GO:0005576 GO:0005618 GO:0048046	apoplast; cell wall; extracellular region	Xyloglucan endo-transglycosylase (XET) C-terminus; Glycosyl hydrolases family 16	GLYCOSYL HYDROLASE-RELATED
Glyma.08G131200	F1331&F2332	AT3G55270.1|Symbols:MKP1, ATMKP1|mitogen-activated protein kinase phosphatase 1|chr3:20496775-20499408 FORWARD LENGTH=784	GO:0006470 GO:0006487 GO:0006499 GO:0006888 GO:0006970 GO:0009409 GO:0009651 GO:0010224 GO:0010225 GO:0010374 GO:0016311 GO:0035556 GO:0043090 GO:0048481	ER to Golgi vesicle-mediated transport; N-terminal protein myristoylation; amino acid import; dephosphorylation; intracellular signal transduction; ovule development; protein N-linked glycosylation; protein dephosphorylation; response to UV-B; response to UV-C; response to cold; response to osmotic stress; response to salt stress; stomatal complex development	GO:0004725 GO:0008138 GO:0016791 GO:0017017	MAP kinase tyrosine/serine/threonine phosphatase activity; phosphatase activity; protein tyrosine/serine/threonine phosphatase activity; protein tyrosine phosphatase activity	GO:0005634 GO:0005829	cytosol; nucleus	Dual specificity phosphatase, catalytic domain	DUAL SPECIFICITY PROTEIN PHOSPHATASE
Glyma.08G182200	F1331&F2332	AT3G12110.1|Symbols:ACT11|actin-11|chr3:3858116-3859609 FORWARD LENGTH=377	GO:0006094 GO:0007010 GO:0010498 GO:0010583 GO:0030036	actin cytoskeleton organization; cytoskeleton organization; gluconeogenesis; proteasomal protein catabolic process; response to cyclopentenone	GO:0005200 GO:0005524	ATP binding; structural constituent of cytoskeleton	GO:0005737 GO:0005739 GO:0005856 GO:0005886 GO:0009506 GO:0009570 GO:0009941	chloroplast envelope; chloroplast stroma; cytoplasm; cytoskeleton; mitochondrion; plasma membrane; plasmodesma	Actin	ACTIN
Glyma.08G183300	F2332	AT1G18740.1|Symbols:|Protein of unknown function (DUF793)|chr1:6464125-6465273 FORWARD LENGTH=382	GO:0006612 GO:0008150 GO:0009611 GO:0009612 GO:0009963 GO:0010200 GO:0010363	biological process; positive regulation of flavonoid biosynthetic process; protein targeting to membrane; regulation of plant-type hypersensitive response; response to chitin; response to mechanical stimulus; response to wounding	GO:0003674	molecular function	GO:0009507	chloroplast	Protein of unknown function (DUF793)	NA
Glyma.08G183500	F1331	AT5G13170.1|Symbols:SAG29, SWEET15, AtSWEET15|senescence-associated gene 29|chr5:4181331-4183171 REVERSE LENGTH=292	GO:0010150 GO:0015770 GO:0071215 GO:0071446 GO:0071470	cellular response to abscisic acid stimulus; cellular response to osmotic stress; cellular response to salicylic acid stimulus; leaf senescence; sucrose transport	GO:0008515 GO:0051119	sucrose transmembrane transporter activity; sugar transmembrane transporter activity	GO:0005886 GO:0005887 GO:0016020 GO:0016021	integral to membrane; integral to plasma membrane; membrane; plasma membrane	Sugar efflux transporter for intercellular exchange	RAG1-ACTIVATING PROTEIN 1
Glyma.08G189600	F2332	AT1G55020.1|Symbols:LOX1, ATLOX1|lipoxygenase 1|chr1:20525798-20530143 FORWARD LENGTH=859	GO:0006952 GO:0009611 GO:0009695 GO:0009737 GO:0009753 GO:0009816 GO:0010311 GO:0030397 GO:0034440 GO:0040007 GO:0048364	defense response; defense response to bacterium, incompatible interaction; growth; jasmonic acid biosynthetic process; lateral root formation; lipid oxidation; membrane disassembly; response to abscisic acid stimulus; response to jasmonic acid stimulus; response to wounding; root development	GO:0016165	lipoxygenase activity	GO:0005737 GO:0009536	cytoplasm; plastid	Lipoxygenase; PLAT/LH2 domain	LIPOXYGENASE
Glyma.08G192700	F2332	AT3G13860.1|Symbols:HSP60-3A|heat shock protein 60-3A|chr3:4561704-4565133 REVERSE LENGTH=572	GO:0006457 GO:0042026 GO:0044267 GO:0046686	cellular protein metabolic process; protein folding; protein refolding; response to cadmium ion	GO:0005524	ATP binding	GO:0005737 GO:0005739 GO:0005774	cytoplasm; mitochondrion; vacuolar membrane	TCP-1/cpn60 chaperonin family	CHAPERONIN
Glyma.08G194900	F1331	AT1G17710.1|Symbols:|Pyridoxal phosphate phosphatase-related protein|chr1:6090763-6091975 REVERSE LENGTH=279	GO:0008152 GO:0016036 GO:0019375 GO:0045892	cellular response to phosphate starvation; galactolipid biosynthetic process; metabolic process; negative regulation of transcription, DNA-dependent	GO:0016791 GO:0052731 GO:0052732	phosphatase activity; phosphocholine phosphatase activity; phosphoethanolamine phosphatase activity	GO:0005634	nucleus	Putative Phosphatase	PHOSPHATASE, ORPHAN 1, 2
Glyma.08G195000	F1331	AT1G17710.1|Symbols:|Pyridoxal phosphate phosphatase-related protein|chr1:6090763-6091975 REVERSE LENGTH=279	GO:0008152 GO:0016036 GO:0019375 GO:0045892	cellular response to phosphate starvation; galactolipid biosynthetic process; metabolic process; negative regulation of transcription, DNA-dependent	GO:0016791 GO:0052731 GO:0052732	phosphatase activity; phosphocholine phosphatase activity; phosphoethanolamine phosphatase activity	GO:0005634	nucleus	Putative Phosphatase	PHOSPHATASE, ORPHAN 1, 2
Glyma.08G213400	F1221	AT1G80030.2|Symbols:|Molecular chaperone Hsp40/DnaJ family protein|chr1:30105398-30108873 REVERSE LENGTH=500	GO:0006457 GO:0009408 GO:0010027 GO:0016117	carotenoid biosynthetic process; protein folding; response to heat; thylakoid membrane organization	GO:0005524 GO:0031072 GO:0051082	ATP binding; heat shock protein binding; unfolded protein binding	GO:0009507 GO:0009535 GO:0009941	chloroplast; chloroplast envelope; chloroplast thylakoid membrane	DnaJ central domain; DnaJ domain; DnaJ C terminal domain	FAMILY NOT NAMED
Glyma.08G226400	F1221&F2332	AT3G13050.1|Symbols:|Major facilitator superfamily protein|chr3:4176866-4178868 FORWARD LENGTH=500	GO:0006612 GO:0006810 GO:0006865 GO:0009693 GO:0009827 GO:0009860 GO:0009863 GO:0009867 GO:0010363 GO:0015706 GO:0030968 GO:0055085 GO:2001142 GO:2001143	N-methylnicotinate transport; amino acid transport; endoplasmic reticulum unfolded protein response; ethylene biosynthetic process; jasmonic acid mediated signaling pathway; nicotinate transport; nitrate transport; plant-type cell wall modification; pollen tube growth; protein targeting to membrane; regulation of plant-type hypersensitive response; salicylic acid mediated signaling pathway; trans…	GO:0005215 GO:0005351 GO:0015144 GO:0022857 GO:0090416 GO:0090417	N-methylnicotinate transporter activity; carbohydrate transmembrane transporter activity; nicotinate transporter activity; sugar:hydrogen symporter activity; transmembrane transporter activity; transporter activity	GO:0005886 GO:0016020	membrane; plasma membrane	Sugar (and other) transporter	FAMILY NOT NAMED
Glyma.08G234700	F1221	AT1G54310.2|Symbols:|S-adenosyl-L-methionine-dependent methyltransferases superfamily protein|chr1:20273567-20275449 FORWARD LENGTH=454	NA	NA	GO:0003723 GO:0008168	RNA binding; methyltransferase activity	GO:0005737 GO:0005886 GO:0009507	chloroplast; cytoplasm; plasma membrane	S-adenosylmethionine-dependent methyltransferase	RNA M5U METHYLTRANSFERASE FAMILY
Glyma.08G236000	F1221	AT1G53670.1|Symbols:MSRB1, ATMSRB1|methionine sulfoxide reductase B 1|chr1:20036687-20038074 FORWARD LENGTH=202	GO:0006499 GO:0006979 GO:0055114	N-terminal protein myristoylation; oxidation-reduction process; response to oxidative stress	GO:0008113 GO:0033743	peptide-methionine (R)-S-oxide reductase activity; peptide-methionine (S)-S-oxide reductase activity	GO:0009507 GO:0009570	chloroplast; chloroplast stroma	SelR domain	METHIONINE SULFOXIDE REDUCTASE
Glyma.08G260400	F1331&F2332	AT1G13330.1|Symbols:AHP2|Arabidopsis Hop2 homolog|chr1:4568008-4569410 FORWARD LENGTH=226	GO:0006261 GO:0006302 GO:0010332 GO:0051026	DNA-dependent DNA replication; chiasma assembly; double-strand break repair; response to gamma radiation	GO:0003674	molecular function	GO:0005634	nucleus	Tat binding protein 1(TBP-1)-interacting protein (TBPIP)	TBP-1 INTERACTING PROTEIN
Glyma.08G261800	F2332	AT1G13380.1|Symbols:|Protein of unknown function (DUF1218)|chr1:4589218-4590362 REVERSE LENGTH=188	GO:0008150	biological process	GO:0003674	molecular function	GO:0005576	extracellular region	Protein of unknown function (DUF1218)	NA
Glyma.08G262900	F2332	AT3G02540.1|Symbols:RAD23-3, RAD23C|Rad23 UV excision repair protein family|chr3:533095-536151 REVERSE LENGTH=419	GO:0006289 GO:0043161	nucleotide-excision repair; proteasomal ubiquitin-dependent protein catabolic process	GO:0003684 GO:0043130 GO:0070628	damaged DNA binding; proteasome binding; ubiquitin binding	GO:0005634	nucleus	XPC-binding domain; Ubiquitin family; UBA/TS-N domain	UV EXCISION REPAIR PROTEIN RAD23
Glyma.08G264300	F2332	NA	NA	NA	NA	NA	NA	NA	NA	NA
Glyma.08G269400	F2332	NA	NA	NA	NA	NA	NA	NA	NA	NA
Glyma.08G273000	F1331	AT3G49645.1|Symbols:|unknown protein; FUNCTIONS IN: molecular_function unknown; INVOLVED IN: biological_process unknown; LOCATED IN: cellular_component unknown; Has 30201 Blast hits to 17322 proteins in 780 species: Archae - 12; Bacteria - 1396; Metazoa - 17338; Fungi - 3422; Plants - 5037; Viruses - 0; Other Eukaryotes - 2996 (source: NCBI BLink).|chr3:18403129-18404427 REVERSE LENGTH=220	GO:0008150	biological process	GO:0003674	molecular function	GO:0005575	cellular component	NA	NA
Glyma.08G285600	F1331	AT1G10630.1|Symbols:ATARFA1F, ARFA1F|ADP-ribosylation factor A1F|chr1:3513189-3514230 REVERSE LENGTH=181	GO:0006499 GO:0007264 GO:0046686	N-terminal protein myristoylation; response to cadmium ion; small GTPase mediated signal transduction	GO:0005507 GO:0005525 GO:0016004	GTP binding; copper ion binding; phospholipase activator activity	GO:0005622 GO:0005774 GO:0005794 GO:0005829 GO:0005886 GO:0016020	Golgi apparatus; cytosol; intracellular; membrane; plasma membrane; vacuolar membrane	ADP-ribosylation factor family	ADP RIBOSYLATION FACTOR-RELATED
Glyma.08G287800	F1221	AT1G60220.1|Symbols:OTS1, ULP1D|UB-like protease 1D|chr1:22208332-22211910 FORWARD LENGTH=584	GO:0006508 GO:0007155 GO:0009651 GO:0010090 GO:0010228 GO:0010413 GO:0016926 GO:0045010 GO:0045492 GO:0048765 GO:0050665 GO:0071555	actin nucleation; cell adhesion; cell wall organization; glucuronoxylan metabolic process; hydrogen peroxide biosynthetic process; protein desumoylation; proteolysis; response to salt stress; root hair cell differentiation; trichome morphogenesis; vegetative to reproductive phase transition of meristem; xylan biosynthetic process	GO:0008234 GO:0016929	SUMO-specific protease activity; cysteine-type peptidase activity	GO:0005634	nucleus	Ulp1 protease family, C-terminal catalytic domain	NA
Glyma.08G296400	F1331	AT5G15080.1|Symbols:|Protein kinase superfamily protein|chr5:4886414-4888555 FORWARD LENGTH=493	GO:0006468 GO:0006499	N-terminal protein myristoylation; protein phosphorylation	GO:0004672 GO:0004674 GO:0005524 GO:0016301 GO:0016772	ATP binding; kinase activity; protein kinase activity; protein serine/threonine kinase activity; transferase activity, transferring phosphorus-containing groups	GO:0005886	plasma membrane	Protein kinase domain	LEUCINE-RICH REPEAT RECEPTOR-LIKE PROTEIN KINASE
Glyma.08G340900	F1221	AT1G02170.1|Symbols:LOL3, ATMCPB1, MCP1B, ATMC1, MC1|metacaspase 1|chr1:411883-413426 FORWARD LENGTH=367	GO:0006508 GO:0006612 GO:0006944 GO:0009697 GO:0009863 GO:0010363 GO:0030968 GO:0031348 GO:0043068 GO:0043069 GO:0045087	cellular membrane fusion; endoplasmic reticulum unfolded protein response; innate immune response; negative regulation of defense response; negative regulation of programmed cell death; positive regulation of programmed cell death; protein targeting to membrane; proteolysis; regulation of plant-type hypersensitive response; salicylic acid biosynthetic process; salicylic acid mediated signaling pa…	GO:0004197 GO:0005515	cysteine-type endopeptidase activity; protein binding	NA	NA	LSD1 zinc finger; Caspase domain	NA
Glyma.08G353100	F2332	NA	NA	NA	NA	NA	NA	NA	NA	NA
Glyma.08G358300	F1221&F1331	AT2G28840.1|Symbols:XBAT31|XB3 ortholog 1 in Arabidopsis thaliana|chr2:12378542-12380474 FORWARD LENGTH=456	GO:0051049	regulation of transport	GO:0008270	zinc ion binding	GO:0005737	cytoplasm	Ankyrin repeat	FAMILY NOT NAMED
Glyma.08G361300	F1331	AT5G19640.1|Symbols:|Major facilitator superfamily protein|chr5:6636460-6638590 FORWARD LENGTH=609	GO:0006857	oligopeptide transport	GO:0005215	transporter activity	GO:0005886 GO:0016020	membrane; plasma membrane	POT family	OLIGOPEPTIDE TRANSPORTER-RELATED
Glyma.08G361400	F1331	AT5G42340.1|Symbols:PUB15|Plant U-Box 15|chr5:16928086-16930367 REVERSE LENGTH=660	GO:0006944 GO:0016567 GO:0030048 GO:0048610 GO:0048868	actin filament-based movement; cellular membrane fusion; cellular process involved in reproduction; pollen tube development; protein ubiquitination	GO:0004842	ubiquitin-protein ligase activity	GO:0000151 GO:0005634	nucleus; ubiquitin ligase complex	U-box domain	WDSAM1 PROTEIN
Glyma.09G000500	F1221	AT5G13020.1|Symbols:|Emsy N Terminus (ENT)/ plant Tudor-like domains-containing protein|chr5:4129691-4132089 REVERSE LENGTH=397	GO:0008150 GO:0008284 GO:0010413 GO:0045492	biological process; glucuronoxylan metabolic process; positive regulation of cell proliferation; xylan biosynthetic process	GO:0003674	molecular function	GO:0005634	nucleus	ENT domain	NA
Glyma.09G003400	F1221	AT5G48060.1|Symbols:|C2 calcium/lipid-binding plant phosphoribosyltransferase family protein|chr5:19475296-19478878 FORWARD LENGTH=1036	GO:0008150	biological process	GO:0003674	molecular function	GO:0005634	nucleus	C2 domain; Plant phosphoribosyltransferase C-terminal	SYNAPTOTAGMIN
Glyma.09G006500	F1221&F2332	AT2G32580.2|Symbols:|Protein of unknown function (DUF1068)|chr2:13828662-13829135 FORWARD LENGTH=121	GO:0008150	biological process	GO:0003674	molecular function	GO:0005634 GO:0005794	Golgi apparatus; nucleus	Protein of unknown function (DUF1068)	UNCHARACTERIZED
Glyma.09G006600	F1221&F2332	AT1G11940.1|Symbols:|Core-2/I-branching beta-1,6-N-acetylglucosaminyltransferase family protein|chr1:4031768-4033946 REVERSE LENGTH=383	NA	NA	GO:0016757	transferase activity, transferring glycosyl groups	GO:0005739 GO:0005794 GO:0016020	Golgi apparatus; membrane; mitochondrion	Core-2/I-Branching enzyme	NA
Glyma.09G025400	F2332	AT3G03300.3|Symbols:DCL2|dicer-like 2|chr3:768020-774833 REVERSE LENGTH=1388	GO:0000398 GO:0006306 GO:0006342 GO:0006355 GO:0006396 GO:0007267 GO:0009616 GO:0009855 GO:0010014 GO:0010050 GO:0010073 GO:0010216 GO:0010267 GO:0016569 GO:0030422 GO:0031047 GO:0035196 GO:0043687 GO:0045893 GO:0051607	DNA methylation; RNA processing; cell-cell signaling; chromatin silencing; covalent chromatin modification; defense response to virus; determination of bilateral symmetry; gene silencing by RNA; mRNA splicing, via spliceosome; maintenance of DNA methylation; meristem initiation; meristem maintenance; positive regulation of transcription, DNA-dependent; post-translational protein modification; pro…	GO:0003676 GO:0003723 GO:0003725 GO:0004386 GO:0004525 GO:0005515 GO:0005524 GO:0008026 GO:0016891	ATP-dependent helicase activity; ATP binding; RNA binding; double-stranded RNA binding; endoribonuclease activity, producing 5'-phosphomonoesters; helicase activity; nucleic acid binding; protein binding; ribonuclease III activity	GO:0005622 GO:0005634	intracellular; nucleus	Ribonuclease III domain; Helicase conserved C-terminal domain; PAZ domain; DEAD/DEAH box helicase; Dicer dimerisation domain	HELICASE-RELATED
Glyma.09G026900	F2332	AT1G30760.1|Symbols:|FAD-binding Berberine family protein|chr1:10918321-10920441 FORWARD LENGTH=534	GO:0055114	oxidation-reduction process	GO:0003824 GO:0008762 GO:0009055 GO:0016491 GO:0016614 GO:0050660	UDP-N-acetylmuramate dehydrogenase activity; catalytic activity; electron carrier activity; flavin adenine dinucleotide binding; oxidoreductase activity; oxidoreductase activity, acting on CH-OH group of donors	GO:0005737	cytoplasm	FAD binding domain ; Berberine and berberine like	D-LACTATE DEHYDROGENASE
Glyma.09G036000	F2332	AT3G66658.2|Symbols:ALDH22A1|aldehyde dehydrogenase 22A1|chr3:2095341-2099013 REVERSE LENGTH=596	GO:0000394 GO:0008152 GO:0009086 GO:0055114	RNA splicing, via endonucleolytic cleavage and ligation; metabolic process; methionine biosynthetic process; oxidation-reduction process	GO:0004028 GO:0016491	3-chloroallyl aldehyde dehydrogenase activity; oxidoreductase activity	GO:0005737 GO:0005783	cytoplasm; endoplasmic reticulum	Aldehyde dehydrogenase family	ALDEHYDE DEHYDROGENASE-RELATED
Glyma.09G040400	F1221	NA	NA	NA	NA	NA	NA	NA	Pathogenesis-related protein Bet v I family	NA
Glyma.09G044100	F1221	AT4G15890.1|Symbols:|binding|chr4:9017453-9022745 FORWARD LENGTH=1314	GO:0007067 GO:0030261	chromosome condensation; mitosis	NA	NA	GO:0005634	nucleus	NA	CONDENSIN
Glyma.09G044200	F1221	AT3G16640.1|Symbols:TCTP|translationally controlled tumor protein|chr3:5669709-5670729 REVERSE LENGTH=168	GO:0001558 GO:0007067 GO:0007346 GO:0008283 GO:0009734 GO:0009790 GO:0009791 GO:0009819 GO:0009860 GO:0010252 GO:0031117 GO:0040014 GO:0042742 GO:0046686 GO:0048364 GO:0048527 GO:0048768 GO:0090333	auxin homeostasis; auxin mediated signaling pathway; cell proliferation; defense response to bacterium; drought recovery; embryo development; lateral root development; mitosis; pollen tube growth; positive regulation of microtubule depolymerization; post-embryonic development; regulation of cell growth; regulation of mitotic cell cycle; regulation of multicellular organism growth; regulation of s…	GO:0008017	microtubule binding	GO:0005634 GO:0005737 GO:0005774 GO:0005794 GO:0005829 GO:0005886 GO:0009506 GO:0009507 GO:0009579 GO:0048046 GO:0090406	Golgi apparatus; apoplast; chloroplast; cytoplasm; cytosol; nucleus; plasma membrane; plasmodesma; pollen tube; thylakoid; vacuolar membrane	Translationally controlled tumour protein	TRANSLATIONALLY CONTROLLED TUMOR PROTEIN-RELATED
Glyma.09G048000	F1331	NA	NA	NA	NA	NA	NA	NA	NA	NA
Glyma.09G062700	F1221	AT5G56850.1|Symbols:|unknown protein; EXPRESSED IN: 21 plant structures; EXPRESSED DURING: 13 growth stages; Has 35333 Blast hits to 34131 proteins in 2444 species: Archae - 798; Bacteria - 22429; Metazoa - 974; Fungi - 991; Plants - 531; Viruses - 0; Other Eukaryotes - 9610 (source: NCBI BLink).|chr5:22985432-22987977 REVERSE LENGTH=551	GO:0016556	mRNA modification	NA	NA	GO:0005739 GO:0009506	mitochondrion; plasmodesma	NA	NA
Glyma.09G080200	F1331	AT3G51690.1|Symbols:|PIF1 helicase|chr3:19176731-19178107 REVERSE LENGTH=331	GO:0008150	biological process	GO:0003674	molecular function	GO:0005634	nucleus	PIF1-like helicase	UNCHARACTERIZED
Glyma.09G082400	F1221	AT2G33990.1|Symbols:iqd9|IQ-domain 9|chr2:14360502-14361630 REVERSE LENGTH=263	GO:0000394 GO:0008150 GO:0009086 GO:0048573	RNA splicing, via endonucleolytic cleavage and ligation; biological process; methionine biosynthetic process; photoperiodism, flowering	GO:0005516	calmodulin binding	GO:0005634 GO:0005886	nucleus; plasma membrane	NA	NA
Glyma.09G082500	F1221	AT4G08267.1|Symbols:|hAT transposon superfamily protein|chr4:5216854-5217697 FORWARD LENGTH=126	GO:0008150	biological process	GO:0003674	molecular function	GO:0005575	cellular component	Protein of unknown function (DUF 659); hAT family C-terminal dimerisation region	NA
Glyma.09G091200	F2332	AT2G25290.3|Symbols:Phox1|Octicosapeptide/Phox/Bem1p (PB1) domain-containing protein / tetratricopeptide repeat (TPR)-containing protein|chr2:10766192-10768517 REVERSE LENGTH=745	GO:0008150	biological process	NA	NA	GO:0005739	mitochondrion	PB1 domain	TPR REPEAT CONTAINING PROTEIN
Glyma.09G105200	F2332	NA	NA	NA	NA	NA	NA	NA	NA	NA
Glyma.09G105300	F1221&F2332	AT2G42520.1|Symbols:|P-loop containing nucleoside triphosphate hydrolases superfamily protein|chr2:17705382-17708744 FORWARD LENGTH=633	NA	NA	GO:0003676 GO:0004386 GO:0005524 GO:0008026	ATP-dependent helicase activity; ATP binding; helicase activity; nucleic acid binding	GO:0005777	peroxisome	Helicase conserved C-terminal domain; DEAD/DEAH box helicase	FAMILY NOT NAMED
Glyma.09G106100	F1331&F2332	NA	NA	NA	NA	NA	NA	NA	NA	NA
Glyma.09G116000	F1221	AT2G01190.1|Symbols:|Octicosapeptide/Phox/Bem1p family protein|chr2:115023-117296 FORWARD LENGTH=720	NA	NA	NA	NA	GO:0005634 GO:0005829	cytosol; nucleus	PB1 domain	NA
Glyma.09G117100	F2332	AT1G70790.1|Symbols:|Calcium-dependent lipid-binding (CaLB domain) family protein|chr1:26700724-26702127 FORWARD LENGTH=185	GO:0008150	biological process	GO:0003674	molecular function	NA	NA	C2 domain	No Available Panther Description
Glyma.09G120600	F2332	AT2G01600.1|Symbols:|ENTH/ANTH/VHS superfamily protein|chr2:268975-272356 FORWARD LENGTH=571	GO:0006486 GO:0006499 GO:0006623 GO:0016192 GO:0048268	N-terminal protein myristoylation; clathrin coat assembly; protein glycosylation; protein targeting to vacuole; vesicle-mediated transport	GO:0005543 GO:0005545 GO:0030276	1-phosphatidylinositol binding; clathrin binding; phospholipid binding	GO:0005886 GO:0016020	membrane; plasma membrane	ANTH domain	CLATHRIN ASSEMBLY PROTEIN
Glyma.09G121300	F1221	AT5G58540.3|Symbols:|Protein kinase superfamily protein|chr5:23663906-23665182 FORWARD LENGTH=341	GO:0006468 GO:0009832 GO:0010413 GO:0045492	glucuronoxylan metabolic process; plant-type cell wall biogenesis; protein phosphorylation; xylan biosynthetic process	GO:0004672 GO:0005524 GO:0016301 GO:0016772	ATP binding; kinase activity; protein kinase activity; transferase activity, transferring phosphorus-containing groups	GO:0005634 GO:0005886	nucleus; plasma membrane	Protein tyrosine kinase	LEUCINE-RICH REPEAT RECEPTOR-LIKE PROTEIN KINASE
Glyma.09G143300	F2332	AT1G28110.2|Symbols:SCPL45|serine carboxypeptidase-like 45|chr1:9804153-9806832 REVERSE LENGTH=461	GO:0006508	proteolysis	GO:0004185	serine-type carboxypeptidase activity	GO:0005576 GO:0009505 GO:0009506	extracellular region; plant-type cell wall; plasmodesma	NA	NA
Glyma.09G146300	F2332	AT5G65140.2|Symbols:TPPJ|Haloacid dehalogenase-like hydrolase (HAD) superfamily protein|chr5:26020411-26022077 REVERSE LENGTH=325	GO:0005992 GO:0008152 GO:0046686	metabolic process; response to cadmium ion; trehalose biosynthetic process	GO:0003824 GO:0004805	catalytic activity; trehalose-phosphatase activity	GO:0005634 GO:0005737	cytoplasm; nucleus	Kinesin motor domain; PPR repeat; Trehalose-phosphatase	TREHALOSE-6-PHOSPHATE SYNTHASE
Glyma.09G148200	F1221&F1331	AT4G25433.1|Symbols:|peptidoglycan-binding LysM domain-containing protein|chr4:13001463-13001795 REVERSE LENGTH=110	GO:0016998	cell wall macromolecule catabolic process	GO:0003674	molecular function	GO:0005576	extracellular region	LysM domain	NA
Glyma.09G150500	F1331	AT4G05200.1|Symbols:CRK25|cysteine-rich RLK (RECEPTOR-like protein kinase) 25|chr4:2679793-2682309 REVERSE LENGTH=675	GO:0000041 GO:0006468 GO:0006826 GO:0010106 GO:0010167 GO:0010413 GO:0015706 GO:0045492	cellular response to iron ion starvation; glucuronoxylan metabolic process; iron ion transport; nitrate transport; protein phosphorylation; response to nitrate; transition metal ion transport; xylan biosynthetic process	GO:0004672 GO:0004674 GO:0005524 GO:0016301 GO:0016772	ATP binding; kinase activity; protein kinase activity; protein serine/threonine kinase activity; transferase activity, transferring phosphorus-containing groups	GO:0005576	extracellular region	Protein kinase domain; Salt stress response/antifungal	LEUCINE-RICH REPEAT RECEPTOR-LIKE PROTEIN KINASE
Glyma.09G181300	F2332	AT1G15030.1|Symbols:|Protein of unknown function (DUF789)|chr1:5177895-5179853 FORWARD LENGTH=360	GO:0008150	biological process	GO:0003674	molecular function	GO:0005634	nucleus	Protein of unknown function (DUF789)	NA
Glyma.09G192500	F2332	AT1G67300.1|Symbols:|Major facilitator superfamily protein|chr1:25193832-25196751 REVERSE LENGTH=493	GO:0006810 GO:0055085	transmembrane transport; transport	GO:0005215 GO:0005351 GO:0015144 GO:0022857 GO:0022891	carbohydrate transmembrane transporter activity; substrate-specific transmembrane transporter activity; sugar:hydrogen symporter activity; transmembrane transporter activity; transporter activity	GO:0016020 GO:0016021	integral to membrane; membrane	Sugar (and other) transporter	FAMILY NOT NAMED
Glyma.09G193900	F1221	AT4G28910.3|Symbols:NINJA|novel interactor of JAZ|chr4:14264330-14265680 REVERSE LENGTH=425	GO:0009753 GO:0009867 GO:0045892	jasmonic acid mediated signaling pathway; negative regulation of transcription, DNA-dependent; response to jasmonic acid stimulus	GO:0005515	protein binding	GO:0005634	nucleus	Protein of unknown function (DUF1675)	NA
Glyma.09G194000	F1221	NA	NA	NA	NA	NA	NA	NA	NA	NA
Glyma.09G208300	F1221&F2332	AT1G32170.1|Symbols:XTR4, XTH30|xyloglucan endotransglucosylase/hydrolase 30|chr1:11575434-11577776 FORWARD LENGTH=343	GO:0005975 GO:0006073	carbohydrate metabolic process; cellular glucan metabolic process	GO:0004553 GO:0016762 GO:0016798	hydrolase activity, acting on glycosyl bonds; hydrolase activity, hydrolyzing O-glycosyl compounds; xyloglucan:xyloglucosyl transferase activity	GO:0005618 GO:0048046	apoplast; cell wall	Glycosyl hydrolases family 16; Xyloglucan endo-transglycosylase (XET) C-terminus	NA
Glyma.09G225900	F1221	AT1G70330.1|Symbols:ENT1,AT, ENT1|equilibrative nucleotide transporter 1|chr1:26502920-26504360 FORWARD LENGTH=450	GO:0006810	transport	GO:0005337 GO:0010174	nucleoside transmembrane transporter activity; nucleoside transmembrane transporter activity, against a concentration gradient	GO:0005774 GO:0016021	integral to membrane; vacuolar membrane	Nucleoside transporter	EQUILIBRATIVE NUCLEOSIDE TRANSPORTER
Glyma.09G236000	F1221	AT3G01150.1|Symbols:PTB, ATPTB1, PTB1|polypyrimidine tract-binding protein 1|chr3:51732-54344 FORWARD LENGTH=399	GO:0000381 GO:0006417 GO:0009845 GO:0009846 GO:0043484	pollen germination; regulation of RNA splicing; regulation of alternative mRNA splicing, via spliceosome; regulation of translation; seed germination	GO:0000166 GO:0003676 GO:0003723	RNA binding; nucleic acid binding; nucleotide binding	GO:0000932 GO:0005634 GO:0005737	cytoplasm; cytoplasmic mRNA processing body; nucleus	RNA recognition motif. (a.k.a. RRM, RBD, or RNP domain)	HETEROGENEOUS NUCLEAR RIBONUCLEOPROTEIN
Glyma.09G236100	F1221	NA	NA	NA	NA	NA	NA	NA	NA	NA
Glyma.09G258500	F1331&F2332	AT2G45990.2|Symbols:|unknown protein; FUNCTIONS IN: molecular_function unknown; INVOLVED IN: biological_process unknown; LOCATED IN: chloroplast; EXPRESSED IN: 22 plant structures; EXPRESSED DURING: 13 growth stages; Has 312 Blast hits to 312 proteins in 90 species: Archae - 0; Bacteria - 131; Metazoa - 0; Fungi - 0; Plants - 67; Viruses - 0; Other Eukaryotes - 114 (source: NCBI BLink).|chr2:1891…	GO:0008150 GO:0010207 GO:0010264	biological process; myo-inositol hexakisphosphate biosynthetic process; photosystem II assembly	GO:0003674	molecular function	GO:0009507 GO:0009570	chloroplast; chloroplast stroma	NA	NA
Glyma.09G267500	F1221	AT2G45500.1|Symbols:|AAA-type ATPase family protein|chr2:18749973-18752636 REVERSE LENGTH=491	GO:0006635 GO:0016558	fatty acid beta-oxidation; protein import into peroxisome matrix	GO:0000166 GO:0005524 GO:0017111	ATP binding; nucleoside-triphosphatase activity; nucleotide binding	GO:0005634	nucleus	MIT (microtubule interacting and transport) domain; ATPase family associated with various cellular activities (AAA)	AAA ATPASE
Glyma.09G275700	F2332	AT5G59320.1|Symbols:LTP3|lipid transfer protein 3|chr5:23929051-23929492 FORWARD LENGTH=115	GO:0006869 GO:0009409 GO:0009414 GO:0009737 GO:0042538	hyperosmotic salinity response; lipid transport; response to abscisic acid stimulus; response to cold; response to water deprivation	GO:0008289	lipid binding	GO:0005576 GO:0005618 GO:0048046	apoplast; cell wall; extracellular region	Protease inhibitor/seed storage/LTP family	NA
Glyma.09G275800	F2332	AT1G29690.1|Symbols:CAD1|MAC/Perforin domain-containing protein|chr1:10379310-10381861 REVERSE LENGTH=561	GO:0000165 GO:0002679 GO:0006612 GO:0006944 GO:0006955 GO:0008219 GO:0009626 GO:0009862 GO:0009867 GO:0010200 GO:0010310 GO:0010337 GO:0010363 GO:0031348 GO:0042742 GO:0043069 GO:0050832 GO:0052542	MAPK cascade; cell death; cellular membrane fusion; defense response by callose deposition; defense response to bacterium; defense response to fungus; immune response; jasmonic acid mediated signaling pathway; negative regulation of defense response; negative regulation of programmed cell death; plant-type hypersensitive response; protein targeting to membrane; regulation of hydrogen peroxide met…	NA	NA	NA	NA	MAC/Perforin domain	FAMILY NOT NAMED
Glyma.09G277000	F2332	AT5G58380.1|Symbols:CIPK10, PKS2, SIP1, SNRK3.8|SOS3-interacting protein 1|chr5:23597092-23598531 REVERSE LENGTH=479	GO:0006468 GO:0007165	protein phosphorylation; signal transduction	GO:0004672 GO:0004674 GO:0005524 GO:0016301 GO:0016772	ATP binding; kinase activity; protein kinase activity; protein serine/threonine kinase activity; transferase activity, transferring phosphorus-containing groups	GO:0005886	plasma membrane	NAF domain; Protein kinase domain	SERINE/THREONINE KINASE
Glyma.09G282400	F1221&F2332	AT5G08200.1|Symbols:|peptidoglycan-binding LysM domain-containing protein|chr5:2638385-2640508 FORWARD LENGTH=409	GO:0016998	cell wall macromolecule catabolic process	GO:0003674	molecular function	GO:0005634	nucleus	NA	LOC443603 PROTEIN-RELATED
Glyma.10G012000	F1221	AT4G02010.1|Symbols:|Protein kinase superfamily protein|chr4:881457-885222 FORWARD LENGTH=725	GO:0006468	protein phosphorylation	GO:0004672 GO:0004674 GO:0005524 GO:0016301 GO:0016772	ATP binding; kinase activity; protein kinase activity; protein serine/threonine kinase activity; transferase activity, transferring phosphorus-containing groups	GO:0005886	plasma membrane	Protein kinase domain	LEUCINE-RICH REPEAT RECEPTOR-LIKE PROTEIN KINASE
Glyma.10G012100	F1221	AT3G36659.1|Symbols:|Plant invertase/pectin methylesterase inhibitor superfamily protein|chr3:2100189-2100983 FORWARD LENGTH=264	NA	NA	GO:0004857 GO:0030599 GO:0046910	enzyme inhibitor activity; pectinesterase activity; pectinesterase inhibitor activity	GO:0005634	nucleus	Plant invertase/pectin methylesterase inhibitor	NA
Glyma.10G037300	F2332	AT3G54670.3|Symbols:TTN8|Structural maintenance of chromosomes (SMC) family protein|chr3:20235818-20243701 FORWARD LENGTH=1239	GO:0000278 GO:0006346 GO:0006396 GO:0007059 GO:0007062 GO:0009630 GO:0009855 GO:0009887 GO:0009888 GO:0010014 GO:0010073 GO:0010413 GO:0010638 GO:0016246 GO:0033044 GO:0045492 GO:0045893	RNA interference; RNA processing; chromosome segregation; determination of bilateral symmetry; glucuronoxylan metabolic process; gravitropism; meristem initiation; meristem maintenance; methylation-dependent chromatin silencing; mitotic cell cycle; organ morphogenesis; positive regulation of organelle organization; positive regulation of transcription, DNA-dependent; regulation of chromosome orga…	GO:0005215 GO:0005524	ATP binding; transporter activity	GO:0005634 GO:0005694 GO:0008278 GO:0009507	chloroplast; chromosome; cohesin complex; nucleus	RecF/RecN/SMC N terminal domain; SMC proteins Flexible Hinge Domain	STRUCTURAL MAINTENANCE OF CHROMOSOMES SMC FAMILY MEMBER
Glyma.10G039200	F1331	AT4G28600.1|Symbols:NPGR2|no pollen germination related 2|chr4:14130046-14132599 FORWARD LENGTH=739	NA	NA	GO:0005516	calmodulin binding	GO:0005886	plasma membrane	Tetratricopeptide repeat	TETRATRICOPEPTIDE REPEAT PROTEIN, TPR
Glyma.10G039300	F1221	AT3G07880.1|Symbols:SCN1|Immunoglobulin E-set superfamily protein|chr3:2514175-2515544 FORWARD LENGTH=240	GO:0007015 GO:0009932 GO:0010053	actin filament organization; cell tip growth; root epidermal cell differentiation	GO:0005094 GO:0005515	Rho GDP-dissociation inhibitor activity; protein binding	GO:0005737	cytoplasm	RHO protein GDP dissociation inhibitor	RHO GDP-DISSOCIATION INHIBITOR
Glyma.10G039400	F1221	AT1G10385.1|Symbols:|Vps51/Vps67 family (components of vesicular transport) protein|chr1:3403224-3405856 FORWARD LENGTH=754	NA	NA	GO:0003674	molecular function	GO:0005575	cellular component	Vps51/Vps67	FAMILY NOT NAMED
Glyma.10G042600	F1221	AT2G20190.1|Symbols:ATCLASP, CLASP|CLIP-associated protein|chr2:8711862-8718813 REVERSE LENGTH=1439	GO:0000271 GO:0007026 GO:0007067 GO:0009825 GO:0009832 GO:0009932 GO:0010817 GO:0016049 GO:0030243 GO:0043481 GO:0043622 GO:0048767 GO:0050821 GO:0071555	anthocyanin accumulation in tissues in response to UV light; cell growth; cell tip growth; cell wall organization; cellulose metabolic process; cortical microtubule organization; mitosis; multidimensional cell growth; negative regulation of microtubule depolymerization; plant-type cell wall biogenesis; polysaccharide biosynthetic process; protein stabilization; regulation of hormone levels; root …	GO:0051010	microtubule plus-end binding	GO:0005737 GO:0005876 GO:0005886 GO:0005938 GO:0009506 GO:0009524	cell cortex; cytoplasm; phragmoplast; plasma membrane; plasmodesma; spindle microtubule	CLASP N terminal; HEAT repeat	CLASP
Glyma.10G054300	F1331	AT2G34400.1|Symbols:|Pentatricopeptide repeat (PPR-like) superfamily protein|chr2:14516226-14518186 FORWARD LENGTH=621	GO:0008150	biological process	NA	NA	GO:0005739	mitochondrion	PPR repeat	FAMILY NOT NAMED
Glyma.10G054400	F1331	AT4G38160.1|Symbols:pde191|Mitochondrial transcription termination factor family protein|chr4:17902412-17903413 FORWARD LENGTH=333	GO:0008150 GO:0009793 GO:0010027 GO:0010103 GO:0010228 GO:0016226 GO:0045893 GO:0048481	biological process; embryo development ending in seed dormancy; iron-sulfur cluster assembly; ovule development; positive regulation of transcription, DNA-dependent; stomatal complex morphogenesis; thylakoid membrane organization; vegetative to reproductive phase transition of meristem	GO:0003674	molecular function	GO:0005739 GO:0009507	chloroplast; mitochondrion	mTERF	CGI-12 PROTEIN-RELATED
Glyma.10G060200	F2332	AT3G53180.1|Symbols:|glutamate-ammonia ligases;catalytics;glutamate-ammonia ligases|chr3:19707068-19711188 FORWARD LENGTH=852	GO:0002679 GO:0006499 GO:0006542 GO:0006569 GO:0006807 GO:0008152 GO:0009399 GO:0009617 GO:0009684 GO:0009737 GO:0010200 GO:0010311 GO:0048829	N-terminal protein myristoylation; glutamine biosynthetic process; indoleacetic acid biosynthetic process; lateral root formation; metabolic process; nitrogen compound metabolic process; nitrogen fixation; respiratory burst involved in defense response; response to abscisic acid stimulus; response to bacterium; response to chitin; root cap development; tryptophan catabolic process	GO:0003824 GO:0004356 GO:0008017 GO:0043015 GO:0043621	catalytic activity; gamma-tubulin binding; glutamate-ammonia ligase activity; microtubule binding; protein self-association	GO:0005737 GO:0005829	cytoplasm; cytosol	Amidohydrolase; Glutamine synthetase, catalytic domain	GLUTAMINE SYNTHETASE
Glyma.10G065100	F2332	AT3G10030.1|Symbols:|aspartate/glutamate/uridylate kinase family protein|chr3:3092277-3094831 REVERSE LENGTH=542	GO:0000956 GO:0008652 GO:0048573	cellular amino acid biosynthetic process; nuclear-transcribed mRNA catabolic process; photoperiodism, flowering	GO:0003677	DNA binding	GO:0005737	cytoplasm	Amino acid kinase family; Alcohol dehydrogenase transcription factor Myb/SANT-like	No Available Panther Description
Glyma.10G067800	F1221	AT3G44590.1|Symbols:|60S acidic ribosomal protein family|chr3:16163983-16164658 FORWARD LENGTH=111	GO:0001510 GO:0006414	RNA methylation; translational elongation	GO:0003735	structural constituent of ribosome	GO:0005622 GO:0005634 GO:0005829 GO:0005840 GO:0022626	cytosol; cytosolic ribosome; intracellular; nucleus; ribosome	60s Acidic ribosomal protein	60S ACIDIC RIBOSOMAL PROTEIN FAMILY MEMBER
Glyma.10G068100	F1221	AT1G19485.2|Symbols:|Transducin/WD40 repeat-like superfamily protein|chr1:6747167-6751443 FORWARD LENGTH=815	GO:0006355	regulation of transcription, DNA-dependent	GO:0003677	DNA binding	GO:0005737 GO:0080008	CUL4-RING ubiquitin ligase complex; cytoplasm	WD domain, G-beta repeat	NA
Glyma.10G068900	F1221&F1331	AT1G28520.2|Symbols:VOZ1|vascular plant one zinc finger protein|chr1:10029713-10031479 FORWARD LENGTH=486	GO:0009610 GO:0045893 GO:0048574 GO:0048578	long-day photoperiodism, flowering; positive regulation of long-day photoperiodism, flowering; positive regulation of transcription, DNA-dependent; response to symbiotic fungus	GO:0005515 GO:0043565	protein binding; sequence-specific DNA binding	GO:0005575	cellular component	NA	NA
Glyma.10G069000	F1221&F1331	AT5G46030.1|Symbols:|unknown protein; CONTAINS InterPro DOMAIN/s: Protein of unknown function DUF701, zinc-binding putative (InterPro:IPR007808); Has 30201 Blast hits to 17322 proteins in 780 species: Archae - 12; Bacteria - 1396; Metazoa - 17338; Fungi - 3422; Plants - 5037; Viruses - 0; Other Eukaryotes - 2996 (source: NCBI BLink).|chr5:18670531-18671138 FORWARD LENGTH=120	GO:0008150	biological process	GO:0003674	molecular function	GO:0005634	nucleus	Transcription elongation factor Elf1 like	UNCHARACTERIZED
Glyma.10G069500	F1221	AT5G49760.1|Symbols:|Leucine-rich repeat protein kinase family protein|chr5:20216679-20221052 FORWARD LENGTH=953	GO:0006468 GO:0006569 GO:0009684 GO:0030003 GO:0044242 GO:0070838	cellular cation homeostasis; cellular lipid catabolic process; divalent metal ion transport; indoleacetic acid biosynthetic process; protein phosphorylation; tryptophan catabolic process	GO:0004672 GO:0004674 GO:0005524 GO:0016301 GO:0016772	ATP binding; kinase activity; protein kinase activity; protein serine/threonine kinase activity; transferase activity, transferring phosphorus-containing groups	GO:0005576 GO:0005773 GO:0005886	extracellular region; plasma membrane; vacuole	Protein kinase domain; Leucine Rich Repeat	LEUCINE-RICH REPEAT RECEPTOR-LIKE PROTEIN KINASE
Glyma.10G084300	F1331	AT5G26760.2|Symbols:|unknown protein; CONTAINS InterPro DOMAIN/s: Protein of unknown function DUF408 (InterPro:IPR007308); Has 35333 Blast hits to 34131 proteins in 2444 species: Archae - 798; Bacteria - 22429; Metazoa - 974; Fungi - 991; Plants - 531; Viruses - 0; Other Eukaryotes - 9610 (source: NCBI BLink).|chr5:9403869-9407170 REVERSE LENGTH=735	GO:0007062 GO:0008150 GO:0031048 GO:0045132	biological process; chromatin silencing by small RNA; meiotic chromosome segregation; sister chromatid cohesion	GO:0003674	molecular function	GO:0005634	nucleus	Rtr1/RPAP2 family	UNCHARACTERIZED
Glyma.10G084400	F1331	AT1G70890.1|Symbols:MLP43|MLP-like protein 43|chr1:26725912-26726489 REVERSE LENGTH=158	GO:0006952 GO:0030003 GO:0070838	cellular cation homeostasis; defense response; divalent metal ion transport	GO:0003674	molecular function	GO:0009507	chloroplast	Pathogenesis-related protein Bet v I family	NA
Glyma.10G084900	F2332	AT2G27180.1|Symbols:|unknown protein; BEST Arabidopsis thaliana protein match is: unknown protein (TAIR:AT3G11690.1); Has 99 Blast hits to 99 proteins in 14 species: Archae - 0; Bacteria - 0; Metazoa - 0; Fungi - 0; Plants - 99; Viruses - 0; Other Eukaryotes - 0 (source: NCBI BLink).|chr2:11620473-11620970 FORWARD LENGTH=165	GO:0008150	biological process	GO:0003674	molecular function	NA	NA	NA	NA
Glyma.10G093800	F2332	AT3G13770.1|Symbols:|Pentatricopeptide repeat (PPR) superfamily protein|chr3:4519647-4521533 FORWARD LENGTH=628	GO:0008150	biological process	NA	NA	GO:0005739	mitochondrion	PPR repeat	FAMILY NOT NAMED
Glyma.10G095500	F1221&F2332	AT3G57650.1|Symbols:LPAT2|lysophosphatidyl acyltransferase 2|chr3:21349751-21352839 FORWARD LENGTH=389	GO:0006655 GO:0008152	metabolic process; phosphatidylglycerol biosynthetic process	GO:0003841 GO:0016746	1-acylglycerol-3-phosphate O-acyltransferase activity; transferase activity, transferring acyl groups	GO:0005576 GO:0005783	endoplasmic reticulum; extracellular region	Acyltransferase	1-ACYLGLYCEROL-3-PHOSPHATE ACYLTRANSFERASE-RELATED
Glyma.10G099100	F1221	AT5G20110.1|Symbols:|Dynein light chain type 1 family protein|chr5:6791542-6793253 REVERSE LENGTH=209	GO:0007017	microtubule-based process	GO:0003777	microtubule motor activity	GO:0005737 GO:0005875	cytoplasm; microtubule associated complex	Dynein light chain type 1	DYNEIN LIGHT CHAIN
Glyma.10G107700	F1221	AT2G41560.1|Symbols:ACA4|autoinhibited Ca(2+)-ATPase, isoform 4|chr2:17332256-17337179 REVERSE LENGTH=1030	GO:0006754 GO:0006812 GO:0006816 GO:0006882 GO:0006970 GO:0008152 GO:0009624 GO:0009651 GO:0042742 GO:0043069 GO:0055081 GO:0070588	ATP biosynthetic process; anion homeostasis; calcium ion transmembrane transport; calcium ion transport; cation transport; cellular zinc ion homeostasis; defense response to bacterium; metabolic process; negative regulation of programmed cell death; response to nematode; response to osmotic stress; response to salt stress	GO:0000166 GO:0003824 GO:0005388 GO:0005516 GO:0005524 GO:0015662 GO:0046872	ATP binding; ATPase activity, coupled to transmembrane movement of ions, phosphorylative mechanism; calcium-transporting ATPase activity; calmodulin binding; catalytic activity; metal ion binding; nucleotide binding	GO:0000325 GO:0005773 GO:0005774 GO:0009507 GO:0009705 GO:0016020	chloroplast; membrane; plant-type vacuole; plant-type vacuole membrane; vacuolar membrane; vacuole	Cation transporting ATPase, C-terminus; Ca2+-ATPase N terminal autoinhibitory domain; Cation transporter/ATPase, N-terminus; E1-E2 ATPase; haloacid dehalogenase-like hydrolase	FAMILY NOT NAMED
Glyma.10G132700	F1331	AT1G19260.1|Symbols:|TTF-type zinc finger protein with HAT dimerisation domain|chr1:6657260-6659569 REVERSE LENGTH=769	GO:0008150	biological process	GO:0046983	protein dimerization activity	GO:0005634 GO:0009506	nucleus; plasmodesma	hAT family C-terminal dimerisation region	GENERAL TRANSCRIPTION FACTOR 2-RELATED ZINC FINGER PROTEIN
Glyma.10G133700	F1331	AT2G33340.2|Symbols:MAC3B|MOS4-associated complex 3B|chr2:14126584-14131000 REVERSE LENGTH=525	GO:0006499 GO:0016567 GO:0042742	N-terminal protein myristoylation; defense response to bacterium; protein ubiquitination	GO:0000166 GO:0004842	nucleotide binding; ubiquitin-protein ligase activity	GO:0000151 GO:0005618 GO:0005634 GO:0009507 GO:0080008	CUL4-RING ubiquitin ligase complex; cell wall; chloroplast; nucleus; ubiquitin ligase complex	Prp19/Pso4-like; WD domain, G-beta repeat	PRE-MRNA SPLICING FACTOR PRP19-RELATED
Glyma.10G146000	F1221	AT1G09300.1|Symbols:|Metallopeptidase M24 family protein|chr1:3003981-3008131 FORWARD LENGTH=493	GO:0006508 GO:0009987	cellular process; proteolysis	GO:0004177 GO:0008235 GO:0008237 GO:0030145	aminopeptidase activity; manganese ion binding; metalloexopeptidase activity; metallopeptidase activity	GO:0005739	mitochondrion	Aminopeptidase P, N-terminal domain; Metallopeptidase family M24	PROTEASE FAMILY M24 (METHIONYL AMINOPEPTIDASE, AMINOPEPTIDASE P)
Glyma.10G146100	F1221	AT1G09280.1|Symbols:|CONTAINS InterPro DOMAIN/s: Rhodanese-like (InterPro:IPR001763), Serine hydrolase (InterPro:IPR005645); BEST Arabidopsis thaliana protein match is: Rhodanese/Cell cycle control phosphatase superfamily protein (TAIR:AT2G40760.1); Has 5925 Blast hits to 5912 proteins in 1592 species: Archae - 0; Bacteria - 2946; Metazoa - 156; Fungi - 408; Plants - 229; Viruses - 0; Other Eukar…	GO:0008150	biological process	GO:0003674	molecular function	GO:0005634	nucleus	Serine hydrolase (FSH1)	RHODANESE-LIKE DOMAIN-CONTAINING
Glyma.10G168600	F1221	AT3G04260.1|Symbols:PTAC3|plastid transcriptionally active 3|chr3:1123231-1127515 REVERSE LENGTH=910	GO:0016556 GO:0042793 GO:0045036 GO:0045893	mRNA modification; positive regulation of transcription, DNA-dependent; protein targeting to chloroplast; transcription from plastid promoter	GO:0003676 GO:0003677	DNA binding; nucleic acid binding	GO:0005634 GO:0009295 GO:0009507 GO:0009508 GO:0016020	chloroplast; membrane; nucleoid; nucleus; plastid chromosome	SAP domain	FAMILY NOT NAMED
Glyma.10G174700	F2332	AT1G17820.1|Symbols:|Putative integral membrane protein conserved region (DUF2404)|chr1:6131751-6135115 REVERSE LENGTH=803	GO:0007165	signal transduction	GO:0005543 GO:0035091	phosphatidylinositol binding; phospholipid binding	NA	NA	Putative integral membrane protein conserved region (DUF2404)	TEX2 PROTEIN-RELATED
Glyma.10G174800	F2332	ATCG00470.1|Symbols:ATPE|ATP synthase epsilon chain|chrC:52265-52663 REVERSE LENGTH=132	GO:0006091 GO:0006354 GO:0015979 GO:0015986 GO:0019684 GO:0042776 GO:0045333	ATP synthesis coupled proton transport; DNA-dependent transcription, elongation; cellular respiration; generation of precursor metabolites and energy; mitochondrial ATP synthesis coupled proton transport; photosynthesis; photosynthesis, light reaction	GO:0046933 GO:0046961	proton-transporting ATP synthase activity, rotational mechanism; proton-transporting ATPase activity, rotational mechanism	GO:0009507 GO:0009534 GO:0009535 GO:0009579 GO:0009941 GO:0045259 GO:0045261	chloroplast; chloroplast envelope; chloroplast thylakoid; chloroplast thylakoid membrane; proton-transporting ATP synthase complex; proton-transporting ATP synthase complex, catalytic core F(1); thylakoid	ATP synthase, Delta/Epsilon chain, long alpha-helix domain	ATP SYNTHASE DELTA/EPSILON CHAIN
Glyma.10G186500	F1221&F1331	AT3G54700.1|Symbols:PHT1;7|phosphate transporter 1;7|chr3:20248463-20250070 REVERSE LENGTH=535	GO:1901684	arsenate ion transmembrane transport	GO:0005351 GO:0015114 GO:0015144 GO:1901683	arsenate ion transmembrane transporter activity; carbohydrate transmembrane transporter activity; phosphate ion transmembrane transporter activity; sugar:hydrogen symporter activity	GO:0005576 GO:0005886 GO:0016020 GO:0016021	extracellular region; integral to membrane; membrane; plasma membrane	Sugar (and other) transporter	FAMILY NOT NAMED
Glyma.10G194100	F1331&F2332	AT5G54010.1|Symbols:|UDP-Glycosyltransferase superfamily protein|chr5:21919819-21921180 REVERSE LENGTH=453	GO:0008152	metabolic process	GO:0016757 GO:0016758	transferase activity, transferring glycosyl groups; transferase activity, transferring hexosyl groups	GO:0009507	chloroplast	UDP-glucoronosyl and UDP-glucosyl transferase	GLUCOSYL/GLUCURONOSYL TRANSFERASES
Glyma.10G201400	F1221&F1331	AT3G10030.1|Symbols:|aspartate/glutamate/uridylate kinase family protein|chr3:3092277-3094831 REVERSE LENGTH=542	GO:0000956 GO:0008652 GO:0048573	cellular amino acid biosynthetic process; nuclear-transcribed mRNA catabolic process; photoperiodism, flowering	GO:0003677	DNA binding	GO:0005737	cytoplasm	Alcohol dehydrogenase transcription factor Myb/SANT-like; Amino acid kinase family	No Available Panther Description
Glyma.10G201500	F1221&F1331	AT3G52230.1|Symbols:|unknown protein; FUNCTIONS IN: molecular_function unknown; INVOLVED IN: biological_process unknown; LOCATED IN: chloroplast outer membrane, chloroplast thylakoid membrane, chloroplast, chloroplast envelope; EXPRESSED IN: 24 plant structures; EXPRESSED DURING: 13 growth stages; Has 29 Blast hits to 29 proteins in 12 species: Archae - 0; Bacteria - 0; Metazoa - 3; Fungi - 0; Pl…	GO:0008150	biological process	GO:0003674	molecular function	GO:0005634 GO:0009507 GO:0009535 GO:0009536 GO:0009707 GO:0009941	chloroplast; chloroplast envelope; chloroplast outer membrane; chloroplast thylakoid membrane; nucleus; plastid	NA	NA
Glyma.10G226600	F2332	AT1G21320.2|Symbols:|nucleotide binding;nucleic acid binding|chr1:7462834-7466164 REVERSE LENGTH=253	GO:0008150	biological process	GO:0000166 GO:0003676	nucleic acid binding; nucleotide binding	GO:0005634	nucleus	RNA recognition motif. (a.k.a. RRM, RBD, or RNP domain)	FAMILY NOT NAMED
Glyma.10G235700	F2332	AT5G23760.1|Symbols:|Copper transport protein family|chr5:8013242-8014129 REVERSE LENGTH=103	NA	NA	GO:0046872	metal ion binding	GO:0005575	cellular component	NA	COPPER TRANSPORT PROTEIN ATOX1-RELATED
Glyma.10G235800	F2332	NA	NA	NA	NA	NA	NA	NA	NA	NA
Glyma.10G235900	F2332	AT3G60050.1|Symbols:|Pentatricopeptide repeat (PPR) superfamily protein|chr3:22180231-22181652 REVERSE LENGTH=473	GO:0008150	biological process	GO:0003674	molecular function	GO:0005739	mitochondrion	PPR repeat	FAMILY NOT NAMED
Glyma.10G239300	F2332	AT5G52020.1|Symbols:|Integrase-type DNA-binding superfamily protein|chr5:21124192-21124890 REVERSE LENGTH=232	GO:0006355 GO:0045893 GO:0050832	defense response to fungus; positive regulation of transcription, DNA-dependent; regulation of transcription, DNA-dependent	GO:0003677 GO:0003700	DNA binding; sequence-specific DNA binding transcription factor activity	GO:0005634	nucleus	AP2 domain	NA
Glyma.10G241900	F2332	AT5G62190.1|Symbols:PRH75|DEAD box RNA helicase (PRH75)|chr5:24980542-24983879 REVERSE LENGTH=671	GO:0001510 GO:0016070 GO:0051604	RNA metabolic process; RNA methylation; protein maturation	GO:0003676 GO:0003723 GO:0004386 GO:0005524 GO:0008026 GO:0017151	ATP-dependent helicase activity; ATP binding; DEAD/H-box RNA helicase binding; RNA binding; helicase activity; nucleic acid binding	GO:0005634 GO:0005730	nucleolus; nucleus	DEAD/DEAH box helicase; Helicase conserved C-terminal domain; GUCT (NUC152) domain	FAMILY NOT NAMED
Glyma.10G246000	F1331	AT2G32010.2|Symbols:CVL1|CVP2 like 1|chr2:13625344-13628081 FORWARD LENGTH=594	GO:0010305 GO:0032957 GO:0046854 GO:0046855	inositol phosphate dephosphorylation; inositol trisphosphate metabolic process; leaf vascular tissue pattern formation; phosphatidylinositol phosphorylation	GO:0016787	hydrolase activity	GO:0005737	cytoplasm	Endonuclease/Exonuclease/phosphatase family	INOSITOL 5-PHOSPHATASE
Glyma.10G253300	F2332	AT4G21410.1|Symbols:CRK29|cysteine-rich RLK (RECEPTOR-like protein kinase) 29|chr4:11402463-11405025 REVERSE LENGTH=679	GO:0006468 GO:0009737	protein phosphorylation; response to abscisic acid stimulus	GO:0004672 GO:0004674 GO:0005524 GO:0016301 GO:0016772	ATP binding; kinase activity; protein kinase activity; protein serine/threonine kinase activity; transferase activity, transferring phosphorus-containing groups	GO:0005576 GO:0005773 GO:0005886	extracellular region; plasma membrane; vacuole	Protein kinase domain; Salt stress response/antifungal	LEUCINE-RICH REPEAT RECEPTOR-LIKE PROTEIN KINASE
Glyma.10G255700	F1331	AT3G19670.1|Symbols:ATPRP40B, PRP40B|pre-mRNA-processing protein 40B|chr3:6828242-6836582 REVERSE LENGTH=992	GO:0008380	RNA splicing	GO:0070063	RNA polymerase binding	GO:0005634	nucleus	WW domain; FF domain	PRE-MRNA-PROCESSING PROTEIN PRP40
Glyma.10G275800	F1221	AT3G25800.1|Symbols:PDF1, PR 65, PP2AA2|protein phosphatase 2A subunit A2|chr3:9422822-9425783 REVERSE LENGTH=587	GO:0000902 GO:0016049 GO:0042325 GO:0046686 GO:0048193	Golgi vesicle transport; cell growth; cell morphogenesis; regulation of phosphorylation; response to cadmium ion	GO:0008601	protein phosphatase type 2A regulator activity	GO:0005829 GO:0005886	cytosol; plasma membrane	HEAT repeat	SERINE/THREONINE-PROTEIN PHOSPHATASE PP2A 65 KDA REGULATORY SUBUNIT
Glyma.10G283000	F1331&F2332	AT4G30130.1|Symbols:|Protein of unknown function (DUF630 and DUF632)|chr4:14735401-14737793 FORWARD LENGTH=725	GO:0006306 GO:0006346 GO:0006499 GO:0007267 GO:0009616 GO:0009886 GO:0009909 GO:0010267 GO:0031047 GO:0031048 GO:0035196 GO:0048451 GO:0048453 GO:0048481 GO:0048507 GO:0051567	DNA methylation; N-terminal protein myristoylation; cell-cell signaling; chromatin silencing by small RNA; gene silencing by RNA; histone H3-K9 methylation; meristem development; methylation-dependent chromatin silencing; ovule development; petal formation; post-embryonic morphogenesis; production of miRNAs involved in gene silencing by miRNA; production of ta-siRNAs involved in RNA interference;…	GO:0003674	molecular function	GO:0005634	nucleus	Protein of unknown function (DUF630); Protein of unknown function (DUF632)	UNCHARACTERIZED
Glyma.10G283400	F2332	AT2G16950.2|Symbols:TRN1, ATTRN1|transportin 1|chr2:7353939-7360637 FORWARD LENGTH=891	GO:0000059 GO:0006486 GO:0006487 GO:0006886 GO:0051170 GO:0052541 GO:0052546	cell wall pectin metabolic process; intracellular protein transport; nuclear import; plant-type cell wall cellulose metabolic process; protein N-linked glycosylation; protein glycosylation; protein import into nucleus, docking	GO:0008565	protein transporter activity	GO:0005634 GO:0005643 GO:0005737 GO:0005829	cytoplasm; cytosol; nuclear pore; nucleus	HEAT repeat; Importin-beta N-terminal domain	IMPORTIN BETA
Glyma.10G284400	F2332	AT4G38470.1|Symbols:|ACT-like protein tyrosine kinase family protein|chr4:17999432-18003551 FORWARD LENGTH=575	GO:0006468 GO:0007015 GO:0008152 GO:0009658	actin filament organization; chloroplast organization; metabolic process; protein phosphorylation	GO:0004672 GO:0004674 GO:0004712 GO:0004713 GO:0005524 GO:0016597 GO:0016772	ATP binding; amino acid binding; protein kinase activity; protein serine/threonine/tyrosine kinase activity; protein serine/threonine kinase activity; protein tyrosine kinase activity; transferase activity, transferring phosphorus-containing groups	GO:0005829 GO:0005886	cytosol; plasma membrane	Protein tyrosine kinase; ACT domain	SERINE-THREONINE PROTEIN KINASE
Glyma.10G287600	F1331	AT5G08580.1|Symbols:|Calcium-binding EF hand family protein|chr5:2780976-2782961 REVERSE LENGTH=391	GO:0007165 GO:0009909 GO:0034968	histone lysine methylation; regulation of flower development; signal transduction	GO:0005509	calcium ion binding	GO:0005783 GO:0005794 GO:0005886	Golgi apparatus; endoplasmic reticulum; plasma membrane	Secreted protein acidic and rich in cysteine Ca binding region	RETICULOCALBIN
Glyma.10G291300	F2332	AT3G55200.1|Symbols:|Cleavage and polyadenylation specificity factor (CPSF) A subunit protein|chr3:20460533-20464361 FORWARD LENGTH=1214	GO:0009555 GO:0009846 GO:0048481	ovule development; pollen development; pollen germination	GO:0003676	nucleic acid binding	GO:0005634 GO:0009507	chloroplast; nucleus	CPSF A subunit region	DNA REPAIR/RNA PROCESSING CPSF FAMILY
Glyma.10G296700	F1331	AT3G12130.1|Symbols:|KH domain-containing protein / zinc finger (CCCH type) family protein|chr3:3864486-3866406 REVERSE LENGTH=248	GO:0006355	regulation of transcription, DNA-dependent	GO:0003676 GO:0003700 GO:0003723 GO:0008270	RNA binding; nucleic acid binding; sequence-specific DNA binding transcription factor activity; zinc ion binding	GO:0005634	nucleus	KH domain; Zinc finger C-x8-C-x5-C-x3-H type (and similar)	KH DOMAIN CONTAINING RNA BINDING PROTEIN
Glyma.11G041200	F2332	AT5G46560.1|Symbols:|CONTAINS InterPro DOMAIN/s: Inner nuclear membrane protein MAN1 (InterPro:IPR018996); Has 58 Blast hits to 58 proteins in 29 species: Archae - 0; Bacteria - 4; Metazoa - 11; Fungi - 15; Plants - 20; Viruses - 0; Other Eukaryotes - 8 (source: NCBI BLink).|chr5:18888061-18890090 FORWARD LENGTH=387	GO:0008150	biological process	GO:0003674	molecular function	GO:0005634 GO:0005639 GO:0005783 GO:0009543	chloroplast thylakoid lumen; endoplasmic reticulum; integral to nuclear inner membrane; nucleus	Man1-Src1p-C-terminal domain	NA
Glyma.11G056000	F2332	AT4G36980.2|Symbols:|FUNCTIONS IN: molecular_function unknown; INVOLVED IN: biological_process unknown; EXPRESSED IN: 23 plant structures; EXPRESSED DURING: 13 growth stages; CONTAINS InterPro DOMAIN/s: Splicing factor, suppressor of white apricot (InterPro:IPR019147); Has 5391 Blast hits to 4388 proteins in 280 species: Archae - 1; Bacteria - 114; Metazoa - 3014; Fungi - 666; Plants - 308; Virus…	GO:0008150	biological process	GO:0003674	molecular function	GO:0005634	nucleus	Alternative splicing regulator	SPLICING FACTOR (SUPPRESSOR OF WHITE APRICOT)
Glyma.11G095300	F2332	AT5G12430.1|Symbols:TPR16|Heat shock protein DnaJ with tetratricopeptide repeat|chr5:4028475-4034086 REVERSE LENGTH=1165	GO:0006457 GO:0007155 GO:0010090 GO:0010228 GO:0016926 GO:0045010 GO:0048765 GO:0050665 GO:0071555	actin nucleation; cell adhesion; cell wall organization; hydrogen peroxide biosynthetic process; protein desumoylation; protein folding; root hair cell differentiation; trichome morphogenesis; vegetative to reproductive phase transition of meristem	GO:0031072	heat shock protein binding	NA	NA	DnaJ domain; Tetratricopeptide repeat	TPR REPEAT CONTAINING PROTEIN
Glyma.11G147100	F1221	AT5G60580.3|Symbols:|RING/U-box superfamily protein|chr5:24354298-24356706 FORWARD LENGTH=487	GO:0008150	biological process	GO:0008270	zinc ion binding	GO:0005737	cytoplasm	Zinc finger, C3HC4 type (RING finger)	MEMBRANE ASSOCIATED RING FINGER
Glyma.11G160400	F1331	AT4G31720.1|Symbols:TAFII15, TAF10, STG1|TBP-associated factor II 15|chr4:15354223-15355704 REVERSE LENGTH=134	GO:0000394 GO:0006352 GO:0006366	DNA-dependent transcription, initiation; RNA splicing, via endonucleolytic cleavage and ligation; transcription from RNA polymerase II promoter	GO:0003700	sequence-specific DNA binding transcription factor activity	GO:0005634	nucleus	Transcription initiation factor TFIID 23-30kDa subunit	TRANSCRIPTION INITIATION FACTOR TFIID SUBUNIT 10
Glyma.11G163900	F1221	AT5G58450.1|Symbols:|Tetratricopeptide repeat (TPR)-like superfamily protein|chr5:23626826-23632071 FORWARD LENGTH=1065	GO:0008150	biological process	NA	NA	GO:0005634 GO:0005829 GO:0009506	cytosol; nucleus; plasmodesma	N-acetyltransferase B complex (NatB) non catalytic subunit	N-TERMINAL ACETLYTRANSFERASE-RELATED
Glyma.11G205500	F1221	AT5G48540.1|Symbols:|receptor-like protein kinase-related family protein|chr5:19669096-19669887 REVERSE LENGTH=263	GO:0080167	response to karrikin	GO:0003674	molecular function	GO:0005576	extracellular region	Salt stress response/antifungal	NA
Glyma.11G205600	F1221	AT1G70530.1|Symbols:CRK3|cysteine-rich RLK (RECEPTOR-like protein kinase) 3|chr1:26588750-26591379 REVERSE LENGTH=646	GO:0006468 GO:0009627 GO:0031347	protein phosphorylation; regulation of defense response; systemic acquired resistance	GO:0004672 GO:0004674 GO:0005524 GO:0016301 GO:0016772	ATP binding; kinase activity; protein kinase activity; protein serine/threonine kinase activity; transferase activity, transferring phosphorus-containing groups	GO:0005576 GO:0005886	extracellular region; plasma membrane	Protein kinase domain; Salt stress response/antifungal	LEUCINE-RICH REPEAT RECEPTOR-LIKE PROTEIN KINASE
Glyma.11G239800	F1331	AT4G39850.1|Symbols:PXA1, PED3, CTS, ACN2, AtABCD1|peroxisomal ABC transporter 1|chr4:18489220-18496762 FORWARD LENGTH=1337	GO:0006635 GO:0006810 GO:0007031 GO:0009407 GO:0010030 GO:0015916 GO:0043161 GO:0051788 GO:0055085 GO:0080129	fatty-acyl-CoA transport; fatty acid beta-oxidation; peroxisome organization; positive regulation of seed germination; proteasomal ubiquitin-dependent protein catabolic process; proteasome core complex assembly; response to misfolded protein; toxin catabolic process; transmembrane transport; transport	GO:0000166 GO:0005524 GO:0016887 GO:0017111 GO:0042626	ATP binding; ATPase activity; ATPase activity, coupled to transmembrane movement of substances; nucleoside-triphosphatase activity; nucleotide binding	GO:0005777 GO:0005886 GO:0016020 GO:0016021 GO:0046861	glyoxysomal membrane; integral to membrane; membrane; peroxisome; plasma membrane	ABC transporter; ABC transporter transmembrane region 2	ATP-BINDING CASSETTE, SUB-FAMILY D MEMBER
Glyma.11G241300	F1331	AT5G65270.1|Symbols:AtRABA4a, RABA4a|RAB GTPase homolog A4A|chr5:26083437-26084550 FORWARD LENGTH=226	GO:0007264 GO:0015031	protein transport; small GTPase mediated signal transduction	GO:0005525	GTP binding	GO:0005886 GO:0016020	membrane; plasma membrane	Ras family	FAMILY NOT NAMED
Glyma.11G241400	F1331	AT2G22400.1|Symbols:|S-adenosyl-L-methionine-dependent methyltransferases superfamily protein|chr2:9504823-9508788 REVERSE LENGTH=808	NA	NA	GO:0003723 GO:0008168	RNA binding; methyltransferase activity	GO:0005634	nucleus	NOL1/NOP2/sun family	NCL1(YEAST)-RELATED NOL1/NOP2/FMU(SUN) DOMAIN-CONTAINING
Glyma.11G241600	F2332	AT4G40020.1|Symbols:|Myosin heavy chain-related protein|chr4:18553453-18555300 REVERSE LENGTH=615	GO:0008150	biological process	GO:0003674	molecular function	GO:0005737	cytoplasm	NA	NA
Glyma.12G001400	F1221	AT1G72090.1|Symbols:|Methylthiotransferase|chr1:27123617-27126767 FORWARD LENGTH=601	GO:0009451 GO:0043412	RNA modification; macromolecule modification	GO:0003824 GO:0016740 GO:0051536 GO:0051539	4 iron, 4 sulfur cluster binding; catalytic activity; iron-sulfur cluster binding; transferase activity	GO:0005737 GO:0005783 GO:0016020	cytoplasm; endoplasmic reticulum; membrane	Radical SAM superfamily; Uncharacterized protein family UPF0004	RADICAL SAM PROTEINS
Glyma.12G001500	F1221	AT1G22610.1|Symbols:|C2 calcium/lipid-binding plant phosphoribosyltransferase family protein|chr1:7994478-7997567 FORWARD LENGTH=1029	GO:0008150	biological process	GO:0003674	molecular function	GO:0005634 GO:0009506 GO:0009507	chloroplast; nucleus; plasmodesma	C2 domain; Plant phosphoribosyltransferase C-terminal	SYNAPTOTAGMIN
Glyma.12G005300	F1221	AT5G62390.1|Symbols:ATBAG7, BAG7|BCL-2-associated athanogene 7|chr5:25052377-25054170 REVERSE LENGTH=446	GO:0006457 GO:0034605 GO:0034620 GO:0046685 GO:0070417	cellular response to cold; cellular response to heat; cellular response to unfolded protein; protein folding; response to arsenic-containing substance	GO:0005515 GO:0005516	calmodulin binding; protein binding	GO:0005783 GO:0005886 GO:0009506 GO:0009507	chloroplast; endoplasmic reticulum; plasma membrane; plasmodesma	NA	NA
Glyma.12G008000	F1221	AT3G52090.1|Symbols:ATRPB13.6, NRPB11, NRPD11, NRPE11|DNA-directed RNA polymerase, RBP11-like|chr3:19318069-19318998 REVERSE LENGTH=116	GO:0000394 GO:0006351 GO:0006366 GO:0006511 GO:0009086 GO:0009616 GO:0009853 GO:0010050 GO:0051788 GO:0080129	RNA splicing, via endonucleolytic cleavage and ligation; methionine biosynthetic process; photorespiration; proteasome core complex assembly; response to misfolded protein; transcription, DNA-dependent; transcription from RNA polymerase II promoter; ubiquitin-dependent protein catabolic process; vegetative phase change; virus induced gene silencing	GO:0003677 GO:0003899 GO:0046983	DNA-directed RNA polymerase activity; DNA binding; protein dimerization activity	GO:0000418 GO:0000419 GO:0005634 GO:0005665 GO:0016591	DNA-directed RNA polymerase II, core complex; DNA-directed RNA polymerase II, holoenzyme; DNA-directed RNA polymerase IV complex; DNA-directed RNA polymerase V complex; nucleus	RNA polymerase Rpb3/Rpb11 dimerisation domain	DNA-DIRECTED RNA POLYMERASE I,II,III
Glyma.12G008100	F1221	AT3G52080.1|Symbols:chx28|cation/hydrogen exchanger 28|chr3:19315090-19317735 FORWARD LENGTH=801	GO:0006812 GO:0009827 GO:0009860 GO:0055085	cation transport; plant-type cell wall modification; pollen tube growth; transmembrane transport	GO:0005451 GO:0015299	monovalent cation:hydrogen antiporter activity; solute:hydrogen antiporter activity	GO:0016020 GO:0016021	integral to membrane; membrane	Sodium/hydrogen exchanger family	NA
Glyma.12G032500	F2332	AT4G38600.1|Symbols:KAK, UPL3|HEAT repeat ;HECT-domain (ubiquitin-transferase)|chr4:18041503-18049292 REVERSE LENGTH=1888	GO:0006464 GO:0010091 GO:0010228 GO:0016926 GO:0042023 GO:0042787 GO:0050665	DNA endoreduplication; cellular protein modification process; hydrogen peroxide biosynthetic process; protein desumoylation; protein ubiquitination involved in ubiquitin-dependent protein catabolic process; trichome branching; vegetative to reproductive phase transition of meristem	GO:0004842 GO:0016881	acid-amino acid ligase activity; ubiquitin-protein ligase activity	GO:0005622 GO:0005634 GO:0005886	intracellular; nucleus; plasma membrane	HECT-domain (ubiquitin-transferase)	HECT DOMAIN UBIQUITIN-PROTEIN LIGASE
Glyma.12G064900	F1221	AT5G59950.5|Symbols:|RNA-binding (RRM/RBD/RNP motifs) family protein|chr5:24140235-24141504 FORWARD LENGTH=245	GO:0008150	biological process	GO:0000166 GO:0003676	nucleic acid binding; nucleotide binding	GO:0005634	nucleus	RNA recognition motif. (a.k.a. RRM, RBD, or RNP domain)	RNA AND EXPORT FACTOR BINDING PROTEIN
Glyma.12G124400	F1221	AT4G34770.1|Symbols:|SAUR-like auxin-responsive protein family|chr4:16591352-16591666 FORWARD LENGTH=104	GO:0009733	response to auxin stimulus	NA	NA	GO:0009507	chloroplast	Auxin responsive protein	NA
Glyma.12G124500	F1221	AT4G38840.1|Symbols:|SAUR-like auxin-responsive protein family|chr4:18125174-18125473 REVERSE LENGTH=99	GO:0009409 GO:0009733 GO:0042742	defense response to bacterium; response to auxin stimulus; response to cold	GO:0003674	molecular function	GO:0005886 GO:0009507	chloroplast; plasma membrane	Auxin responsive protein	NA
Glyma.12G126600	F1331&F2332	AT4G38840.1|Symbols:|SAUR-like auxin-responsive protein family|chr4:18125174-18125473 REVERSE LENGTH=99	GO:0009409 GO:0009733 GO:0042742	defense response to bacterium; response to auxin stimulus; response to cold	GO:0003674	molecular function	GO:0005886 GO:0009507	chloroplast; plasma membrane	Auxin responsive protein	NA
Glyma.12G128900	F2332	AT2G42670.1|Symbols:|Protein of unknown function (DUF1637)|chr2:17772004-17773700 REVERSE LENGTH=241	GO:0055114	oxidation-reduction process	GO:0047800	cysteamine dioxygenase activity	GO:0005634	nucleus	Protein of unknown function (DUF1637)	UNCHARACTERIZED
Glyma.12G130900	F2332	AT2G35710.3|Symbols:|Nucleotide-diphospho-sugar transferases superfamily protein|chr2:15013723-15014070 REVERSE LENGTH=115	GO:0009058 GO:0016051	biosynthetic process; carbohydrate biosynthetic process	GO:0016757 GO:0016758	transferase activity, transferring glycosyl groups; transferase activity, transferring hexosyl groups	GO:0005739	mitochondrion	NA	GLYCOGENIN
Glyma.12G131000	F2332	NA	NA	NA	NA	NA	NA	NA	Papain family cysteine protease; Cathepsin propeptide inhibitor domain (I29)	CYSTEINE PROTEASE FAMILY C1-RELATED
Glyma.12G137300	F1221&F2332	AT2G01050.1|Symbols:|zinc ion binding;nucleic acid binding|chr2:68337-69884 REVERSE LENGTH=515	GO:0008150	biological process	GO:0003676 GO:0008270	nucleic acid binding; zinc ion binding	GO:0005634	nucleus	NA	NA
Glyma.12G140500	F1221	AT2G01780.1|Symbols:|Curculin-like (mannose-binding) lectin family protein|chr2:338024-339871 REVERSE LENGTH=275	NA	NA	GO:0030246	carbohydrate binding	GO:0005886	plasma membrane	D-mannose binding lectin; S-locus glycoprotein family	LEUCINE-RICH REPEAT RECEPTOR-LIKE PROTEIN KINASE
Glyma.12G147700	F2332	AT1G11200.1|Symbols:|Protein of unknown function (DUF300)|chr1:3753896-3755459 FORWARD LENGTH=295	GO:0008150	biological process	NA	NA	NA	NA	Organic solute transporter Ostalpha	ORGANIC SOLUTE TRANSPORTER-RELATED
Glyma.12G162200	F1331	AT3G15180.2|Symbols:|ARM repeat superfamily protein|chr3:5111952-5115803 FORWARD LENGTH=551	GO:0009410 GO:0042023 GO:0043161 GO:0043248 GO:0048522 GO:0051510 GO:0051788	DNA endoreduplication; positive regulation of cellular process; proteasomal ubiquitin-dependent protein catabolic process; proteasome assembly; regulation of unidimensional cell growth; response to misfolded protein; response to xenobiotic stimulus	GO:0044183	protein binding involved in protein folding	GO:0005634 GO:0005774 GO:0009506	nucleus; plasmodesma; vacuolar membrane	Proteasome non-ATPase 26S subunit	26S PROTEASOME NON-ATPASE REGULATORY SUBUNIT 5-RELATED
Glyma.12G162600	F2332	AT1G63180.1|Symbols:UGE3|UDP-D-glucose/UDP-D-galactose 4-epimerase 3|chr1:23427559-23429384 REVERSE LENGTH=351	GO:0006012 GO:0009555 GO:0044237	cellular metabolic process; galactose metabolic process; pollen development	GO:0003978 GO:0046983 GO:0050373	UDP-arabinose 4-epimerase activity; UDP-glucose 4-epimerase activity; protein dimerization activity	GO:0005794	Golgi apparatus	NA	NAD DEPENDENT EPIMERASE/DEHYDRATASE
Glyma.12G175400	F1221	AT1G08060.2|Symbols:MOM, MOM1|ATP-dependent helicase family protein|chr1:2501981-2510488 REVERSE LENGTH=2001	GO:0006342 GO:0006344	chromatin silencing; maintenance of chromatin silencing	GO:0042803	protein homodimerization activity	GO:0005634	nucleus	NA	SWI/SNF-RELATED MATRIX-ASSOCIATED ACTIN-DEPENDENT REGULATOR OF CHROMATIN SUBFAMILY-RELATED
Glyma.12G181600	F1331&F2332	AT5G22640.1|Symbols:emb1211|MORN (Membrane Occupation and Recognition Nexus) repeat-containing protein|chr5:7529423-7533641 FORWARD LENGTH=871	GO:0008356 GO:0009658 GO:0009790 GO:0009793 GO:0010027 GO:0010228 GO:0016226 GO:0045037 GO:0048481	asymmetric cell division; chloroplast organization; embryo development; embryo development ending in seed dormancy; iron-sulfur cluster assembly; ovule development; protein import into chloroplast stroma; thylakoid membrane organization; vegetative to reproductive phase transition of meristem	GO:0005515 GO:0008565	protein binding; protein transporter activity	GO:0005737 GO:0005886 GO:0009507 GO:0009535 GO:0009536 GO:0009706 GO:0009941	chloroplast; chloroplast envelope; chloroplast inner membrane; chloroplast thylakoid membrane; cytoplasm; plasma membrane; plastid	MORN repeat	PHOSPHATIDYLINOSITOL-4-PHOSPHATE 5-KINASE RELATED
Glyma.12G222600	F1221&F2332	AT3G15430.2|Symbols:|Regulator of chromosome condensation (RCC1) family protein|chr3:5209408-5211562 FORWARD LENGTH=488	GO:0006486 GO:0008150	biological process; protein glycosylation	GO:0008536	Ran GTPase binding	GO:0005575	cellular component	Regulator of chromosome condensation (RCC1) repeat	REGULATOR OF CHROMOSOME CONDENSATION
Glyma.12G227500	F2332	AT3G15080.1|Symbols:|Polynucleotidyl transferase, ribonuclease H-like superfamily protein|chr3:5074319-5076327 FORWARD LENGTH=275	GO:0009165	nucleotide biosynthetic process	GO:0003676 GO:0004527	exonuclease activity; nucleic acid binding	GO:0005622 GO:0005737	cytoplasm; intracellular	Exonuclease	EXONUCLEASE
Glyma.12G231100	F1221	AT1G53400.1|Symbols:|Ubiquitin domain-containing protein|chr1:19925009-19926400 FORWARD LENGTH=114	GO:0006499 GO:0006944 GO:0048193	Golgi vesicle transport; N-terminal protein myristoylation; cellular membrane fusion	NA	NA	GO:0005737	cytoplasm	NA	UBIQUITIN DOMAIN CONTAINING 1 PROTEIN-RELATED
Glyma.13G000800	F2332	NA	NA	NA	NA	NA	NA	NA	Queuine tRNA-ribosyltransferase	QUEUINE TRNA-RIBOSYLTRANSFERASE
Glyma.13G002500	F1221	AT1G64550.1|Symbols:ATGCN3, GCN3|general control non-repressible 3|chr1:23968850-23973369 FORWARD LENGTH=715	GO:0006094 GO:0006096 GO:0006406 GO:0006606 GO:0007010 GO:0009651 GO:0010498 GO:0042742 GO:0046686	cytoskeleton organization; defense response to bacterium; gluconeogenesis; glycolysis; mRNA export from nucleus; proteasomal protein catabolic process; protein import into nucleus; response to cadmium ion; response to salt stress	GO:0000166 GO:0005215 GO:0005524 GO:0016887 GO:0017111	ATP binding; ATPase activity; nucleoside-triphosphatase activity; nucleotide binding; transporter activity	GO:0005737 GO:0005829	cytoplasm; cytosol	ABC transporter	ATP-BINDING TRANSPORT PROTEIN-RELATED
Glyma.13G004800	F1221	AT3G48190.1|Symbols:ATM, ATATM|ataxia-telangiectasia mutated|chr3:17797628-17828361 FORWARD LENGTH=3845	GO:0000003 GO:0000724 GO:0006259 GO:0006281 GO:0006310 GO:0006325 GO:0006355 GO:0007059 GO:0007062 GO:0007126 GO:0007129 GO:0007131 GO:0009887 GO:0009888 GO:0010090 GO:0010212 GO:0010332 GO:0010638 GO:0032204 GO:0032504 GO:0033044 GO:0042138 GO:0043247 GO:0043687 GO:0045132 GO:0045893	DNA metabolic process; DNA recombination; DNA repair; chromatin organization; chromosome segregation; double-strand break repair via homologous recombination; meiosis; meiotic DNA double-strand break formation; meiotic chromosome segregation; multicellular organism reproduction; organ morphogenesis; positive regulation of organelle organization; positive regulation of transcription, DNA-dependent…	GO:0000285 GO:0004674 GO:0016772 GO:0016773	1-phosphatidylinositol-3-phosphate 5-kinase activity; phosphotransferase activity, alcohol group as acceptor; protein serine/threonine kinase activity; transferase activity, transferring phosphorus-containing groups	GO:0005634 GO:0009506 GO:0009507	chloroplast; nucleus; plasmodesma	NA	NA
Glyma.13G026600	F1331	AT2G05760.1|Symbols:|Xanthine/uracil permease family protein|chr2:2180978-2183710 FORWARD LENGTH=520	GO:0006810 GO:0055085	transmembrane transport; transport	GO:0005215 GO:0022857	transmembrane transporter activity; transporter activity	GO:0005737 GO:0009506 GO:0016020	cytoplasm; membrane; plasmodesma	Permease family	XANTHINE-URACIL / VITAMIN C PERMEASE FAMILY MEMBER
Glyma.13G033900	F1221&F2332	AT5G38260.1|Symbols:|Protein kinase superfamily protein|chr5:15283692-15285837 REVERSE LENGTH=638	GO:0006468	protein phosphorylation	GO:0004672 GO:0004674 GO:0005524 GO:0016301 GO:0016772	ATP binding; kinase activity; protein kinase activity; protein serine/threonine kinase activity; transferase activity, transferring phosphorus-containing groups	GO:0005886	plasma membrane	Protein tyrosine kinase	LEUCINE-RICH REPEAT RECEPTOR-LIKE PROTEIN KINASE
Glyma.13G039900	F1221&F2332	AT4G23740.1|Symbols:|Leucine-rich repeat protein kinase family protein|chr4:12367063-12369159 FORWARD LENGTH=638	GO:0006468 GO:0007169 GO:0010075	protein phosphorylation; regulation of meristem growth; transmembrane receptor protein tyrosine kinase signaling pathway	GO:0004672 GO:0004674 GO:0004713 GO:0005524 GO:0016301 GO:0016772	ATP binding; kinase activity; protein kinase activity; protein serine/threonine kinase activity; protein tyrosine kinase activity; transferase activity, transferring phosphorus-containing groups	GO:0005886	plasma membrane	Protein kinase domain; Leucine Rich Repeat	LEUCINE-RICH REPEAT RECEPTOR-LIKE PROTEIN KINASE
Glyma.13G040500	F1221	AT5G53300.4|Symbols:UBC10|ubiquitin-conjugating enzyme 10|chr5:21632802-21633989 REVERSE LENGTH=148	GO:0006511	ubiquitin-dependent protein catabolic process	GO:0004842 GO:0016881 GO:0031625	acid-amino acid ligase activity; ubiquitin-protein ligase activity; ubiquitin protein ligase binding	GO:0005737	cytoplasm	Ubiquitin-conjugating enzyme	FAMILY NOT NAMED
Glyma.13G049500	F2332	AT5G38530.1|Symbols:TSBtype2|tryptophan synthase beta type 2|chr5:15424097-15426294 FORWARD LENGTH=506	GO:0000162 GO:0008152	metabolic process; tryptophan biosynthetic process	GO:0003824 GO:0004834 GO:0030170 GO:0042803 GO:0052684	L-serine hydro-lyase (adding indole, L-tryptophan-forming) activity; catalytic activity; protein homodimerization activity; pyridoxal phosphate binding; tryptophan synthase activity	GO:0009507	chloroplast	Pyridoxal-phosphate dependent enzyme	SER/THR DEHYDRATASE, TRP SYNTHASE
Glyma.13G060000	F2332	AT1G61040.1|Symbols:VIP5|plus-3 domain-containing protein|chr1:22483817-22485748 FORWARD LENGTH=643	GO:0000398 GO:0006352 GO:0006355 GO:0008284 GO:0009630 GO:0009910 GO:0016570 GO:0030244 GO:0030422 GO:0035196 GO:0043687 GO:0045893 GO:0048193 GO:0048573 GO:0051276	DNA-dependent transcription, initiation; Golgi vesicle transport; cellulose biosynthetic process; chromosome organization; gravitropism; histone modification; mRNA splicing, via spliceosome; negative regulation of flower development; photoperiodism, flowering; positive regulation of cell proliferation; positive regulation of transcription, DNA-dependent; post-translational protein modification; p…	GO:0003677	DNA binding	GO:0005634	nucleus	Plus-3 domain	UNCHARACTERIZED
Glyma.13G061100	F1221&F2332	AT5G39570.1|Symbols:|FUNCTIONS IN: molecular_function unknown; INVOLVED IN: biological_process unknown; LOCATED IN: cytosol, nucleus; EXPRESSED IN: 25 plant structures; EXPRESSED DURING: 14 growth stages; BEST Arabidopsis thaliana protein match is: glycine-rich protein (TAIR:AT3G29075.1); Has 30201 Blast hits to 17322 proteins in 780 species: Archae - 12; Bacteria - 1396; Metazoa - 17338; Fungi -…	GO:0008150	biological process	GO:0003674	molecular function	GO:0005634 GO:0005829	cytosol; nucleus	NA	NA
Glyma.13G117700	F2332	AT4G05320.6|Symbols:UBQ10|polyubiquitin 10|chr4:2718559-2719932 FORWARD LENGTH=381	GO:0006464 GO:0007568 GO:0009751	aging; cellular protein modification process; response to salicylic acid stimulus	NA	NA	NA	NA	Ubiquitin family	UBIQUITIN
Glyma.13G117800	F2332	NA	NA	NA	NA	NA	NA	NA	NA	NA
Glyma.13G123700	F2332	AT3G54670.3|Symbols:TTN8|Structural maintenance of chromosomes (SMC) family protein|chr3:20235818-20243701 FORWARD LENGTH=1239	GO:0000278 GO:0006346 GO:0006396 GO:0007059 GO:0007062 GO:0009630 GO:0009855 GO:0009887 GO:0009888 GO:0010014 GO:0010073 GO:0010413 GO:0010638 GO:0016246 GO:0033044 GO:0045492 GO:0045893	RNA interference; RNA processing; chromosome segregation; determination of bilateral symmetry; glucuronoxylan metabolic process; gravitropism; meristem initiation; meristem maintenance; methylation-dependent chromatin silencing; mitotic cell cycle; organ morphogenesis; positive regulation of organelle organization; positive regulation of transcription, DNA-dependent; regulation of chromosome orga…	GO:0005215 GO:0005524	ATP binding; transporter activity	GO:0005634 GO:0005694 GO:0008278 GO:0009507	chloroplast; chromosome; cohesin complex; nucleus	SMC proteins Flexible Hinge Domain; RecF/RecN/SMC N terminal domain	STRUCTURAL MAINTENANCE OF CHROMOSOMES SMC FAMILY MEMBER
Glyma.13G136700	F2332	AT2G37050.1|Symbols:|Leucine-rich repeat protein kinase family protein|chr2:15569290-15573477 FORWARD LENGTH=933	GO:0006468	protein phosphorylation	GO:0004672 GO:0004674 GO:0004713 GO:0005524 GO:0016301 GO:0016772	ATP binding; kinase activity; protein kinase activity; protein serine/threonine kinase activity; protein tyrosine kinase activity; transferase activity, transferring phosphorus-containing groups	GO:0005576 GO:0005886 GO:0009506	extracellular region; plasma membrane; plasmodesma	Leucine Rich Repeat; Protein tyrosine kinase	LEUCINE-RICH REPEAT RECEPTOR-LIKE PROTEIN KINASE
Glyma.13G147500	F1221&F1331	AT3G53130.1|Symbols:LUT1, CYP97C1|Cytochrome P450 superfamily protein|chr3:19692812-19695278 FORWARD LENGTH=539	GO:0006636 GO:0009965 GO:0010103 GO:0015995 GO:0016117 GO:0016556 GO:0019288 GO:0030154 GO:0055114	carotenoid biosynthetic process; cell differentiation; chlorophyll biosynthetic process; isopentenyl diphosphate biosynthetic process, mevalonate-independent pathway; leaf morphogenesis; mRNA modification; oxidation-reduction process; stomatal complex morphogenesis; unsaturated fatty acid biosynthetic process	GO:0005506 GO:0009055 GO:0009974 GO:0016705 GO:0019825 GO:0020037	electron carrier activity; heme binding; iron ion binding; oxidoreductase activity, acting on paired donors, with incorporation or reduction of molecular oxygen; oxygen binding; zeinoxanthin epsilon hydroxylase activity	GO:0009507 GO:0009941	chloroplast; chloroplast envelope	Cytochrome P450	FAMILY NOT NAMED
Glyma.13G195600	F1221&F2332	AT3G14470.1|Symbols:|NB-ARC domain-containing disease resistance protein|chr3:4857940-4861104 FORWARD LENGTH=1054	GO:0006952 GO:0009627 GO:0009697	defense response; salicylic acid biosynthetic process; systemic acquired resistance	GO:0005515 GO:0043531	ADP binding; protein binding	GO:0005576	extracellular region	NB-ARC domain; Leucine Rich Repeat	LEUCINE-RICH REPEAT-CONTAINING PROTEIN
Glyma.13G197200	F1331&F2332	AT3G55850.1|Symbols:LAF3, LAF3 ISF2|Amidohydrolase family|chr3:20721866-20725489 REVERSE LENGTH=576	GO:0007346	regulation of mitotic cell cycle	GO:0016787 GO:0016810	hydrolase activity; hydrolase activity, acting on carbon-nitrogen (but not peptide) bonds	GO:0005737 GO:0005783 GO:0048471	cytoplasm; endoplasmic reticulum; perinuclear region of cytoplasm	Amidohydrolase family	IMIDAZOLONEPROPIONASE
Glyma.13G201400	F1221	AT4G39110.1|Symbols:|Malectin/receptor-like protein kinase family protein|chr4:18222483-18225119 REVERSE LENGTH=878	GO:0006468 GO:0030048 GO:0051510	actin filament-based movement; protein phosphorylation; regulation of unidimensional cell growth	GO:0004672 GO:0004674 GO:0005524 GO:0016301 GO:0016772	ATP binding; kinase activity; protein kinase activity; protein serine/threonine kinase activity; transferase activity, transferring phosphorus-containing groups	GO:0009507	chloroplast	Di-glucose binding within endoplasmic reticulum; Protein tyrosine kinase	LEUCINE-RICH REPEAT RECEPTOR-LIKE PROTEIN KINASE
Glyma.13G210500	F1221	AT5G18980.1|Symbols:|ARM repeat superfamily protein|chr5:6334944-6337943 REVERSE LENGTH=835	GO:0008150	biological process	NA	NA	GO:0005575	cellular component	NA	NA
Glyma.13G210600	F1221	AT4G02930.1|Symbols:|GTP binding Elongation factor Tu family protein|chr4:1295751-1298354 REVERSE LENGTH=454	GO:0006414 GO:0009220 GO:0046686	pyrimidine ribonucleotide biosynthetic process; response to cadmium ion; translational elongation	GO:0003746 GO:0003924 GO:0005524 GO:0005525 GO:0008270 GO:0050897	ATP binding; GTP binding; GTPase activity; cobalt ion binding; translation elongation factor activity; zinc ion binding	GO:0005618 GO:0005622 GO:0005739	cell wall; intracellular; mitochondrion	Elongation factor Tu domain 2; Elongation factor Tu C-terminal domain; Elongation factor Tu GTP binding domain	TRANSLATION FACTOR
Glyma.13G213400	F1221	AT5G18830.3|Symbols:SPL7|squamosa promoter binding protein-like 7|chr5:6276116-6280362 FORWARD LENGTH=818	GO:0000902 GO:0006355 GO:0007155 GO:0009832 GO:0009887 GO:0009888 GO:0010090 GO:0010228 GO:0010413 GO:0010638 GO:0016049 GO:0016926 GO:0033044 GO:0045010 GO:0045492 GO:0048193 GO:0048765 GO:0050665 GO:0055070 GO:0071555	Golgi vesicle transport; actin nucleation; cell adhesion; cell growth; cell morphogenesis; cell wall organization; copper ion homeostasis; glucuronoxylan metabolic process; hydrogen peroxide biosynthetic process; organ morphogenesis; plant-type cell wall biogenesis; positive regulation of organelle organization; protein desumoylation; regulation of chromosome organization; regulation of transcrip…	GO:0003677 GO:0003700	DNA binding; sequence-specific DNA binding transcription factor activity	GO:0005634	nucleus	SBP domain	NA
Glyma.13G221200	F1221	AT5G03250.1|Symbols:|Phototropic-responsive NPH3 family protein|chr5:774591-776855 FORWARD LENGTH=592	GO:0009416	response to light stimulus	GO:0004871	signal transducer activity	GO:0005886	plasma membrane	BTB/POZ domain; NPH3 family	FAMILY NOT NAMED
Glyma.13G223400	F1331&F2332	AT4G18950.1|Symbols:|Integrin-linked protein kinase family|chr4:10375685-10378129 FORWARD LENGTH=459	GO:0006468 GO:0006612 GO:0007165 GO:0009414 GO:0009611 GO:0009695 GO:0009723 GO:0009733 GO:0009738 GO:0009753 GO:0009863 GO:0009867 GO:0009966 GO:0010200 GO:0010363 GO:0042538	abscisic acid mediated signaling pathway; hyperosmotic salinity response; jasmonic acid biosynthetic process; jasmonic acid mediated signaling pathway; protein phosphorylation; protein targeting to membrane; regulation of plant-type hypersensitive response; regulation of signal transduction; response to auxin stimulus; response to chitin; response to ethylene stimulus; response to jasmonic acid s…	GO:0004672 GO:0004674 GO:0004712 GO:0005524 GO:0016301 GO:0016772	ATP binding; kinase activity; protein kinase activity; protein serine/threonine/tyrosine kinase activity; protein serine/threonine kinase activity; transferase activity, transferring phosphorus-containing groups	GO:0005634 GO:0005737 GO:0005829 GO:0005886	cytoplasm; cytosol; nucleus; plasma membrane	Ankyrin repeat; Protein kinase domain	SERINE-THREONINE PROTEIN KINASE
Glyma.13G225900	F2332	AT1G29340.1|Symbols:PUB17, ATPUB17|plant U-box 17|chr1:10264412-10266601 FORWARD LENGTH=729	GO:0009626 GO:0009814 GO:0009817 GO:0016567	defense response, incompatible interaction; defense response to fungus, incompatible interaction; plant-type hypersensitive response; protein ubiquitination	GO:0004842	ubiquitin-protein ligase activity	GO:0000151	ubiquitin ligase complex	Armadillo/beta-catenin-like repeat; U-box domain	WDSAM1 PROTEIN
Glyma.13G235300	F1331&F2332	AT1G28420.1|Symbols:HB-1|homeobox-1|chr1:9979936-9987460 FORWARD LENGTH=1705	GO:0006355 GO:0009630 GO:0010228	gravitropism; regulation of transcription, DNA-dependent; vegetative to reproductive phase transition of meristem	GO:0003700 GO:0005515	protein binding; sequence-specific DNA binding transcription factor activity	GO:0005634	nucleus	Homeobox domain; DDT domain	FAMILY NOT NAMED
Glyma.13G235400	F1331&F2332	AT2G20560.1|Symbols:|DNAJ heat shock family protein|chr2:8848353-8849815 REVERSE LENGTH=337	GO:0006457 GO:0009408 GO:0009644 GO:0034976 GO:0042542	protein folding; response to endoplasmic reticulum stress; response to heat; response to high light intensity; response to hydrogen peroxide	GO:0031072 GO:0051082	heat shock protein binding; unfolded protein binding	GO:0005737	cytoplasm	DnaJ domain; DnaJ C terminal domain	FAMILY NOT NAMED
Glyma.13G241000	F2332	AT3G48560.1|Symbols:CSR1, ALS, AHAS, TZP5, IMR1|chlorsulfuron/imidazolinone resistant 1|chr3:18001530-18003542 REVERSE LENGTH=670	GO:0009082	branched-chain amino acid biosynthetic process	GO:0000287 GO:0003824 GO:0003984 GO:0004737 GO:0016740 GO:0030976 GO:0050660	acetolactate synthase activity; catalytic activity; flavin adenine dinucleotide binding; magnesium ion binding; pyruvate decarboxylase activity; thiamine pyrophosphate binding; transferase activity	GO:0009507 GO:0009570	chloroplast; chloroplast stroma	Thiamine pyrophosphate enzyme, C-terminal TPP binding domain; Thiamine pyrophosphate enzyme, N-terminal TPP binding domain; Thiamine pyrophosphate enzyme, central domain	THIAMINE PYROPHOSPHATE ENZYMES
Glyma.13G250500	F1221	AT3G22104.1|Symbols:|Phototropic-responsive NPH3 family protein|chr3:7789814-7792179 FORWARD LENGTH=506	GO:0009416	response to light stimulus	GO:0004871	signal transducer activity	GO:0005886	plasma membrane	NPH3 family	NA
Glyma.13G257100	F1331	AT5G64360.4|Symbols:|Chaperone DnaJ-domain superfamily protein|chr5:25737208-25738602 REVERSE LENGTH=464	GO:0006457 GO:0009909	protein folding; regulation of flower development	GO:0031072	heat shock protein binding	GO:0005634 GO:0005737	cytoplasm; nucleus	DnaJ domain	FAMILY NOT NAMED
Glyma.13G261100	F1221	AT3G14580.1|Symbols:|Pentatricopeptide repeat (PPR) superfamily protein|chr3:4903012-4904229 FORWARD LENGTH=405	GO:0008150	biological process	GO:0003674	molecular function	GO:0005739	mitochondrion	PPR repeat	FAMILY NOT NAMED
Glyma.13G261200	F1221	AT1G53590.1|Symbols:NTMC2TYPE6.1, NTMC2T6.1|Calcium-dependent lipid-binding (CaLB domain) family protein|chr1:19996556-20000127 FORWARD LENGTH=751	NA	NA	NA	NA	GO:0005773 GO:0005886 GO:0009507	chloroplast; plasma membrane; vacuole	C2 domain	MCTP-RELATED
Glyma.13G261300	F1221	NA	NA	NA	NA	NA	NA	NA	NA	NA
Glyma.13G263200	F1221	AT3G53140.1|Symbols:|O-methyltransferase family protein|chr3:19695692-19697355 FORWARD LENGTH=359	NA	NA	GO:0008168 GO:0008171 GO:0046983	O-methyltransferase activity; methyltransferase activity; protein dimerization activity	NA	NA	O-methyltransferase; Dimerisation domain	O-METHYLTRANSFERASE
Glyma.13G276600	F1331	AT3G15350.2|Symbols:|Core-2/I-branching beta-1,6-N-acetylglucosaminyltransferase family protein|chr3:5167250-5168882 FORWARD LENGTH=424	GO:0016051	carbohydrate biosynthetic process	GO:0008375 GO:0016757	acetylglucosaminyltransferase activity; transferase activity, transferring glycosyl groups	GO:0005794 GO:0016020 GO:0016021	Golgi apparatus; integral to membrane; membrane	Core-2/I-Branching enzyme	GLYCOSYLTRANSFERASE 14 FAMILY MEMBER
Glyma.13G282300	F2332	AT4G21450.1|Symbols:|PapD-like superfamily protein|chr4:11426136-11428125 FORWARD LENGTH=295	GO:0006499 GO:0006623 GO:0008150 GO:0032880	N-terminal protein myristoylation; biological process; protein targeting to vacuole; regulation of protein localization	GO:0005198	structural molecule activity	GO:0005634 GO:0005886	nucleus; plasma membrane	MSP (Major sperm protein) domain	VESICLE-ASSOCIATED MEMBRANE PROTEIN-ASSOCIATED PROTEIN
Glyma.13G290500	F2332	AT3G58630.1|Symbols:|sequence-specific DNA binding transcription factors|chr3:21683928-21685771 REVERSE LENGTH=321	GO:0006355	regulation of transcription, DNA-dependent	GO:0003700	sequence-specific DNA binding transcription factor activity	GO:0005634	nucleus	Alcohol dehydrogenase transcription factor Myb/SANT-like	NA
Glyma.13G308900	F2332	AT1G05170.2|Symbols:|Galactosyltransferase family protein|chr1:1491460-1493931 REVERSE LENGTH=407	GO:0006486	protein glycosylation	GO:0008378 GO:0016757 GO:0016758	galactosyltransferase activity; transferase activity, transferring glycosyl groups; transferase activity, transferring hexosyl groups	GO:0005794 GO:0016020	Golgi apparatus; membrane	Galactosyltransferase	BETA-1,3-N-ACETYLGLUCOSAMINYLTRANSFERASE
Glyma.13G313600	F1331&F2332	AT2G27260.1|Symbols:|Late embryogenesis abundant (LEA) hydroxyproline-rich glycoprotein family|chr2:11669769-11670500 FORWARD LENGTH=243	GO:0008150	biological process	GO:0003674	molecular function	GO:0005634 GO:0009506	nucleus; plasmodesma	Late embryogenesis abundant protein	NA
Glyma.13G318000	F1221	AT2G27680.1|Symbols:|NAD(P)-linked oxidoreductase superfamily protein|chr2:11803981-11805965 REVERSE LENGTH=384	GO:0000096 GO:0006098 GO:0006546 GO:0006636 GO:0006733 GO:0006766 GO:0008652 GO:0009072 GO:0009106 GO:0009108 GO:0009117 GO:0009695 GO:0009902 GO:0010027 GO:0015995 GO:0016117 GO:0019288 GO:0019748 GO:0019761 GO:0034660 GO:0042793 GO:0044272	aromatic amino acid family metabolic process; carotenoid biosynthetic process; cellular amino acid biosynthetic process; chlorophyll biosynthetic process; chloroplast relocation; coenzyme biosynthetic process; glucosinolate biosynthetic process; glycine catabolic process; isopentenyl diphosphate biosynthetic process, mevalonate-independent pathway; jasmonic acid biosynthetic process; lipoate meta…	GO:0004033	aldo-keto reductase (NADP) activity	GO:0009505 GO:0009507 GO:0009570 GO:0009941	chloroplast; chloroplast envelope; chloroplast stroma; plant-type cell wall	Aldo/keto reductase family	ALDO/KETO REDUCTASE
Glyma.13G318100	F1221	AT4G04190.2|Symbols:|unknown protein; Has 35333 Blast hits to 34131 proteins in 2444 species: Archae - 798; Bacteria - 22429; Metazoa - 974; Fungi - 991; Plants - 531; Viruses - 0; Other Eukaryotes - 9610 (source: NCBI BLink).|chr4:2024873-2026330 FORWARD LENGTH=184	GO:0008150	biological process	GO:0003674	molecular function	GO:0005634	nucleus	NA	NA
Glyma.13G320100	F1221	AT5G22760.1|Symbols:|PHD finger family protein|chr5:7571635-7577662 FORWARD LENGTH=1566	GO:0006355 GO:0009630	gravitropism; regulation of transcription, DNA-dependent	GO:0003677 GO:0008270	DNA binding; zinc ion binding	GO:0005634	nucleus	PHD-finger; DDT domain	FALZ-RELATED BROMODOMAIN-CONTAINING PROTEINS
Glyma.13G331400	F1331	AT1G07705.2|Symbols:|NOT2 / NOT3 / NOT5 family|chr1:2382090-2385856 FORWARD LENGTH=614	GO:0006355	regulation of transcription, DNA-dependent	NA	NA	GO:0005634 GO:0009507	chloroplast; nucleus	NOT2 / NOT3 / NOT5 family	CCR4 NOT-RELATED
Glyma.13G343800	F2332	AT1G05950.1|Symbols:|unknown protein; Has 50 Blast hits to 45 proteins in 14 species: Archae - 5; Bacteria - 0; Metazoa - 4; Fungi - 0; Plants - 34; Viruses - 0; Other Eukaryotes - 7 (source: NCBI BLink).|chr1:1804573-1807471 REVERSE LENGTH=627	GO:0006342 GO:0008150 GO:0009909 GO:0034968 GO:0051567	biological process; chromatin silencing; histone H3-K9 methylation; histone lysine methylation; regulation of flower development	GO:0003674	molecular function	GO:0005634	nucleus	NA	NA
Glyma.13G343900	F2332	AT1G05960.1|Symbols:|ARM repeat superfamily protein|chr1:1808478-1815060 REVERSE LENGTH=982	GO:0008150	biological process	NA	NA	GO:0005886	plasma membrane	NA	UNCHARACTERIZED
Glyma.13G354800	F2332	AT3G16350.1|Symbols:|Homeodomain-like superfamily protein|chr3:5547828-5549397 FORWARD LENGTH=387	GO:0006355 GO:0009651 GO:0009723 GO:0009733 GO:0009739 GO:0009753 GO:0046686	regulation of transcription, DNA-dependent; response to auxin stimulus; response to cadmium ion; response to ethylene stimulus; response to gibberellin stimulus; response to jasmonic acid stimulus; response to salt stress	GO:0003676 GO:0003677 GO:0003700 GO:0008270	DNA binding; nucleic acid binding; sequence-specific DNA binding transcription factor activity; zinc ion binding	GO:0005634	nucleus	Myb-like DNA-binding domain	TRANSCRIPTIONAL ADAPTOR 2 (ADA2)-RELATED
Glyma.13G362100	F2332	AT3G15550.1|Symbols:|unknown protein; Has 25732 Blast hits to 16979 proteins in 961 species: Archae - 144; Bacteria - 1801; Metazoa - 12681; Fungi - 1868; Plants - 912; Viruses - 94; Other Eukaryotes - 8232 (source: NCBI BLink).|chr3:5267351-5270095 FORWARD LENGTH=729	GO:0000226 GO:0000724 GO:0000911 GO:0006306 GO:0006342 GO:0006346 GO:0008150 GO:0031047 GO:0031048 GO:0031507 GO:0045787 GO:0048451 GO:0048453 GO:0051567	DNA methylation; biological process; chromatin silencing; chromatin silencing by small RNA; cytokinesis by cell plate formation; double-strand break repair via homologous recombination; gene silencing by RNA; heterochromatin assembly; histone H3-K9 methylation; methylation-dependent chromatin silencing; microtubule cytoskeleton organization; petal formation; positive regulation of cell cycle; sep…	GO:0003674	molecular function	GO:0005737	cytoplasm	NA	NA
Glyma.13G362200	F2332	AT3G15570.1|Symbols:|Phototropic-responsive NPH3 family protein|chr3:5270267-5271700 REVERSE LENGTH=452	GO:0000023 GO:0009416 GO:0019252	maltose metabolic process; response to light stimulus; starch biosynthetic process	GO:0004871	signal transducer activity	GO:0005886	plasma membrane	NPH3 family	NA
Glyma.13G366200	F1331&F2332	AT5G32440.3|Symbols:|Ubiquitin system component Cue protein|chr5:12077014-12078396 FORWARD LENGTH=265	GO:0000902 GO:0006944 GO:0016049 GO:0048193	Golgi vesicle transport; cell growth; cell morphogenesis; cellular membrane fusion	NA	NA	GO:0005634	nucleus	CUE domain	NA
Glyma.14G106500	F2332	AT2G26280.1|Symbols:CID7|CTC-interacting domain 7|chr2:11188143-11190579 REVERSE LENGTH=567	GO:0006298	mismatch repair	GO:0003684 GO:0005515 GO:0005524	ATP binding; damaged DNA binding; protein binding	GO:0009507	chloroplast	Domain of unknown function (DUF1771); Smr domain	UNCHARACTERIZED
Glyma.14G129600	F2332	AT4G32620.1|Symbols:|Enhancer of polycomb-like transcription factor protein|chr4:15731968-15737222 FORWARD LENGTH=1539	GO:0008150 GO:0009616 GO:0010050 GO:0010267 GO:0035196	biological process; production of miRNAs involved in gene silencing by miRNA; production of ta-siRNAs involved in RNA interference; vegetative phase change; virus induced gene silencing	NA	NA	GO:0005634	nucleus	Enhancer of polycomb-like	NA
Glyma.14G139500	F1331	AT4G31920.1|Symbols:ARR10, RR10|response regulator 10|chr4:15444290-15446766 REVERSE LENGTH=552	GO:0009735 GO:0009736 GO:0010029 GO:0010082 GO:0010380 GO:0031537 GO:0048364 GO:0048367 GO:0048831 GO:0071368 GO:0080022 GO:0080113	cellular response to cytokinin stimulus; cytokinin mediated signaling pathway; primary root development; regulation of anthocyanin metabolic process; regulation of chlorophyll biosynthetic process; regulation of root meristem growth; regulation of seed germination; regulation of seed growth; regulation of shoot system development; response to cytokinin stimulus; root development; shoot system dev…	GO:0000156 GO:0003700	phosphorelay response regulator activity; sequence-specific DNA binding transcription factor activity	GO:0005634	nucleus	Myb-like DNA-binding domain	RESPONSE REGULATOR OF TWO-COMPONENT SYSTEM
Glyma.14G149700	F1221	AT1G77590.1|Symbols:LACS9|long chain acyl-CoA synthetase 9|chr1:29148501-29151776 REVERSE LENGTH=691	GO:0001676 GO:0006631 GO:0006633	fatty acid biosynthetic process; fatty acid metabolic process; long-chain fatty acid metabolic process	GO:0003824 GO:0004467	catalytic activity; long-chain fatty acid-CoA ligase activity	GO:0005739 GO:0009507 GO:0009536 GO:0009941 GO:0016020	chloroplast; chloroplast envelope; membrane; mitochondrion; plastid	AMP-binding enzyme	FAMILY NOT NAMED
Glyma.14G149800	F1221	NA	NA	NA	NA	NA	NA	NA	NA	NA
Glyma.14G156700	F2332	AT1G77230.1|Symbols:|Tetratricopeptide repeat (TPR)-like superfamily protein|chr1:29016129-29017873 FORWARD LENGTH=218	GO:0008150	biological process	NA	NA	NA	NA	NA	OSMOSIS RESPONSIVE FACTOR
Glyma.14G163000	F1221&F2332	AT1G77680.1|Symbols:|Ribonuclease II/R family protein|chr1:29192188-29195963 REVERSE LENGTH=1055	NA	NA	GO:0003723 GO:0004540	RNA binding; ribonuclease activity	GO:0005737	cytoplasm	RNB domain	RIBONUCLEASE
Glyma.14G184500	F2332	AT5G26780.1|Symbols:SHM2|serine hydroxymethyltransferase 2|chr5:9418299-9421725 FORWARD LENGTH=517	GO:0006544 GO:0006563 GO:0009744 GO:0009749 GO:0009750	L-serine metabolic process; glycine metabolic process; response to fructose stimulus; response to glucose stimulus; response to sucrose stimulus	GO:0003824 GO:0004372 GO:0008270 GO:0030170 GO:0050897	catalytic activity; cobalt ion binding; glycine hydroxymethyltransferase activity; pyridoxal phosphate binding; zinc ion binding	GO:0005739 GO:0005747 GO:0005829	cytosol; mitochondrial respiratory chain complex I; mitochondrion	Serine hydroxymethyltransferase	SERINE HYDROXYMETHYLTRANSFERASE
Glyma.14G188400	F1221	AT5G24620.1|Symbols:|Pathogenesis-related thaumatin superfamily protein|chr5:8430918-8432289 FORWARD LENGTH=420	GO:0051707	response to other organism	NA	NA	GO:0005576	extracellular region	Thaumatin family	NA
Glyma.14G188500	F1221	AT5G24610.1|Symbols:|unknown protein; BEST Arabidopsis thaliana protein match is: unknown protein (TAIR:AT3G49550.1); Has 1807 Blast hits to 1807 proteins in 277 species: Archae - 0; Bacteria - 0; Metazoa - 736; Fungi - 347; Plants - 385; Viruses - 0; Other Eukaryotes - 339 (source: NCBI BLink).|chr5:8428577-8429017 FORWARD LENGTH=146	GO:0008150	biological process	GO:0003674	molecular function	GO:0005575	cellular component	NA	NA
Glyma.14G194100	F1221	AT5G58620.1|Symbols:|zinc finger (CCCH-type) family protein|chr5:23693959-23695782 FORWARD LENGTH=607	GO:0006355 GO:0006888 GO:0043090	ER to Golgi vesicle-mediated transport; amino acid import; regulation of transcription, DNA-dependent	GO:0003676 GO:0003700 GO:0008270	nucleic acid binding; sequence-specific DNA binding transcription factor activity; zinc ion binding	GO:0005634	nucleus	Ankyrin repeat; Zinc finger C-x8-C-x5-C-x3-H type (and similar)	UNCHARACTERIZED
Glyma.14G211200	F1221&F2332	AT3G53380.1|Symbols:|Concanavalin A-like lectin protein kinase family protein|chr3:19789204-19791351 REVERSE LENGTH=715	GO:0006468	protein phosphorylation	GO:0004672 GO:0004674 GO:0005524 GO:0016301 GO:0016772 GO:0030246	ATP binding; carbohydrate binding; kinase activity; protein kinase activity; protein serine/threonine kinase activity; transferase activity, transferring phosphorus-containing groups	GO:0005886	plasma membrane	Protein kinase domain; Legume lectin domain	LEUCINE-RICH REPEAT RECEPTOR-LIKE PROTEIN KINASE
Glyma.14G221700	F1331	AT1G76010.1|Symbols:|Alba DNA/RNA-binding protein|chr1:28528505-28530488 REVERSE LENGTH=350	GO:0008150	biological process	GO:0003676	nucleic acid binding	GO:0005576 GO:0005829	cytosol; extracellular region	Alba	RIBONUCLEASE P 25KDA SUBUNIT-RELATED
Glyma.15G000200	F1221	AT1G09150.1|Symbols:|pseudouridine synthase and archaeosine transglycosylase (PUA) domain-containing protein|chr1:2946599-2948908 FORWARD LENGTH=181	GO:0000394 GO:0008150 GO:0009086	RNA splicing, via endonucleolytic cleavage and ligation; biological process; methionine biosynthetic process	GO:0003723	RNA binding	GO:0005737 GO:0005829	cytoplasm; cytosol	NA	NA
Glyma.15G036900	F1221&F2332	AT2G29060.1|Symbols:|GRAS family transcription factor|chr2:12481991-12484075 FORWARD LENGTH=694	GO:0006355	regulation of transcription, DNA-dependent	GO:0003700	sequence-specific DNA binding transcription factor activity	GO:0005634	nucleus	GRAS domain family	NA
Glyma.15G057800	F1221	AT5G64360.4|Symbols:|Chaperone DnaJ-domain superfamily protein|chr5:25737208-25738602 REVERSE LENGTH=464	GO:0006457 GO:0009909	protein folding; regulation of flower development	GO:0031072	heat shock protein binding	GO:0005634 GO:0005737	cytoplasm; nucleus	DnaJ domain	NA
Glyma.15G067400	F2332	AT4G21500.1|Symbols:|unknown protein; FUNCTIONS IN: molecular_function unknown; INVOLVED IN: biological_process unknown; LOCATED IN: endomembrane system; BEST Arabidopsis thaliana protein match is: unknown protein (TAIR:AT4G05018.1); Has 20 Blast hits to 20 proteins in 8 species: Archae - 0; Bacteria - 0; Metazoa - 0; Fungi - 0; Plants - 17; Viruses - 0; Other Eukaryotes - 3 (source: NCBI BLink).…	GO:0008150	biological process	GO:0003674	molecular function	GO:0009507	chloroplast	NA	NA
Glyma.15G072500	F1221	AT3G48560.1|Symbols:CSR1, ALS, AHAS, TZP5, IMR1|chlorsulfuron/imidazolinone resistant 1|chr3:18001530-18003542 REVERSE LENGTH=670	GO:0009082	branched-chain amino acid biosynthetic process	GO:0000287 GO:0003824 GO:0003984 GO:0004737 GO:0016740 GO:0030976 GO:0050660	acetolactate synthase activity; catalytic activity; flavin adenine dinucleotide binding; magnesium ion binding; pyruvate decarboxylase activity; thiamine pyrophosphate binding; transferase activity	GO:0009507 GO:0009570	chloroplast; chloroplast stroma	Thiamine pyrophosphate enzyme, N-terminal TPP binding domain; Thiamine pyrophosphate enzyme, central domain; Thiamine pyrophosphate enzyme, C-terminal TPP binding domain	THIAMINE PYROPHOSPHATE ENZYMES
Glyma.15G087500	F1221&F2332	AT3G18670.1|Symbols:|Ankyrin repeat family protein|chr3:6424135-6426471 REVERSE LENGTH=598	NA	NA	NA	NA	NA	NA	NA	NA
Glyma.15G092800	F1221	AT4G18370.1|Symbols:DEG5, DEGP5, HHOA|DEGP protease 5|chr4:10149235-10151051 FORWARD LENGTH=323	GO:0006508 GO:0010206 GO:0016556	mRNA modification; photosystem II repair; proteolysis	GO:0003824 GO:0004252 GO:0008236	catalytic activity; serine-type endopeptidase activity; serine-type peptidase activity	GO:0009507 GO:0009543 GO:0009579 GO:0031977	chloroplast; chloroplast thylakoid lumen; thylakoid; thylakoid lumen	Trypsin	SERINE PROTEASE FAMILY S1C HTRA-RELATED
Glyma.15G100400	F2332	AT3G21530.1|Symbols:|DNAse I-like superfamily protein|chr3:7582828-7584448 REVERSE LENGTH=458	GO:0008150	biological process	GO:0016787	hydrolase activity	NA	NA	Endonuclease/Exonuclease/phosphatase family	NA
Glyma.15G103900	F1221&F2332	AT3G06150.1|Symbols:|unknown protein; BEST Arabidopsis thaliana protein match is: unknown protein (TAIR:AT5G19060.1); Has 61 Blast hits to 59 proteins in 10 species: Archae - 0; Bacteria - 0; Metazoa - 3; Fungi - 0; Plants - 58; Viruses - 0; Other Eukaryotes - 0 (source: NCBI BLink).|chr3:1861971-1863755 REVERSE LENGTH=594	GO:0008150	biological process	GO:0003674	molecular function	NA	NA	NA	NA
Glyma.15G117200	F1331	AT5G55600.3|Symbols:|agenet domain-containing protein / bromo-adjacent homology (BAH) domain-containing protein|chr5:22522232-22524796 REVERSE LENGTH=663	GO:0000956 GO:0006487 GO:0008150	biological process; nuclear-transcribed mRNA catabolic process; protein N-linked glycosylation	GO:0003677 GO:0003723	DNA binding; RNA binding	GO:0005634	nucleus	BAH domain; Agenet domain	NA
Glyma.15G121700	F1221	AT5G47800.1|Symbols:|Phototropic-responsive NPH3 family protein|chr5:19354171-19356126 FORWARD LENGTH=559	GO:0009416	response to light stimulus	GO:0004871	signal transducer activity	GO:0005886	plasma membrane	NPH3 family	FAMILY NOT NAMED
Glyma.15G126900	F2332	AT3G14470.1|Symbols:|NB-ARC domain-containing disease resistance protein|chr3:4857940-4861104 FORWARD LENGTH=1054	GO:0006952 GO:0009627 GO:0009697	defense response; salicylic acid biosynthetic process; systemic acquired resistance	GO:0005515 GO:0043531	ADP binding; protein binding	GO:0005576	extracellular region	NB-ARC domain	LEUCINE-RICH REPEAT-CONTAINING PROTEIN
Glyma.15G127000	F2332	NA	NA	NA	NA	NA	NA	NA	NA	NA
Glyma.15G130300	F2332	AT4G21160.4|Symbols:ZAC|Calcium-dependent ARF-type GTPase activating protein family|chr4:11284694-11286532 FORWARD LENGTH=337	GO:0000902 GO:0006605 GO:0006623 GO:0006886 GO:0006944 GO:0016049 GO:0016192 GO:0016197 GO:0032312 GO:0048193	Golgi vesicle transport; cell growth; cell morphogenesis; cellular membrane fusion; endosomal transport; intracellular protein transport; protein targeting; protein targeting to vacuole; regulation of ARF GTPase activity; vesicle-mediated transport	GO:0005543 GO:0008060 GO:0008270	ARF GTPase activator activity; phospholipid binding; zinc ion binding	GO:0005634 GO:0005773 GO:0005794 GO:0005886 GO:0016020	Golgi apparatus; membrane; nucleus; plasma membrane; vacuole	C2 domain; Putative GTPase activating protein for Arf	CENTAURIN/ARF
Glyma.15G140800	F1331	AT5G58040.1|Symbols:ATFIP1[V], FIPS5, ATFIPS5, FIP1[V]|homolog of yeast FIP1 [V]|chr5:23488865-23494000 FORWARD LENGTH=1196	GO:0006397 GO:0008150 GO:0008284 GO:0009630	biological process; gravitropism; mRNA processing; positive regulation of cell proliferation	GO:0003723 GO:0005515	RNA binding; protein binding	GO:0005634	nucleus	Fip1 motif	FIP1-LIKE 1 PROTEIN
Glyma.15G163800	F1331	AT1G17690.1|Symbols:NOF1|FUNCTIONS IN: molecular_function unknown; INVOLVED IN: biological_process unknown; LOCATED IN: nucleus; EXPRESSED IN: 24 plant structures; EXPRESSED DURING: 13 growth stages; CONTAINS InterPro DOMAIN/s: Digestive organ expansion factor, predicted (InterPro:IPR010678); Has 25006 Blast hits to 13379 proteins in 904 species: Archae - 102; Bacteria - 5571; Metazoa - 7448; Fun…	GO:0006606 GO:0009303 GO:0009553 GO:0009790	embryo development; embryo sac development; protein import into nucleus; rRNA transcription	GO:0003674	molecular function	GO:0005634 GO:0005730	nucleolus; nucleus	Protein of unknown function (DUF1253)	ORF PROTEIN-RELATED
Glyma.15G165300	F1331	AT3G13940.1|Symbols:|DNA binding;DNA-directed RNA polymerases|chr3:4600647-4602412 REVERSE LENGTH=442	GO:0006351	transcription, DNA-dependent	GO:0003677 GO:0003899	DNA-directed RNA polymerase activity; DNA binding	GO:0005634	nucleus	A49-like RNA polymerase I associated factor	FAMILY NOT NAMED
Glyma.15G168000	F2332	AT5G57100.1|Symbols:|Nucleotide/sugar transporter family protein|chr5:23106563-23108440 REVERSE LENGTH=390	NA	NA	NA	NA	GO:0016020	membrane	Triose-phosphate Transporter family	SOLUTE CARRIER FAMILY 35
Glyma.15G170800	F1221&F2332	AT5G56940.1|Symbols:|Ribosomal protein S16 family protein|chr5:23030879-23032200 FORWARD LENGTH=135	GO:0006412 GO:0010267 GO:0035196 GO:0042254 GO:0051607	defense response to virus; production of miRNAs involved in gene silencing by miRNA; production of ta-siRNAs involved in RNA interference; ribosome biogenesis; translation	GO:0003735	structural constituent of ribosome	GO:0005622 GO:0005739 GO:0005840 GO:0009536	intracellular; mitochondrion; plastid; ribosome	Ribosomal protein S16	30S RIBOSOMAL PROTEIN S16
Glyma.15G210100	F1221	AT1G78580.1|Symbols:ATTPS1, TPS1|trehalose-6-phosphate synthase|chr1:29552495-29557482 REVERSE LENGTH=942	GO:0005991 GO:0005992 GO:0009664 GO:0009790 GO:0009793 GO:0009832 GO:0010182 GO:0051301	cell division; embryo development; embryo development ending in seed dormancy; plant-type cell wall biogenesis; plant-type cell wall organization; sugar mediated signaling pathway; trehalose biosynthetic process; trehalose metabolic process	GO:0003824 GO:0003825 GO:0016757	alpha,alpha-trehalose-phosphate synthase (UDP-forming) activity; catalytic activity; transferase activity, transferring glycosyl groups	GO:0005737	cytoplasm	Trehalose-phosphatase; Glycosyltransferase family 20	TREHALOSE-6-PHOSPHATE SYNTHASE
Glyma.15G234300	F1331	AT5G07030.1|Symbols:|Eukaryotic aspartyl protease family protein|chr5:2183600-2185717 REVERSE LENGTH=455	GO:0006508	proteolysis	GO:0004190	aspartic-type endopeptidase activity	GO:0005576 GO:0005618 GO:0009505	cell wall; extracellular region; plant-type cell wall	Eukaryotic aspartyl protease	ASPARTYL PROTEASES
Glyma.15G239300	F1331	NA	NA	NA	NA	NA	NA	NA	NA	NA
Glyma.15G245800	F1221&F2332	AT3G14570.1|Symbols:ATGSL04, gsl04, atgsl4|glucan synthase-like 4|chr3:4892643-4902628 FORWARD LENGTH=1976	GO:0006075 GO:0006944 GO:0009556 GO:0052543	(1->3)-beta-D-glucan biosynthetic process; callose deposition in cell wall; cellular membrane fusion; microsporogenesis	GO:0003843 GO:0016757	1,3-beta-D-glucan synthase activity; transferase activity, transferring glycosyl groups	GO:0000148 GO:0005886 GO:0016020	1,3-beta-D-glucan synthase complex; membrane; plasma membrane	1,3-beta-glucan synthase component	LYST-INTERACTING PROTEIN LIP5 (DOPAMINE RESPONSIVE PROTEIN DRG-1)
Glyma.15G261000	F1331	NA	NA	NA	NA	NA	NA	NA	NA	NA
Glyma.15G263100	F1331	AT1G16350.1|Symbols:|Aldolase-type TIM barrel family protein|chr1:5590951-5592872 FORWARD LENGTH=502	GO:0000394 GO:0006177 GO:0009086 GO:0055114	GMP biosynthetic process; RNA splicing, via endonucleolytic cleavage and ligation; methionine biosynthetic process; oxidation-reduction process	GO:0003824 GO:0003938 GO:0016491	IMP dehydrogenase activity; catalytic activity; oxidoreductase activity	GO:0005829	cytosol	IMP dehydrogenase / GMP reductase domain	INOSINE-5-MONOPHOSPHATE DEHYDROGENASE RELATED
Glyma.15G263400	F2332	AT1G54320.1|Symbols:|LEM3 (ligand-effect modulator 3) family protein / CDC50 family protein|chr1:20275732-20277793 REVERSE LENGTH=349	GO:0006944 GO:0008150 GO:0009627 GO:0009697 GO:0048193	Golgi vesicle transport; biological process; cellular membrane fusion; salicylic acid biosynthetic process; systemic acquired resistance	GO:0005515	protein binding	GO:0005794 GO:0016020	Golgi apparatus; membrane	LEM3 (ligand-effect modulator 3) family / CDC50 family	CELL CYCLE CONTROL PROTEIN 50
Glyma.15G271700	F2332	AT5G42850.2|Symbols:|Thioredoxin superfamily protein|chr5:17182072-17182568 REVERSE LENGTH=134	GO:0045454	cell redox homeostasis	NA	NA	GO:0005737	cytoplasm	Eukaryotic protein of unknown function (DUF953)	42-9-9 PROTEIN-RELATED
Glyma.15G271800	F2332	AT3G52140.2|Symbols:|tetratricopeptide repeat (TPR)-containing protein|chr3:19333232-19341295 FORWARD LENGTH=1407	GO:0006094 GO:0007010 GO:0008150 GO:0010498	biological process; cytoskeleton organization; gluconeogenesis; proteasomal protein catabolic process	NA	NA	GO:0005634 GO:0005829 GO:0005886 GO:0009507	chloroplast; cytosol; nucleus; plasma membrane	Protein of unknown function (DUF727)	EUKARYOTIC TRANSLATION INITIATION FACTOR 3 SUBUNIT (EIF-3)
Glyma.16G004800	F1221	AT1G67120.1|Symbols:|ATPases;nucleotide binding;ATP binding;nucleoside-triphosphatases;transcription factor binding|chr1:25069727-25095526 REVERSE LENGTH=5393	GO:0006094 GO:0007010 GO:0009553 GO:0010498	cytoskeleton organization; embryo sac development; gluconeogenesis; proteasomal protein catabolic process	GO:0000166 GO:0005524 GO:0008134 GO:0016887 GO:0017111	ATP binding; ATPase activity; nucleoside-triphosphatase activity; nucleotide binding; transcription factor binding	GO:0005634 GO:0009506 GO:0009941	chloroplast envelope; nucleus; plasmodesma	AAA domain (dynein-related subfamily)	MIDASIN-RELATED
Glyma.16G027800	F2332	AT1G47240.1|Symbols:NRAMP2, ATNRAMP2|NRAMP metal ion transporter 2|chr1:17309043-17311308 REVERSE LENGTH=530	GO:0006810 GO:0006875 GO:0030001	cellular metal ion homeostasis; metal ion transport; transport	GO:0005215 GO:0015103 GO:0046873	inorganic anion transmembrane transporter activity; metal ion transmembrane transporter activity; transporter activity	GO:0005634 GO:0016020	membrane; nucleus	Natural resistance-associated macrophage protein	MANGANESE TRANSPORTER
Glyma.16G055600	F1221&F1331	AT3G56340.1|Symbols:|Ribosomal protein S26e family protein|chr3:20892309-20893343 REVERSE LENGTH=130	GO:0006412 GO:0009165 GO:0009664 GO:0042254 GO:0042545	cell wall modification; nucleotide biosynthetic process; plant-type cell wall organization; ribosome biogenesis; translation	GO:0003735	structural constituent of ribosome	GO:0005622 GO:0005737 GO:0005840 GO:0016020 GO:0022626 GO:0022627	cytoplasm; cytosolic ribosome; cytosolic small ribosomal subunit; intracellular; membrane; ribosome	Ribosomal protein S26e	40S RIBOSOMAL PROTEIN S26
Glyma.16G063300	F1331	AT3G27325.2|Symbols:|hydrolases, acting on ester bonds|chr3:10095956-10102087 FORWARD LENGTH=1121	GO:0006505 GO:0006886	GPI anchor metabolic process; intracellular protein transport	GO:0016788	hydrolase activity, acting on ester bonds	GO:0005739 GO:0005774 GO:0005783 GO:0031227	endoplasmic reticulum; intrinsic to endoplasmic reticulum membrane; mitochondrion; vacuolar membrane	PGAP1-like protein	NEGATIVE REGULATOR OF VESICLE FORMATION-RELATED
Glyma.16G071500	F1221	AT5G40450.1|Symbols:|unknown protein; FUNCTIONS IN: molecular_function unknown; INVOLVED IN: biological_process unknown; LOCATED IN: chloroplast, plasma membrane; EXPRESSED IN: 24 plant structures; EXPRESSED DURING: 13 growth stages; Has 30201 Blast hits to 17322 proteins in 780 species: Archae - 12; Bacteria - 1396; Metazoa - 17338; Fungi - 3422; Plants - 5037; Viruses - 0; Other Eukaryotes - 29…	GO:0006612 GO:0008150 GO:0009963 GO:0010363	biological process; positive regulation of flavonoid biosynthetic process; protein targeting to membrane; regulation of plant-type hypersensitive response	GO:0003674	molecular function	GO:0005634 GO:0005886 GO:0009507	chloroplast; nucleus; plasma membrane	NA	NA
Glyma.16G071600	F1221	NA	NA	NA	NA	NA	NA	NA	NA	NA
Glyma.16G079000	F2332	AT5G25930.1|Symbols:|Protein kinase family protein with leucine-rich repeat domain|chr5:9050880-9053978 FORWARD LENGTH=1005	GO:0002679 GO:0006468 GO:0006612 GO:0006944 GO:0009723 GO:0009738 GO:0010200 GO:0010363 GO:0035556 GO:0043069 GO:0052542	abscisic acid mediated signaling pathway; cellular membrane fusion; defense response by callose deposition; intracellular signal transduction; negative regulation of programmed cell death; protein phosphorylation; protein targeting to membrane; regulation of plant-type hypersensitive response; respiratory burst involved in defense response; response to chitin; response to ethylene stimulus	GO:0004672 GO:0004674 GO:0005524 GO:0016301 GO:0016772	ATP binding; kinase activity; protein kinase activity; protein serine/threonine kinase activity; transferase activity, transferring phosphorus-containing groups	GO:0005886 GO:0016020	membrane; plasma membrane	Protein kinase domain; Leucine Rich Repeat; Leucine rich repeat N-terminal domain	LEUCINE-RICH REPEAT RECEPTOR-LIKE PROTEIN KINASE
Glyma.16G091400	F1221	AT1G68990.1|Symbols:MGP3|male gametophyte defective 3|chr1:25935499-25940755 REVERSE LENGTH=976	GO:0006351 GO:0009793 GO:0009860 GO:0048481	embryo development ending in seed dormancy; ovule development; pollen tube growth; transcription, DNA-dependent	GO:0003677 GO:0003899	DNA-directed RNA polymerase activity; DNA binding	NA	NA	DNA-dependent RNA polymerase	DNA-DIRECTED RNA POLYMERASE, MITOCHONDRIAL
Glyma.16G101200	F1331&F2332	AT5G11680.1|Symbols:|FUNCTIONS IN: molecular_function unknown; INVOLVED IN: biological_process unknown; LOCATED IN: cytosol, plasma membrane; EXPRESSED IN: 26 plant structures; EXPRESSED DURING: 15 growth stages; CONTAINS InterPro DOMAIN/s: WW-domain-binding protein (InterPro:IPR018826); Has 1807 Blast hits to 1807 proteins in 277 species: Archae - 0; Bacteria - 0; Metazoa - 736; Fungi - 347; Pla…	GO:0008150	biological process	GO:0003674	molecular function	GO:0005634 GO:0005829 GO:0005886	cytosol; nucleus; plasma membrane	NA	NA
Glyma.16G108600	F2332	NA	NA	NA	NA	NA	NA	NA	NA	NA
Glyma.16G110400	F1331&F2332	AT4G19180.1|Symbols:|GDA1/CD39 nucleoside phosphatase family protein|chr4:10485518-10487868 REVERSE LENGTH=740	GO:0009901 GO:0010584	anther dehiscence; pollen exine formation	GO:0016787	hydrolase activity	GO:0005634	nucleus	GDA1/CD39 (nucleoside phosphatase) family	ADENOSINE/GUANOSINE DIPHOSPHATASE
Glyma.16G110500	F1331&F2332	NA	NA	NA	NA	NA	NA	NA	NA	NA
Glyma.16G112300	F2332	AT5G65960.1|Symbols:|GTP binding|chr5:26385413-26387197 FORWARD LENGTH=393	GO:0007264	small GTPase mediated signal transduction	GO:0005525	GTP binding	GO:0005622 GO:0005634	intracellular; nucleus	Ras family; Alpha and gamma adaptin binding protein p34	NA
Glyma.16G123100	F2332	AT4G35890.1|Symbols:|winged-helix DNA-binding transcription factor family protein|chr4:16997433-17000410 FORWARD LENGTH=523	GO:0010150 GO:0048523	leaf senescence; negative regulation of cellular process	NA	NA	GO:0005737 GO:0009507	chloroplast; cytoplasm	La domain	LUPUS LA PROTEIN-RELATED
Glyma.16G130900	F2332	AT4G36195.3|Symbols:|Serine carboxypeptidase S28 family protein|chr4:17127202-17129787 FORWARD LENGTH=488	GO:0006508	proteolysis	GO:0008236	serine-type peptidase activity	GO:0005576 GO:0005773 GO:0005774 GO:0009505	extracellular region; plant-type cell wall; vacuolar membrane; vacuole	Serine carboxypeptidase S28	PROTEASE S28 PRO-X CARBOXYPEPTIDASE-RELATED
Glyma.16G136000	F1221	AT5G17680.1|Symbols:|disease resistance protein (TIR-NBS-LRR class), putative|chr5:5822999-5827153 FORWARD LENGTH=1294	GO:0006952 GO:0007165	defense response; signal transduction	GO:0043531	ADP binding	GO:0005622	intracellular	TIR domain; NB-ARC domain; Leucine Rich Repeat	LEUCINE-RICH REPEAT-CONTAINING PROTEIN
Glyma.16G153700	F1331	AT5G18130.1|Symbols:|unknown protein; BEST Arabidopsis thaliana protein match is: unknown protein (TAIR:AT3G03870.2); Has 1807 Blast hits to 1807 proteins in 277 species: Archae - 0; Bacteria - 0; Metazoa - 736; Fungi - 347; Plants - 385; Viruses - 0; Other Eukaryotes - 339 (source: NCBI BLink).|chr5:5995634-5997165 FORWARD LENGTH=280	GO:0008150 GO:0009617 GO:0045087	biological process; innate immune response; response to bacterium	GO:0003674	molecular function	GO:0005634	nucleus	NA	NA
Glyma.16G196500	F1331	NA	NA	NA	NA	NA	NA	NA	NA	NA
Glyma.16G196600	F1331	AT4G33495.1|Symbols:RPD1|Ubiquitin carboxyl-terminal hydrolase family protein|chr4:16111349-16112578 REVERSE LENGTH=409	GO:0008285 GO:0010102	lateral root morphogenesis; negative regulation of cell proliferation	NA	NA	GO:0009507	chloroplast	Plant organelle RNA recognition domain	NA
Glyma.16G196700	F1221	AT4G00730.1|Symbols:ANL2, AHDP|Homeobox-leucine zipper family protein / lipid-binding START domain-containing protein|chr4:299741-304103 REVERSE LENGTH=802	GO:0006473 GO:0042335 GO:0043481 GO:0048364 GO:0048765	anthocyanin accumulation in tissues in response to UV light; cuticle development; protein acetylation; root development; root hair cell differentiation	GO:0003700 GO:0043565	sequence-specific DNA binding; sequence-specific DNA binding transcription factor activity	GO:0005634	nucleus	Homeobox domain; START domain	FAMILY NOT NAMED
Glyma.16G199300	F2332	AT4G25440.1|Symbols:ZFWD1|zinc finger WD40 repeat protein 1|chr4:13007107-13009381 REVERSE LENGTH=430	GO:0008150	biological process	GO:0003676 GO:0008270	nucleic acid binding; zinc ion binding	GO:0005737	cytoplasm	WD domain, G-beta repeat; Zinc finger C-x8-C-x5-C-x3-H type (and similar)	F-BOX AND WD40 DOMAIN PROTEIN
Glyma.16G215000	F1221&F2332	AT5G17680.1|Symbols:|disease resistance protein (TIR-NBS-LRR class), putative|chr5:5822999-5827153 FORWARD LENGTH=1294	GO:0006952 GO:0007165	defense response; signal transduction	GO:0043531	ADP binding	GO:0005622	intracellular	Leucine Rich Repeat; TIR domain; NB-ARC domain	LEUCINE-RICH REPEAT-CONTAINING PROTEIN
Glyma.17G017300	F1331	AT5G19050.1|Symbols:|alpha/beta-Hydrolases superfamily protein|chr5:6369307-6371726 FORWARD LENGTH=361	GO:0008150	biological process	NA	NA	GO:0009507	chloroplast	Protein of unknown function (DUF1749)	NA
Glyma.17G060300	F1221	AT2G19160.1|Symbols:|Core-2/I-branching beta-1,6-N-acetylglucosaminyltransferase family protein|chr2:8310921-8313595 FORWARD LENGTH=394	NA	NA	GO:0016757	transferase activity, transferring glycosyl groups	GO:0005739 GO:0016020	membrane; mitochondrion	Core-2/I-Branching enzyme	NA
Glyma.17G070300	F1221	AT2G23950.1|Symbols:|Leucine-rich repeat protein kinase family protein|chr2:10187204-10189969 REVERSE LENGTH=634	GO:0006468 GO:0010075	protein phosphorylation; regulation of meristem growth	GO:0004672 GO:0004674 GO:0005524 GO:0016301 GO:0016772	ATP binding; kinase activity; protein kinase activity; protein serine/threonine kinase activity; transferase activity, transferring phosphorus-containing groups	GO:0005886	plasma membrane	Leucine Rich Repeat; Protein kinase domain; Leucine rich repeat N-terminal domain	LEUCINE-RICH REPEAT RECEPTOR-LIKE PROTEIN KINASE
Glyma.17G076000	F1221	AT2G25180.1|Symbols:ARR12, RR12|response regulator 12|chr2:10724490-10726961 REVERSE LENGTH=596	GO:0009735 GO:0009736 GO:0010082 GO:0010380 GO:0031537 GO:0048364 GO:0048367 GO:0071368 GO:0080022 GO:0080113	cellular response to cytokinin stimulus; cytokinin mediated signaling pathway; primary root development; regulation of anthocyanin metabolic process; regulation of chlorophyll biosynthetic process; regulation of root meristem growth; regulation of seed growth; response to cytokinin stimulus; root development; shoot system development	GO:0000156 GO:0003700	phosphorelay response regulator activity; sequence-specific DNA binding transcription factor activity	GO:0005634	nucleus	Myb-like DNA-binding domain; Response regulator receiver domain	RESPONSE REGULATOR OF TWO-COMPONENT SYSTEM
Glyma.17G077000	F1221	AT3G29360.2|Symbols:|UDP-glucose 6-dehydrogenase family protein|chr3:11267375-11268817 REVERSE LENGTH=480	GO:0005975 GO:0006007 GO:0006065 GO:0007030 GO:0007033 GO:0048767 GO:0052546	Golgi organization; UDP-glucuronate biosynthetic process; carbohydrate metabolic process; cell wall pectin metabolic process; glucose catabolic process; root hair elongation; vacuole organization	GO:0003979	UDP-glucose 6-dehydrogenase activity	GO:0005634 GO:0005737 GO:0005829	cytoplasm; cytosol; nucleus	UDP-glucose/GDP-mannose dehydrogenase family, central domain; UDP-glucose/GDP-mannose dehydrogenase family, UDP binding domain; UDP-glucose/GDP-mannose dehydrogenase family, NAD binding domain	UDP-GLUCOSE DEHYDROGENASE/UDP-MANNAC DEHYDROGENASE
Glyma.17G086900	F1331	AT3G48210.1|Symbols:|CONTAINS InterPro DOMAIN/s: Kinetochore-Ndc80 complex, subunit Spc25 (InterPro:IPR013255); Has 194 Blast hits to 194 proteins in 72 species: Archae - 0; Bacteria - 4; Metazoa - 72; Fungi - 39; Plants - 62; Viruses - 0; Other Eukaryotes - 17 (source: NCBI BLink).|chr3:17849435-17851396 FORWARD LENGTH=315	GO:0000724 GO:0006302 GO:0006310 GO:0006312 GO:0007059 GO:0007062 GO:0007126 GO:0007129 GO:0007131 GO:0007140 GO:0008150 GO:0009560 GO:0010332 GO:0016444 GO:0032204 GO:0033044 GO:0042138 GO:0043247 GO:0045132	DNA recombination; biological process; chromosome segregation; double-strand break repair; double-strand break repair via homologous recombination; embryo sac egg cell differentiation; male meiosis; meiosis; meiotic DNA double-strand break formation; meiotic chromosome segregation; mitotic recombination; reciprocal meiotic recombination; regulation of chromosome organization; regulation of telome…	GO:0003674	molecular function	GO:0005634	nucleus	NA	NA
Glyma.17G089900	F1331	AT1G27500.1|Symbols:|Tetratricopeptide repeat (TPR)-like superfamily protein|chr1:9551629-9553654 REVERSE LENGTH=650	NA	NA	NA	NA	GO:0005575	cellular component	NA	KINESIN LIGHT CHAIN
Glyma.17G108500	F1221	AT1G15690.1|Symbols:AVP1, ATAVP3, AVP-3, AtVHP1;1|Inorganic H pyrophosphatase family protein|chr1:5399115-5402185 FORWARD LENGTH=770	GO:0009414 GO:0009651 GO:0009926 GO:0010248 GO:0015992 GO:0048366	auxin polar transport; establishment or maintenance of transmembrane electrochemical gradient; leaf development; proton transport; response to salt stress; response to water deprivation	GO:0004427 GO:0009678	hydrogen-translocating pyrophosphatase activity; inorganic diphosphatase activity	GO:0000325 GO:0005739 GO:0005773 GO:0005774 GO:0005794 GO:0005886 GO:0009507 GO:0009705 GO:0009941 GO:0010008 GO:0016020	Golgi apparatus; chloroplast; chloroplast envelope; endosome membrane; membrane; mitochondrion; plant-type vacuole; plant-type vacuole membrane; plasma membrane; vacuolar membrane; vacuole	Inorganic H+ pyrophosphatase	NA
Glyma.17G113900	F1221	AT2G25490.1|Symbols:EBF1, FBL6|EIN3-binding F box protein 1|chr2:10848018-10850275 REVERSE LENGTH=628	GO:0006511 GO:0009723 GO:0010105 GO:0042752	negative regulation of ethylene mediated signaling pathway; regulation of circadian rhythm; response to ethylene stimulus; ubiquitin-dependent protein catabolic process	GO:0004842 GO:0005515	protein binding; ubiquitin-protein ligase activity	GO:0005634	nucleus	F-box domain	F-BOX/LEUCINE RICH REPEAT PROTEIN
Glyma.17G128700	F2332	AT5G24280.1|Symbols:GMI1|gamma-irradiation and mitomycin c induced 1|chr5:8251378-8261401 REVERSE LENGTH=1598	GO:0000724 GO:0006302 GO:0010332	double-strand break repair; double-strand break repair via homologous recombination; response to gamma radiation	NA	NA	GO:0005634	nucleus	NA	NA
Glyma.17G162500	F1221	NA	NA	NA	NA	NA	NA	NA	NA	NA
Glyma.17G175800	F1221	AT2G20540.1|Symbols:MEF21|mitochondrial editing factor 21|chr2:8844160-8845764 FORWARD LENGTH=534	GO:0080156	mitochondrial mRNA modification	NA	NA	GO:0005739	mitochondrion	PPR repeat	FAMILY NOT NAMED
Glyma.17G185800	F1331	ATMG00665.1|Symbols:NAD5B, NAD5.2, NAD5|NADH dehydrogenase 5B|chrM:190740-190761 REVERSE LENGTH=669	GO:0042773 GO:0045333 GO:0055114	ATP synthesis coupled electron transport; cellular respiration; oxidation-reduction process	GO:0003954 GO:0008137	NADH dehydrogenase (ubiquinone) activity; NADH dehydrogenase activity	GO:0005739 GO:0005747	mitochondrial respiratory chain complex I; mitochondrion	NA	NA
Glyma.17G185900	F1331	NA	NA	NA	NA	NA	NA	NA	NA	NA
Glyma.17G191900	F2332	AT1G58350.2|Symbols:ZW18|Putative serine esterase family protein|chr1:21663131-21666827 REVERSE LENGTH=794	GO:0008150	biological process	NA	NA	NA	NA	Putative serine esterase (DUF676); Protein of unknown function (DUF3657)	UNCHARACTERIZED
Glyma.17G204000	F1221	AT2G25660.1|Symbols:emb2410|embryo defective 2410|chr2:10916456-10927390 REVERSE LENGTH=2166	GO:0009630 GO:0009793	embryo development ending in seed dormancy; gravitropism	GO:0003674	molecular function	GO:0009507 GO:0048046	apoplast; chloroplast	Family of unknown function (DUF490)	NA
Glyma.17G206700	F1221	AT5G11330.1|Symbols:|FAD/NAD(P)-binding oxidoreductase family protein|chr5:3617342-3618861 REVERSE LENGTH=408	GO:0008152	metabolic process	GO:0016491	oxidoreductase activity	GO:0005739	mitochondrion	FAD binding domain; FAD dependent oxidoreductase	MONOOXYGENASE
Glyma.17G207200	F2332	NA	NA	NA	NA	NA	NA	NA	NA	NA
Glyma.17G207300	F2332	AT5G17370.1|Symbols:|Transducin/WD40 repeat-like superfamily protein|chr5:5721801-5724719 REVERSE LENGTH=529	GO:0008150	biological process	GO:0003674	molecular function	GO:0005737 GO:0080008	CUL4-RING ubiquitin ligase complex; cytoplasm	WD domain, G-beta repeat	NA
Glyma.17G210100	F1221	AT4G17310.1|Symbols:|unknown protein; LOCATED IN: chloroplast; EXPRESSED IN: 9 plant structures; EXPRESSED DURING: LP.04 four leaves visible, 4 anthesis, petal differentiation and expansion stage; BEST Arabidopsis thaliana protein match is: unknown protein (TAIR:AT5G47455.7); Has 164 Blast hits to 164 proteins in 12 species: Archae - 0; Bacteria - 0; Metazoa - 0; Fungi - 0; Plants - 164; Viruses …	NA	NA	NA	NA	GO:0005739	mitochondrion	NA	NA
Glyma.17G210600	F1331	NA	NA	NA	NA	NA	NA	NA	NA	NA
Glyma.17G217700	F1221&F2332	AT5G57110.2|Symbols:ACA8, AT-ACA8|autoinhibited Ca2+ -ATPase, isoform 8|chr5:23109729-23116857 REVERSE LENGTH=1074	GO:0006754 GO:0006812 GO:0006816 GO:0006882 GO:0008152 GO:0009624 GO:0070588	ATP biosynthetic process; calcium ion transmembrane transport; calcium ion transport; cation transport; cellular zinc ion homeostasis; metabolic process; response to nematode	GO:0000166 GO:0003824 GO:0005388 GO:0005515 GO:0005516 GO:0005524 GO:0015662 GO:0043621 GO:0046872	ATP binding; ATPase activity, coupled to transmembrane movement of ions, phosphorylative mechanism; calcium-transporting ATPase activity; calmodulin binding; catalytic activity; metal ion binding; nucleotide binding; protein binding; protein self-association	GO:0005886 GO:0009506 GO:0016020	membrane; plasma membrane; plasmodesma	NA	NA
Glyma.17G237000	F1221	AT3G19540.1|Symbols:|Protein of unknown function (DUF620)|chr3:6780762-6782633 FORWARD LENGTH=485	GO:0008150	biological process	GO:0003674	molecular function	GO:0005739 GO:0005886	mitochondrion; plasma membrane	Protein of unknown function (DUF620)	NA
Glyma.17G248600	F1331	AT5G42610.1|Symbols:|Protein of unknown function (DUF607)|chr5:17062507-17063934 FORWARD LENGTH=293	GO:0008150	biological process	GO:0003674	molecular function	GO:0005739	mitochondrion	Protein of unknown function, DUF607	FAMILY NOT NAMED
Glyma.18G013200	F1331	AT3G55270.1|Symbols:MKP1, ATMKP1|mitogen-activated protein kinase phosphatase 1|chr3:20496775-20499408 FORWARD LENGTH=784	GO:0006470 GO:0006487 GO:0006499 GO:0006888 GO:0006970 GO:0009409 GO:0009651 GO:0010224 GO:0010225 GO:0010374 GO:0016311 GO:0035556 GO:0043090 GO:0048481	ER to Golgi vesicle-mediated transport; N-terminal protein myristoylation; amino acid import; dephosphorylation; intracellular signal transduction; ovule development; protein N-linked glycosylation; protein dephosphorylation; response to UV-B; response to UV-C; response to cold; response to osmotic stress; response to salt stress; stomatal complex development	GO:0004725 GO:0008138 GO:0016791 GO:0017017	MAP kinase tyrosine/serine/threonine phosphatase activity; phosphatase activity; protein tyrosine/serine/threonine phosphatase activity; protein tyrosine phosphatase activity	GO:0005634 GO:0005829	cytosol; nucleus	Dual specificity phosphatase, catalytic domain	DUAL SPECIFICITY PROTEIN PHOSPHATASE
Glyma.18G013300	F1331	AT1G13030.1|Symbols:|sphere organelles protein-related|chr1:4444284-4447278 REVERSE LENGTH=608	GO:0006333 GO:0006346 GO:0008150 GO:0009220 GO:0009909 GO:0016570 GO:0031048 GO:0048449 GO:0051567	biological process; chromatin assembly or disassembly; chromatin silencing by small RNA; floral organ formation; histone H3-K9 methylation; histone modification; methylation-dependent chromatin silencing; pyrimidine ribonucleotide biosynthetic process; regulation of flower development	GO:0030619 GO:0030620	U1 snRNA binding; U2 snRNA binding	GO:0005634	nucleus	NA	NA
Glyma.18G058300	F1221	AT5G58480.1|Symbols:|O-Glycosyl hydrolases family 17 protein|chr5:23641227-23642826 REVERSE LENGTH=476	GO:0005975 GO:0008356 GO:0009736	asymmetric cell division; carbohydrate metabolic process; cytokinin mediated signaling pathway	GO:0003824 GO:0004553 GO:0043169	catalytic activity; cation binding; hydrolase activity, hydrolyzing O-glycosyl compounds	GO:0005886 GO:0031225 GO:0046658	anchored to membrane; anchored to plasma membrane; plasma membrane	Glycosyl hydrolases family 17; X8 domain	FAMILY NOT NAMED
Glyma.18G058800	F2332	AT5G58520.1|Symbols:|Protein kinase superfamily protein|chr5:23655312-23657943 FORWARD LENGTH=604	GO:0006468 GO:0009832 GO:0010413 GO:0045492	glucuronoxylan metabolic process; plant-type cell wall biogenesis; protein phosphorylation; xylan biosynthetic process	GO:0004672 GO:0004712 GO:0005524 GO:0016301 GO:0016772	ATP binding; kinase activity; protein kinase activity; protein serine/threonine/tyrosine kinase activity; transferase activity, transferring phosphorus-containing groups	GO:0005737	cytoplasm	Protein tyrosine kinase	SERINE-THREONINE PROTEIN KINASE
Glyma.18G073100	F2332	AT1G55790.1|Symbols:|Domain of unknown function (DUF2431)|chr1:20852685-20856069 REVERSE LENGTH=515	GO:0030001	metal ion transport	GO:0046872	metal ion binding	GO:0005634	nucleus	Domain of unknown function (DUF2431)	PHENYLALANYL-TRNA SYNTHETASE
Glyma.18G086000	F2332	AT5G55390.2|Symbols:EDM2|ENHANCED DOWNY MILDEW 2|chr5:22448152-22454414 REVERSE LENGTH=1297	GO:0007165 GO:0009911 GO:0010228 GO:0050832	defense response to fungus; positive regulation of flower development; signal transduction; vegetative to reproductive phase transition of meristem	GO:0003700 GO:0008270	sequence-specific DNA binding transcription factor activity; zinc ion binding	GO:0005634	nucleus	Cytosine specific DNA methyltransferase replication foci domain	No Available Panther Description
Glyma.18G092600	F2332	AT3G20440.2|Symbols:EMB2729, BE1|Alpha amylase family protein|chr3:7123603-7130364 REVERSE LENGTH=899	GO:0005975 GO:0009791 GO:0009793	carbohydrate metabolic process; embryo development ending in seed dormancy; post-embryonic development	GO:0003824 GO:0004556 GO:0043169	alpha-amylase activity; catalytic activity; cation binding	GO:0009507 GO:0009536	chloroplast; plastid	Alpha amylase, catalytic domain; Alpha amylase, C-terminal all-beta domain; Carbohydrate-binding module 48 (Isoamylase N-terminal domain)	ALPHA-AMYLASE
Glyma.18G100000	F1221&F2332	NA	NA	NA	NA	NA	NA	NA	NA	NA
Glyma.18G100100	F1221&F2332	AT5G18510.1|Symbols:|Aminotransferase-like, plant mobile domain family protein|chr5:6141778-6143886 REVERSE LENGTH=702	GO:0008150	biological process	GO:0003674	molecular function	GO:0005634	nucleus	Plant mobile domain	NA
Glyma.18G102500	F2332	AT1G06470.2|Symbols:|Nucleotide/sugar transporter family protein|chr1:1970726-1973540 FORWARD LENGTH=414	GO:0006863	purine nucleobase transport	NA	NA	GO:0005886 GO:0016020	membrane; plasma membrane	Triose-phosphate Transporter family; EamA-like transporter family	SOLUTE CARRIER FAMILY 35
Glyma.18G103900	F1221	AT5G25110.1|Symbols:CIPK25, SnRK3.25|CBL-interacting protein kinase 25|chr5:8657740-8659206 REVERSE LENGTH=488	GO:0006468 GO:0007165 GO:0050832	defense response to fungus; protein phosphorylation; signal transduction	GO:0004672 GO:0004674 GO:0005524 GO:0016301 GO:0016772	ATP binding; kinase activity; protein kinase activity; protein serine/threonine kinase activity; transferase activity, transferring phosphorus-containing groups	GO:0005886	plasma membrane	NA	SERINE/THREONINE KINASE
Glyma.18G104400	F2332	AT3G58750.1|Symbols:CSY2|citrate synthase 2|chr3:21724564-21727458 REVERSE LENGTH=514	GO:0006099 GO:0006635 GO:0009407 GO:0019243 GO:0043161 GO:0044262 GO:0051788 GO:0080129	cellular carbohydrate metabolic process; fatty acid beta-oxidation; methylglyoxal catabolic process to D-lactate; proteasomal ubiquitin-dependent protein catabolic process; proteasome core complex assembly; response to misfolded protein; toxin catabolic process; tricarboxylic acid cycle	GO:0004108 GO:0046912	citrate (SI)-synthase activity; transferase activity, transferring acyl groups, acyl groups converted into alkyl on transfer	GO:0005737 GO:0005777 GO:0009506	cytoplasm; peroxisome; plasmodesma	Citrate synthase	CITRATE SYNTHASE
Glyma.18G111800	F1331	AT1G78990.1|Symbols:|HXXXD-type acyl-transferase family protein|chr1:29713531-29714969 REVERSE LENGTH=455	GO:0009734 GO:0009736	auxin mediated signaling pathway; cytokinin mediated signaling pathway	GO:0016740 GO:0016747	transferase activity; transferase activity, transferring acyl groups other than amino-acyl groups	GO:0005737	cytoplasm	Transferase family	NA
Glyma.18G116300	F1331	AT2G43020.1|Symbols:ATPAO2, PAO2|polyamine oxidase 2|chr2:17891945-17894440 FORWARD LENGTH=490	GO:0006598 GO:0009409 GO:0009414 GO:0009737 GO:0055114	oxidation-reduction process; polyamine catabolic process; response to abscisic acid stimulus; response to cold; response to water deprivation	GO:0008131 GO:0046592	polyamine oxidase activity; primary amine oxidase activity	NA	NA	Flavin containing amine oxidoreductase	AMINE OXIDASE
Glyma.18G116800	F1221	AT4G20270.1|Symbols:BAM3|Leucine-rich receptor-like protein kinase family protein|chr4:10949822-10952924 FORWARD LENGTH=992	GO:0000271 GO:0006468 GO:0007169 GO:0009825 GO:0009855 GO:0009932 GO:0010014 GO:0010073 GO:0010075 GO:0010817 GO:0043481 GO:0048437 GO:0048653 GO:0048767 GO:0071555	anther development; anthocyanin accumulation in tissues in response to UV light; cell tip growth; cell wall organization; determination of bilateral symmetry; floral organ development; meristem initiation; meristem maintenance; multidimensional cell growth; polysaccharide biosynthetic process; protein phosphorylation; regulation of hormone levels; regulation of meristem growth; root hair elongati…	GO:0004672 GO:0004674 GO:0005524 GO:0016772	ATP binding; protein kinase activity; protein serine/threonine kinase activity; transferase activity, transferring phosphorus-containing groups	GO:0005886	plasma membrane	Leucine Rich Repeat; Leucine rich repeat N-terminal domain; Protein kinase domain	LEUCINE-RICH REPEAT RECEPTOR-LIKE PROTEIN KINASE
Glyma.18G116900	F1331	AT2G13360.2|Symbols:AGT, AGT1, SGAT|alanine:glyoxylate aminotransferase|chr2:5539417-5540902 REVERSE LENGTH=401	GO:0006833 GO:0008152 GO:0009651 GO:0009750 GO:0009853 GO:0030003 GO:0070838	cellular cation homeostasis; divalent metal ion transport; metabolic process; photorespiration; response to fructose stimulus; response to salt stress; water transport	GO:0003824 GO:0004760 GO:0008453 GO:0030170 GO:0050281	alanine-glyoxylate transaminase activity; catalytic activity; pyridoxal phosphate binding; serine-glyoxylate transaminase activity; serine-pyruvate transaminase activity	GO:0005777 GO:0005886 GO:0009507 GO:0009570 GO:0016020 GO:0048046	apoplast; chloroplast; chloroplast stroma; membrane; peroxisome; plasma membrane	Aminotransferase class-V	AMINOTRANSFERASE CLASS V
Glyma.18G124800	F1221	AT1G14410.1|Symbols:ATWHY1, PTAC1, WHY1|ssDNA-binding transcriptional regulator|chr1:4929352-4930810 REVERSE LENGTH=263	GO:0006281 GO:0006952 GO:0032211	DNA repair; defense response; negative regulation of telomere maintenance via telomerase	GO:0003677 GO:0003697 GO:0042162	DNA binding; single-stranded DNA binding; telomeric DNA binding	GO:0005697 GO:0009295 GO:0009507 GO:0009508	chloroplast; nucleoid; plastid chromosome; telomerase holoenzyme complex	Whirly transcription factor	NA
Glyma.18G127300	F2332	AT2G38280.2|Symbols:FAC1, ATAMPD|AMP deaminase, putative / myoadenylate deaminase, putative|chr2:16033767-16038793 REVERSE LENGTH=839	GO:0006188 GO:0007062 GO:0009165 GO:0009168 GO:0009640 GO:0009737 GO:0009793 GO:0009845 GO:0009880 GO:0009909 GO:0009933 GO:0010072 GO:0010162 GO:0010182 GO:0010228 GO:0010431 GO:0010564 GO:0016567 GO:0019915 GO:0045595 GO:0048366 GO:0048825 GO:0050826 GO:0051301	IMP biosynthetic process; cell division; cotyledon development; embryo development ending in seed dormancy; embryonic pattern specification; leaf development; lipid storage; meristem structural organization; nucleotide biosynthetic process; photomorphogenesis; primary shoot apical meristem specification; protein ubiquitination; purine ribonucleoside monophosphate biosynthetic process; regulation …	GO:0003876 GO:0005515 GO:0019239 GO:0043424	AMP deaminase activity; deaminase activity; protein binding; protein histidine kinase binding	GO:0005634 GO:0005829 GO:0031307 GO:0043231	cytosol; integral to mitochondrial outer membrane; intracellular membrane-bounded organelle; nucleus	Adenosine/AMP deaminase	AMP DEAMINASE
Glyma.18G127700	F2332	AT4G24760.1|Symbols:|alpha/beta-Hydrolases superfamily protein|chr4:12761482-12763564 REVERSE LENGTH=365	GO:0006508	proteolysis	GO:0008236	serine-type peptidase activity	GO:0005634	nucleus	NA	UNCHARACTERIZED
Glyma.18G139100	F1221	AT4G32180.3|Symbols:ATPANK2, PANK2|pantothenate kinase 2|chr4:15538340-15543715 REVERSE LENGTH=783	GO:0006487 GO:0015937	coenzyme A biosynthetic process; protein N-linked glycosylation	GO:0004594 GO:0005515 GO:0005524	ATP binding; pantothenate kinase activity; protein binding	GO:0005737 GO:0005829	cytoplasm; cytosol	Fumble	PANTOTHENATE KINASE
Glyma.18G140700	F1221	AT1G23400.1|Symbols:CAF2, ATCAF2|RNA-binding CRS1 / YhbY (CRM) domain-containing protein|chr1:8312199-8314740 REVERSE LENGTH=564	GO:0000373	Group II intron splicing	GO:0003723	RNA binding	GO:0009507	chloroplast	NA	NA
Glyma.18G181300	F1331	AT2G37630.1|Symbols:ATPHAN, AS1, ATMYB91, MYB91|myb-like HTH transcriptional regulator family protein|chr2:15781798-15782901 REVERSE LENGTH=367	GO:0008356 GO:0009615 GO:0009651 GO:0009733 GO:0009739 GO:0009751 GO:0009753 GO:0009944 GO:0009946 GO:0009965 GO:0010338 GO:0042742 GO:0045088 GO:0045892 GO:0046686 GO:0050832	asymmetric cell division; defense response to bacterium; defense response to fungus; leaf formation; leaf morphogenesis; negative regulation of transcription, DNA-dependent; polarity specification of adaxial/abaxial axis; proximal/distal axis specification; regulation of innate immune response; response to auxin stimulus; response to cadmium ion; response to gibberellin stimulus; response to jasm…	GO:0003677 GO:0003700 GO:0005515 GO:0042803	DNA binding; protein binding; protein homodimerization activity; sequence-specific DNA binding transcription factor activity	GO:0000793 GO:0005634 GO:0005730	condensed chromosome; nucleolus; nucleus	Myb-like DNA-binding domain	MYB-LIKE DNA-BINDING PROTEIN MYB
Glyma.18G181400	F1331	NA	NA	NA	NA	NA	NA	NA	NA	NA
Glyma.18G186200	F1221&F1331	AT2G46240.1|Symbols:BAG6, ATBAG6|BCL-2-associated athanogene 6|chr2:18986586-18989827 FORWARD LENGTH=1043	GO:0006457 GO:0009408 GO:0009644 GO:0010228 GO:0010286 GO:0012502 GO:0034976 GO:0042542 GO:0050832	defense response to fungus; heat acclimation; induction of programmed cell death; protein folding; response to endoplasmic reticulum stress; response to heat; response to high light intensity; response to hydrogen peroxide; vegetative to reproductive phase transition of meristem	GO:0005516 GO:0051087	calmodulin binding; chaperone binding	GO:0005634 GO:0009506	nucleus; plasmodesma	IQ calmodulin-binding motif; BAG domain	NA
Glyma.18G197400	F1331	AT2G38080.1|Symbols:IRX12, LAC4, ATLMCO4, LMCO4|Laccase/Diphenol oxidase family protein|chr2:15934540-15937352 FORWARD LENGTH=558	GO:0009809 GO:0009834 GO:0010413 GO:0045492 GO:0046274 GO:0055114	glucuronoxylan metabolic process; lignin biosynthetic process; lignin catabolic process; oxidation-reduction process; secondary cell wall biogenesis; xylan biosynthetic process	GO:0005507 GO:0016491 GO:0052716	copper ion binding; hydroquinone:oxygen oxidoreductase activity; oxidoreductase activity	GO:0005576 GO:0048046	apoplast; extracellular region	Multicopper oxidase; Multicopper oxidase; Multicopper oxidase	MULTI-COPPER OXIDASE
Glyma.18G217000	F1331	AT5G01950.1|Symbols:|Leucine-rich repeat protein kinase family protein|chr5:365040-369532 REVERSE LENGTH=951	GO:0006468 GO:0007169	protein phosphorylation; transmembrane receptor protein tyrosine kinase signaling pathway	GO:0004672 GO:0004674 GO:0004713 GO:0005524 GO:0016301 GO:0016772	ATP binding; kinase activity; protein kinase activity; protein serine/threonine kinase activity; protein tyrosine kinase activity; transferase activity, transferring phosphorus-containing groups	GO:0005886 GO:0009507	chloroplast; plasma membrane	Protein kinase domain; Leucine Rich Repeat; Leucine rich repeat N-terminal domain	LEUCINE-RICH REPEAT RECEPTOR-LIKE PROTEIN KINASE
Glyma.18G230200	F2332	AT2G22410.1|Symbols:SLO1|SLOW GROWTH 1|chr2:9509035-9511080 FORWARD LENGTH=681	GO:0008150	biological process	NA	NA	GO:0005739	mitochondrion	PPR repeat	FAMILY NOT NAMED
Glyma.18G258500	F1331	AT5G39865.1|Symbols:|Glutaredoxin family protein|chr5:15965560-15966732 REVERSE LENGTH=390	GO:0006499 GO:0045454	N-terminal protein myristoylation; cell redox homeostasis	GO:0009055 GO:0015035	electron carrier activity; protein disulfide oxidoreductase activity	GO:0005634 GO:0005886	nucleus; plasma membrane	Glutaredoxin	GLUTAREDOXIN
Glyma.18G263900	F2332	AT5G15410.1|Symbols:DND1, ATCNGC2, CNGC2|Cyclic nucleotide-regulated ion channel family protein|chr5:5003460-5006763 REVERSE LENGTH=726	GO:0006952 GO:0007263 GO:0009626	defense response; nitric oxide mediated signal transduction; plant-type hypersensitive response	GO:0005221 GO:0005222 GO:0005242 GO:0005261 GO:0005262 GO:0005516 GO:0030551	calcium channel activity; calmodulin binding; cation channel activity; cyclic nucleotide binding; intracellular cAMP activated cation channel activity; intracellular cyclic nucleotide activated cation channel activity; inward rectifier potassium channel activity	GO:0005886	plasma membrane	Cyclic nucleotide-binding domain	VOLTAGE AND LIGAND GATED POTASSIUM CHANNEL
Glyma.18G284100	F1221&F1331	AT3G28040.1|Symbols:|Leucine-rich receptor-like protein kinase family protein|chr3:10435139-10438268 FORWARD LENGTH=1016	GO:0002237 GO:0006468 GO:0007165 GO:0007169 GO:0010103 GO:0048443	protein phosphorylation; response to molecule of bacterial origin; signal transduction; stamen development; stomatal complex morphogenesis; transmembrane receptor protein tyrosine kinase signaling pathway	GO:0004672 GO:0004674 GO:0005524 GO:0016301 GO:0016772	ATP binding; kinase activity; protein kinase activity; protein serine/threonine kinase activity; transferase activity, transferring phosphorus-containing groups	GO:0005886	plasma membrane	Protein kinase domain; Leucine Rich Repeat; Leucine rich repeat N-terminal domain	LEUCINE-RICH REPEAT RECEPTOR-LIKE PROTEIN KINASE
Glyma.18G284200	F1221&F1331	AT1G10840.1|Symbols:TIF3H1|translation initiation factor 3 subunit H1|chr1:3607885-3610299 REVERSE LENGTH=337	GO:0006413 GO:0009640 GO:0010388	cullin deneddylation; photomorphogenesis; translational initiation	GO:0003743	translation initiation factor activity	GO:0005737 GO:0005829 GO:0005852	cytoplasm; cytosol; eukaryotic translation initiation factor 3 complex	JAB1/Mov34/MPN/PAD-1 ubiquitin protease	EUKARYOTIC TRANSLATION INITIATION FACTOR 3 -RELATED
Glyma.18G298600	F2332	AT1G44960.1|Symbols:|SNARE associated Golgi protein family|chr1:16999576-17001447 FORWARD LENGTH=261	GO:0008150	biological process	NA	NA	GO:0005886	plasma membrane	SNARE associated Golgi protein	UNCHARACTERIZED
Glyma.18G300200	F1221	AT5G13000.1|Symbols:ATGSL12, gsl12|glucan synthase-like 12|chr5:4110445-4121202 REVERSE LENGTH=1955	GO:0000226 GO:0000911 GO:0006075 GO:0006346 GO:0006944 GO:0007267 GO:0009556 GO:0009616 GO:0010267 GO:0016246 GO:0031048 GO:0035196 GO:0051567 GO:0052543	(1->3)-beta-D-glucan biosynthetic process; RNA interference; callose deposition in cell wall; cell-cell signaling; cellular membrane fusion; chromatin silencing by small RNA; cytokinesis by cell plate formation; histone H3-K9 methylation; methylation-dependent chromatin silencing; microsporogenesis; microtubule cytoskeleton organization; production of miRNAs involved in gene silencing by miRNA; p…	GO:0003843 GO:0016757	1,3-beta-D-glucan synthase activity; transferase activity, transferring glycosyl groups	GO:0000148 GO:0005886 GO:0016020	1,3-beta-D-glucan synthase complex; membrane; plasma membrane	Vta1 like; 1,3-beta-glucan synthase component	LYST-INTERACTING PROTEIN LIP5 (DOPAMINE RESPONSIVE PROTEIN DRG-1)
Glyma.19G003700	F1221	AT5G40510.1|Symbols:|Sucrase/ferredoxin-like family protein|chr5:16229277-16230798 FORWARD LENGTH=333	GO:0006826 GO:0008150 GO:0010106 GO:0010167 GO:0015698 GO:0015706	biological process; cellular response to iron ion starvation; inorganic anion transport; iron ion transport; nitrate transport; response to nitrate	GO:0003674	molecular function	GO:0005634	nucleus	Sucrase/ferredoxin-like	NA
Glyma.19G009200	F1221&F1331	AT3G55250.1|Symbols:|unknown protein; FUNCTIONS IN: molecular_function unknown; INVOLVED IN: biological_process unknown; LOCATED IN: mitochondrion, chloroplast, nucleus; EXPRESSED IN: 23 plant structures; EXPRESSED DURING: 13 growth stages; Has 46 Blast hits to 46 proteins in 17 species: Archae - 0; Bacteria - 0; Metazoa - 0; Fungi - 0; Plants - 46; Viruses - 0; Other Eukaryotes - 0 (source: NCBI…	GO:0000023 GO:0008150 GO:0010027 GO:0019252 GO:0043085	biological process; maltose metabolic process; positive regulation of catalytic activity; starch biosynthetic process; thylakoid membrane organization	GO:0003674	molecular function	GO:0005634 GO:0005739 GO:0009507 GO:0009570 GO:0009941	chloroplast; chloroplast envelope; chloroplast stroma; mitochondrion; nucleus	NA	NA
Glyma.19G009300	F1221	AT5G27990.1|Symbols:|Pre-rRNA-processing protein TSR2, conserved region|chr5:10017358-10018265 FORWARD LENGTH=184	GO:0008150	biological process	GO:0003674	molecular function	GO:0005575	cellular component	Pre-rRNA-processing protein TSR2	UNCHARACTERIZED
Glyma.19G009900	F1221	AT5G62850.1|Symbols:AtVEX1, SWEET5, AtSWEET5|Nodulin MtN3 family protein|chr5:25230204-25231527 REVERSE LENGTH=240	NA	NA	GO:0051119	sugar transmembrane transporter activity	GO:0005886 GO:0005887 GO:0016020 GO:0016021	integral to membrane; integral to plasma membrane; membrane; plasma membrane	Sugar efflux transporter for intercellular exchange	RAG1-ACTIVATING PROTEIN 1
Glyma.19G019900	F1221	AT5G15080.1|Symbols:|Protein kinase superfamily protein|chr5:4886414-4888555 FORWARD LENGTH=493	GO:0006468 GO:0006499	N-terminal protein myristoylation; protein phosphorylation	GO:0004672 GO:0004674 GO:0005524 GO:0016301 GO:0016772	ATP binding; kinase activity; protein kinase activity; protein serine/threonine kinase activity; transferase activity, transferring phosphorus-containing groups	GO:0005886	plasma membrane	Protein kinase domain	LEUCINE-RICH REPEAT RECEPTOR-LIKE PROTEIN KINASE
Glyma.19G020100	F1331	AT3G01280.1|Symbols:VDAC1, ATVDAC1|voltage dependent anion channel 1|chr3:85754-87612 FORWARD LENGTH=276	GO:0006511 GO:0006820 GO:0009617 GO:0009853 GO:0044070 GO:0051788 GO:0055085 GO:0080129	anion transport; photorespiration; proteasome core complex assembly; regulation of anion transport; response to bacterium; response to misfolded protein; transmembrane transport; ubiquitin-dependent protein catabolic process	GO:0005515 GO:0008308	protein binding; voltage-gated anion channel activity	GO:0005739 GO:0005741 GO:0005773 GO:0005774 GO:0005886 GO:0009507 GO:0009536 GO:0009941	chloroplast; chloroplast envelope; mitochondrial outer membrane; mitochondrion; plasma membrane; plastid; vacuolar membrane; vacuole	Eukaryotic porin	VOLTAGE-DEPENDENT ANION-SELECTIVE CHANNEL
Glyma.19G026600	F1331&F2332	AT4G13700.1|Symbols:ATPAP23, PAP23|purple acid phosphatase 23|chr4:7957072-7958919 REVERSE LENGTH=458	NA	NA	GO:0003993 GO:0004722 GO:0016787 GO:0046872	acid phosphatase activity; hydrolase activity; metal ion binding; protein serine/threonine phosphatase activity	GO:0005576	extracellular region	Calcineurin-like phosphoesterase	ACID PHOSPHATASE RELATED
Glyma.19G034800	F1221	AT2G42010.1|Symbols:PLDBETA1, PLDBETA|phospholipase D beta 1|chr2:17533018-17537990 REVERSE LENGTH=1083	GO:0008152 GO:0009816 GO:0046686	defense response to bacterium, incompatible interaction; metabolic process; response to cadmium ion	GO:0003824 GO:0004630 GO:0005515 GO:0005546	catalytic activity; phosphatidylinositol-4,5-bisphosphate binding; phospholipase D activity; protein binding	GO:0005634 GO:0009506	nucleus; plasmodesma	Phospholipase D Active site motif; Importin beta binding domain	PHOSPHOLIPASE D
Glyma.19G050600	F1221	AT5G38220.3|Symbols:|alpha/beta-Hydrolases superfamily protein|chr5:15269012-15271140 FORWARD LENGTH=336	GO:0008150	biological process	NA	NA	GO:0005576	extracellular region	NA	UNCHARACTERIZED
Glyma.19G057200	F1331	AT5G14500.1|Symbols:|aldose 1-epimerase family protein|chr5:4674503-4676368 REVERSE LENGTH=306	GO:0000394 GO:0005975 GO:0006012 GO:0009086	RNA splicing, via endonucleolytic cleavage and ligation; carbohydrate metabolic process; galactose metabolic process; methionine biosynthetic process	GO:0003824 GO:0004034 GO:0016853 GO:0030246	aldose 1-epimerase activity; carbohydrate binding; catalytic activity; isomerase activity	GO:0005634	nucleus	Aldose 1-epimerase	APOSPORY-ASSOCIATED PROTEIN C-RELATED
Glyma.19G061100	F1331&F2332	AT5G40490.1|Symbols:|RNA-binding (RRM/RBD/RNP motifs) family protein|chr5:16225483-16227423 FORWARD LENGTH=423	GO:0008150	biological process	GO:0000166 GO:0003676 GO:0003723	RNA binding; nucleic acid binding; nucleotide binding	GO:0005829	cytosol	RNA recognition motif. (a.k.a. RRM, RBD, or RNP domain)	FAMILY NOT NAMED
Glyma.19G061800	F2332	NA	NA	NA	NA	NA	NA	NA	NA	NA
Glyma.19G069800	F1221	AT3G01510.1|Symbols:LSF1|like SEX4 1|chr3:198855-201682 REVERSE LENGTH=591	GO:0000023 GO:0005983 GO:0006470 GO:0019252 GO:0043085	maltose metabolic process; positive regulation of catalytic activity; protein dephosphorylation; starch biosynthetic process; starch catabolic process	GO:0008138	protein tyrosine/serine/threonine phosphatase activity	GO:0009507 GO:0009570 GO:0043036	chloroplast; chloroplast stroma; starch grain	Dual specificity phosphatase, catalytic domain	5'-AMP-ACTIVATED PROTEIN KINASE , BETA SUBUNIT
Glyma.19G074600	F1221&F2332	AT3G01810.3|Symbols:|FUNCTIONS IN: molecular_function unknown; INVOLVED IN: biological_process unknown; EXPRESSED IN: 21 plant structures; EXPRESSED DURING: 13 growth stages; BEST Arabidopsis thaliana protein match is: nucleolar protein gar2-related (TAIR:AT2G42320.2).|chr3:289218-292557 FORWARD LENGTH=921	GO:0000272 GO:0005982 GO:0008150 GO:0009664 GO:0010075	biological process; plant-type cell wall organization; polysaccharide catabolic process; regulation of meristem growth; starch metabolic process	GO:0003674	molecular function	GO:0005634 GO:0005886	nucleus; plasma membrane	NA	NA
Glyma.19G077200	F1221	AT3G26000.1|Symbols:|Ribonuclease inhibitor|chr3:9507042-9508542 REVERSE LENGTH=453	GO:0008150	biological process	GO:0003674	molecular function	NA	NA	NA	F-BOX/LEUCINE RICH REPEAT PROTEIN
Glyma.19G082100	F1221	AT3G27325.1|Symbols:|hydrolases, acting on ester bonds|chr3:10096224-10102087 FORWARD LENGTH=1085	GO:0006505 GO:0006886	GPI anchor metabolic process; intracellular protein transport	GO:0016788	hydrolase activity, acting on ester bonds	GO:0005739 GO:0005774 GO:0005783 GO:0031227	endoplasmic reticulum; intrinsic to endoplasmic reticulum membrane; mitochondrion; vacuolar membrane	PGAP1-like protein	NEGATIVE REGULATOR OF VESICLE FORMATION-RELATED
Glyma.19G085100	F1221	AT1G51540.1|Symbols:|Galactose oxidase/kelch repeat superfamily protein|chr1:19115702-19117381 FORWARD LENGTH=415	GO:0006869 GO:0008150	biological process; lipid transport	NA	NA	GO:0005768 GO:0005794 GO:0005802 GO:0005886	Golgi apparatus; endosome; plasma membrane; trans-Golgi network	NA	FAMILY NOT NAMED
Glyma.19G089500	F2332	AT5G23570.1|Symbols:SGS3, ATSGS3|XS domain-containing protein / XS zinc finger domain-containing protein-related|chr5:7943621-7945874 FORWARD LENGTH=625	GO:0009616 GO:0010025 GO:0010050 GO:0010267 GO:0035196 GO:0051607	defense response to virus; production of miRNAs involved in gene silencing by miRNA; production of ta-siRNAs involved in RNA interference; vegetative phase change; virus induced gene silencing; wax biosynthetic process	NA	NA	GO:0005737 GO:0005783 GO:0005829	cytoplasm; cytosol; endoplasmic reticulum	NA	RIBONUCLEASE P PROTEIN SUBUNIT P38-RELATED
Glyma.19G091500	F1221	AT3G27050.1|Symbols:|unknown protein; Has 43 Blast hits to 43 proteins in 17 species: Archae - 0; Bacteria - 0; Metazoa - 0; Fungi - 0; Plants - 40; Viruses - 0; Other Eukaryotes - 3 (source: NCBI BLink).|chr3:9978286-9979636 REVERSE LENGTH=182	GO:0008150	biological process	GO:0003674	molecular function	NA	NA	NA	NA
Glyma.19G092300	F1221	AT3G56320.1|Symbols:|PAP/OAS1 substrate-binding domain superfamily|chr3:20886193-20888624 REVERSE LENGTH=603	NA	NA	GO:0016779	nucleotidyltransferase activity	GO:0005634	nucleus	Nucleotidyltransferase domain	TOPOISOMERASE-RELATED PROTEIN
Glyma.19G099200	F2332	AT1G77405.1|Symbols:|Pentatricopeptide repeat (PPR) superfamily protein|chr1:29087145-29088521 FORWARD LENGTH=458	GO:0008150	biological process	NA	NA	GO:0005739	mitochondrion	PPR repeat	FAMILY NOT NAMED
Glyma.19G099300	F2332	NA	NA	NA	NA	NA	NA	NA	NA	LEUCINE-RICH REPEAT RECEPTOR-LIKE PROTEIN KINASE
Glyma.19G104300	F2332	AT3G19340.1|Symbols:|Protein of unknown function (DUF3754)|chr3:6701387-6704071 REVERSE LENGTH=487	NA	NA	NA	NA	GO:0005783 GO:0005886	endoplasmic reticulum; plasma membrane	Protein of unknown function (DUF3754)	NA
Glyma.19G107200	F2332	AT4G02340.1|Symbols:|alpha/beta-Hydrolases superfamily protein|chr4:1035722-1037403 FORWARD LENGTH=324	NA	NA	GO:0003824 GO:0004301	catalytic activity; epoxide hydrolase activity	GO:0005777	peroxisome	NA	ALPHA/BETA HYDROLASE FOLD-CONTAINING PROTEIN
Glyma.19G112000	F1331	AT5G18150.1|Symbols:|Methyltransferase-related protein|chr5:6000014-6000331 REVERSE LENGTH=76	GO:0008150 GO:0010200	biological process; response to chitin	GO:0003674	molecular function	NA	NA	NA	NA
Glyma.19G112100	F1331	AT5G18140.1|Symbols:|Chaperone DnaJ-domain superfamily protein|chr5:5998235-5999699 FORWARD LENGTH=333	GO:0006457	protein folding	GO:0031072 GO:0051082	heat shock protein binding; unfolded protein binding	GO:0009507	chloroplast	DnaJ domain	FAMILY NOT NAMED
Glyma.19G162800	F1331	AT2G31320.1|Symbols:PARP2, ATPARP2|poly(ADP-ribose) polymerase 2|chr2:13354046-13359578 REVERSE LENGTH=983	GO:0000226 GO:0000278 GO:0000724 GO:0000911 GO:0006261 GO:0006275 GO:0006281 GO:0006306 GO:0006342 GO:0006346 GO:0006355 GO:0006471 GO:0006979 GO:0007067 GO:0007129 GO:0007131 GO:0007267 GO:0009555 GO:0009616 GO:0009737 GO:0009855 GO:0009909 GO:0010014 GO:0010073 GO:0010212 GO:0010267 GO:0010564 GO:0016246 GO:0016444 GO:0016568 GO:0016570 GO:0031047 GO:0035196 GO:0043687 GO:0045893 GO:0048449 GO:…	DNA-dependent DNA replication; DNA methylation; DNA repair; RNA interference; cell-cell signaling; chromatin modification; chromatin silencing; cytokinesis by cell plate formation; determination of bilateral symmetry; double-strand break repair via homologous recombination; floral organ formation; gene silencing by RNA; histone H3-K9 methylation; histone modification; meristem initiation; meriste…	GO:0003677 GO:0003950 GO:0008270 GO:0051287	DNA binding; NAD+ ADP-ribosyltransferase activity; NAD binding; zinc ion binding	GO:0005622 GO:0005634	intracellular; nucleus	BRCA1 C Terminus (BRCT) domain; PBS lyase HEAT-like repeat; Poly(ADP-ribose) polymerase and DNA-Ligase Zn-finger region; PADR1 (NUC008) domain; Poly(ADP-ribose) polymerase catalytic domain; Poly(ADP-ribose) polymerase, regulatory domain; WGR domain	POLY [ADP-RIBOSE] POLYMERASE
Glyma.19G165800	F1221	AT4G21150.3|Symbols:HAP6|ribophorin II (RPN2) family protein|chr4:11278646-11283599 FORWARD LENGTH=691	GO:0006364 GO:0009409 GO:0018279 GO:0030244	cellulose biosynthetic process; protein N-linked glycosylation via asparagine; rRNA processing; response to cold	GO:0004579	dolichyl-diphosphooligosaccharide-protein glycotransferase activity	GO:0005739 GO:0005774 GO:0005783 GO:0005789 GO:0005794 GO:0005886 GO:0008250 GO:0009505 GO:0009506 GO:0016020	Golgi apparatus; endoplasmic reticulum; endoplasmic reticulum membrane; membrane; mitochondrion; oligosaccharyltransferase complex; plant-type cell wall; plasma membrane; plasmodesma; vacuolar membrane	Oligosaccharyltransferase subunit Ribophorin II	RIBOPHORIN II
Glyma.19G168100	F2332	AT1G04080.1|Symbols:PRP39|Tetratricopeptide repeat (TPR)-like superfamily protein|chr1:1051803-1056550 FORWARD LENGTH=768	GO:0006396 GO:0006397 GO:0048510	RNA processing; mRNA processing; regulation of timing of transition from vegetative to reproductive phase	NA	NA	GO:0005622 GO:0005634 GO:0005829	cytosol; intracellular; nucleus	NA	PRE-MRNA PROCESSING PROTEIN PRP39-RELATED
Glyma.19G209700	F2332	AT3G12290.1|Symbols:|Amino acid dehydrogenase family protein|chr3:3919591-3921326 FORWARD LENGTH=299	GO:0009396 GO:0019344 GO:0030244 GO:0048193 GO:0055114	Golgi vesicle transport; cellulose biosynthetic process; cysteine biosynthetic process; folic acid-containing compound biosynthetic process; oxidation-reduction process	GO:0000166 GO:0003824 GO:0004488	catalytic activity; methylenetetrahydrofolate dehydrogenase (NADP+) activity; nucleotide binding	GO:0005737 GO:0005829 GO:0009507	chloroplast; cytoplasm; cytosol	Tetrahydrofolate dehydrogenase/cyclohydrolase, NAD(P)-binding domain; Tetrahydrofolate dehydrogenase/cyclohydrolase, catalytic domain	TETRAHYDROFOLATE DEHYDROGENASE/CYCLOHYDROLASE FAMILY MEMBER
Glyma.19G212100	F1331	AT3G61740.2|Symbols:SDG14, ATX3|SET domain protein 14|chr3:22851133-22856548 REVERSE LENGTH=982	GO:0006355	regulation of transcription, DNA-dependent	GO:0003677 GO:0008270	DNA binding; zinc ion binding	GO:0005634	nucleus	PHD-finger; PWWP domain; SET domain	PHD FINGER PROTEINS
Glyma.19G224200	F2332	AT1G09570.1|Symbols:PHYA, FHY2, FRE1, HY8|phytochrome A|chr1:3095498-3099216 REVERSE LENGTH=1122	GO:0006355 GO:0007165 GO:0007623 GO:0009584 GO:0009585 GO:0009630 GO:0009638 GO:0009640 GO:0010017 GO:0010161 GO:0010201 GO:0010203 GO:0010218 GO:0017006 GO:0017148 GO:0018106 GO:0018298 GO:0046685	circadian rhythm; detection of visible light; gravitropism; negative regulation of translation; peptidyl-histidine phosphorylation; photomorphogenesis; phototropism; protein-chromophore linkage; protein-tetrapyrrole linkage; red, far-red light phototransduction; red light signaling pathway; red or far-red light signaling pathway; regulation of transcription, DNA-dependent; response to arsenic-con…	GO:0000155 GO:0004673 GO:0004871 GO:0005515 GO:0005524 GO:0008020 GO:0009881 GO:0009883 GO:0031516 GO:0042802 GO:0042803	ATP binding; G-protein coupled photoreceptor activity; far-red light photoreceptor activity; identical protein binding; phosphorelay sensor kinase activity; photoreceptor activity; protein binding; protein histidine kinase activity; protein homodimerization activity; red or far-red light photoreceptor activity; signal transducer activity	GO:0005634 GO:0005737 GO:0016020 GO:0016604	cytoplasm; membrane; nuclear body; nucleus	His Kinase A (phospho-acceptor) domain; Histidine kinase-, DNA gyrase B-, and HSP90-like ATPase; GAF domain; PAS fold; PAS fold; Phytochrome region	TWO-COMPONENT SENSOR HISTIDINE KINASE
Glyma.19G239700	F1221&F2332	AT5G27240.1|Symbols:|DNAJ heat shock N-terminal domain-containing protein|chr5:9597552-9600866 FORWARD LENGTH=1104	GO:0006457	protein folding	GO:0031072 GO:0051082	heat shock protein binding; unfolded protein binding	GO:0005737	cytoplasm	DnaJ domain; Domain of unknown function (DUF3444)	FAMILY NOT NAMED
Glyma.19G242400	F1331	AT1G54490.1|Symbols:AIN1, EIN5, XRN4, ATXRN4|exoribonuclease 4|chr1:20350300-20356650 FORWARD LENGTH=947	GO:0000003 GO:0000291 GO:0000956 GO:0006139 GO:0006306 GO:0006325 GO:0006342 GO:0006355 GO:0006486 GO:0006487 GO:0007131 GO:0007155 GO:0007267 GO:0008284 GO:0009616 GO:0009630 GO:0009723 GO:0009826 GO:0009873 GO:0009961 GO:0010014 GO:0010090 GO:0010267 GO:0010413 GO:0010587 GO:0010638 GO:0016049 GO:0031087 GO:0033044 GO:0035196 GO:0040029 GO:0043687 GO:0045010 GO:0045492 GO:0045595 GO:0045893 GO:…	DNA methylation; actin nucleation; cell-cell signaling; cell adhesion; cell growth; chromatin organization; chromatin silencing; deadenylation-independent decapping of nuclear-transcribed mRNA; developmental growth; ethylene mediated signaling pathway; glucuronoxylan metabolic process; gravitropism; meristem initiation; miRNA catabolic process; nuclear-transcribed mRNA catabolic process; nuclear-…	GO:0003676 GO:0004527 GO:0004534 GO:0008270 GO:0008409	5'-3' exonuclease activity; 5'-3' exoribonuclease activity; exonuclease activity; nucleic acid binding; zinc ion binding	GO:0005622 GO:0005634 GO:0005829	cytosol; intracellular; nucleus	XRN 5'-3' exonuclease N-terminus; Zinc knuckle	5'->3' EXORIBONUCLEASE
Glyma.19G244500	F1221	AT5G28830.1|Symbols:|calcium-binding EF hand family protein|chr5:10856801-10858394 FORWARD LENGTH=324	GO:0008150	biological process	GO:0005509	calcium ion binding	GO:0009507	chloroplast	NA	NA
Glyma.19G244600	F1221	AT5G28840.2|Symbols:GME|GDP-D-mannose 3',5'-epimerase|chr5:10862472-10864024 REVERSE LENGTH=377	GO:0009225 GO:0019853 GO:0044237	L-ascorbic acid biosynthetic process; cellular metabolic process; nucleotide-sugar metabolic process	GO:0000166 GO:0003824 GO:0047918 GO:0050662 GO:0051287	GDP-mannose 3,5-epimerase activity; NAD binding; catalytic activity; coenzyme binding; nucleotide binding	GO:0005737 GO:0005829	cytoplasm; cytosol	NAD dependent epimerase/dehydratase family	NAD DEPENDENT EPIMERASE/DEHYDRATASE
Glyma.19G251400	F2332	AT1G64260.1|Symbols:|MuDR family transposase|chr1:23847756-23849915 FORWARD LENGTH=719	GO:0008150	biological process	GO:0008270	zinc ion binding	GO:0005575	cellular component	MuDR family transposase; SWIM zinc finger; MULE transposase domain	NA
Glyma.19G251600	F2332	AT2G46225.1|Symbols:ABIL1|ABI-1-like 1|chr2:18982113-18984074 FORWARD LENGTH=298	GO:0010090 GO:0045010	actin nucleation; trichome morphogenesis	GO:0005515	protein binding	GO:0005737 GO:0031209	SCAR complex; cytoplasm	NA	ABL INTERACTOR
Glyma.20G019200	F1331	AT2G15430.1|Symbols:RBP36A, RPB35.5A, NRPB3, NRPD3, NRPE3A|DNA-directed RNA polymerase family protein|chr2:6733661-6735482 FORWARD LENGTH=319	GO:0006351	transcription, DNA-dependent	GO:0003677 GO:0003899 GO:0046983	DNA-directed RNA polymerase activity; DNA binding; protein dimerization activity	GO:0000418 GO:0000419 GO:0005634 GO:0005665 GO:0005730 GO:0005737	DNA-directed RNA polymerase II, core complex; DNA-directed RNA polymerase IV complex; DNA-directed RNA polymerase V complex; cytoplasm; nucleolus; nucleus	RNA polymerase Rpb3/Rpb11 dimerisation domain; RNA polymerase Rpb3/RpoA insert domain	DNA-DIRECTED RNA POLYMERASE
Glyma.20G019300	F1331	AT2G35110.2|Symbols:GRL, NAP1, NAPP|transcription activators|chr2:14795970-14803525 REVERSE LENGTH=1396	GO:0000278 GO:0003002 GO:0007015 GO:0007155 GO:0009825 GO:0010014 GO:0010090 GO:0016049 GO:0033043 GO:0045010 GO:0045595 GO:0045893 GO:0048449 GO:0048589 GO:0048765 GO:0071555	actin filament organization; actin nucleation; cell adhesion; cell growth; cell wall organization; developmental growth; floral organ formation; meristem initiation; mitotic cell cycle; multidimensional cell growth; positive regulation of transcription, DNA-dependent; regionalization; regulation of cell differentiation; regulation of organelle organization; root hair cell differentiation; trichom…	GO:0005515	protein binding	GO:0005634 GO:0005789 GO:0005886 GO:0031209	SCAR complex; endoplasmic reticulum membrane; nucleus; plasma membrane	Membrane-associated apoptosis protein	FAMILY NOT NAMED
Glyma.20G020300	F2332	AT4G19880.1|Symbols:|Glutathione S-transferase family protein|chr4:10784691-10786376 REVERSE LENGTH=356	GO:0046686	response to cadmium ion	GO:0003674	molecular function	GO:0005829	cytosol	Glutathione S-transferase, C-terminal domain	GLUTATHIONE S-TRANSFERASE, GST, SUPERFAMILY, GST DOMAIN CONTAINING
Glyma.20G036300	F2332	AT3G28960.1|Symbols:|Transmembrane amino acid transporter family protein|chr3:10984245-10985767 REVERSE LENGTH=405	GO:0006865	amino acid transport	GO:0015171	amino acid transmembrane transporter activity	GO:0005774 GO:0016020	membrane; vacuolar membrane	Transmembrane amino acid transporter protein	AMINO ACID TRANSPORTER
Glyma.20G049200	F1331	AT3G56850.1|Symbols:AREB3, DPBF3|ABA-responsive element binding protein 3|chr3:21046554-21047894 REVERSE LENGTH=297	GO:0006355 GO:0009737 GO:0009738 GO:0045893	abscisic acid mediated signaling pathway; positive regulation of transcription, DNA-dependent; regulation of transcription, DNA-dependent; response to abscisic acid stimulus	GO:0003677 GO:0003700 GO:0043565 GO:0046983	DNA binding; protein dimerization activity; sequence-specific DNA binding; sequence-specific DNA binding transcription factor activity	GO:0005634	nucleus	bZIP transcription factor	CAMP-RESPONSE ELEMENT BINDING PROTEIN-RELATED
Glyma.20G055900	F1221	AT5G17920.2|Symbols:ATCIMS|Cobalamin-independent synthase family protein|chr5:5935771-5939195 FORWARD LENGTH=765	GO:0008652 GO:0009086 GO:0009651 GO:0010043 GO:0046686	cellular amino acid biosynthetic process; methionine biosynthetic process; response to cadmium ion; response to salt stress; response to zinc ion	GO:0003871 GO:0005507 GO:0008270 GO:0008705	5-methyltetrahydropteroyltriglutamate-homocysteine S-methyltransferase activity; copper ion binding; methionine synthase activity; zinc ion binding	GO:0005737 GO:0005774 GO:0005777 GO:0005829 GO:0005886 GO:0009506 GO:0009507 GO:0009570 GO:0016020 GO:0048046	apoplast; chloroplast; chloroplast stroma; cytoplasm; cytosol; membrane; peroxisome; plasma membrane; plasmodesma; vacuolar membrane	Cobalamin-independent synthase, Catalytic domain; Cobalamin-independent synthase, N-terminal domain	TEKTIN
Glyma.20G057700	F1331	AT2G02970.1|Symbols:|GDA1/CD39 nucleoside phosphatase family protein|chr2:865395-868007 REVERSE LENGTH=555	GO:0009901 GO:0010584	anther dehiscence; pollen exine formation	GO:0016787	hydrolase activity	NA	NA	GDA1/CD39 (nucleoside phosphatase) family	ADENOSINE/GUANOSINE DIPHOSPHATASE
Glyma.20G078700	F1331	AT4G13580.1|Symbols:|Disease resistance-responsive (dirigent-like protein) family protein|chr4:7900427-7901161 FORWARD LENGTH=244	NA	NA	GO:0003674	molecular function	GO:0009507	chloroplast	Dirigent-like protein	NUCLEOPORIN-RELATED
Glyma.20G105000	F1221	AT2G17020.1|Symbols:|F-box/RNI-like superfamily protein|chr2:7396559-7398787 REVERSE LENGTH=656	GO:0006486 GO:0006511	protein glycosylation; ubiquitin-dependent protein catabolic process	GO:0004842	ubiquitin-protein ligase activity	GO:0005737	cytoplasm	F-box domain	F-BOX/LEUCINE RICH REPEAT PROTEIN
Glyma.20G106800	F1331&F2332	AT4G38520.2|Symbols:|Protein phosphatase 2C family protein|chr4:18015999-18017514 REVERSE LENGTH=400	GO:0006470	protein dephosphorylation	GO:0003824 GO:0004722	catalytic activity; protein serine/threonine phosphatase activity	GO:0008287	protein serine/threonine phosphatase complex	Protein phosphatase 2C	PROTEIN PHOSPHATASE 2C
Glyma.20G142900	F1221	AT3G06030.1|Symbols:ANP3, MAPKKK12, NP3|NPK1-related protein kinase 3|chr3:1818895-1822705 REVERSE LENGTH=651	GO:0000911 GO:0006260 GO:0006270 GO:0006275 GO:0006306 GO:0006468 GO:0008283 GO:0016572 GO:0043622 GO:0046777 GO:0051567 GO:0051726	DNA methylation; DNA replication; DNA replication initiation; cell proliferation; cortical microtubule organization; cytokinesis by cell plate formation; histone H3-K9 methylation; histone phosphorylation; protein autophosphorylation; protein phosphorylation; regulation of DNA replication; regulation of cell cycle	GO:0004672 GO:0004674 GO:0005524 GO:0016301 GO:0016772	ATP binding; kinase activity; protein kinase activity; protein serine/threonine kinase activity; transferase activity, transferring phosphorus-containing groups	GO:0048046	apoplast	Protein kinase domain	MITOGEN-ACTIVATED KINASE KINASE KINASE
Glyma.20G156300	F1331	AT5G62065.1|Symbols:|Bifunctional inhibitor/lipid-transfer protein/seed storage 2S albumin superfamily protein|chr5:24929207-24929647 FORWARD LENGTH=120	GO:0006869	lipid transport	GO:0008289	lipid binding	GO:0005576	extracellular region	NA	NA
Glyma.20G156400	F1331	AT1G63120.1|Symbols:ATRBL2, RBL2|RHOMBOID-like 2|chr1:23409054-23410725 REVERSE LENGTH=317	GO:0006508	proteolysis	GO:0004252	serine-type endopeptidase activity	GO:0005794 GO:0009506 GO:0016021	Golgi apparatus; integral to membrane; plasmodesma	Rhomboid family	RHOMBOID-RELATED
Glyma.20G169900	F1221	AT4G09800.1|Symbols:RPS18C|S18 ribosomal protein|chr4:6173818-6174963 FORWARD LENGTH=152	GO:0001510 GO:0006412 GO:0042254	RNA methylation; ribosome biogenesis; translation	GO:0003676 GO:0003723 GO:0003735	RNA binding; nucleic acid binding; structural constituent of ribosome	GO:0005618 GO:0005622 GO:0005730 GO:0005737 GO:0005773 GO:0005840 GO:0009506 GO:0015935 GO:0022627	cell wall; cytoplasm; cytosolic small ribosomal subunit; intracellular; nucleolus; plasmodesma; ribosome; small ribosomal subunit; vacuole	Ribosomal protein S13/S18	30S RIBOSOMAL PROTEIN S13/40S RIBOSOMAL PROTEIN S18
Glyma.20G173000	F2332	AT1G71830.1|Symbols:SERK1, ATSERK1|somatic embryogenesis receptor-like kinase 1|chr1:27018575-27021842 FORWARD LENGTH=625	GO:0000226 GO:0000911 GO:0006468 GO:0007030 GO:0007062 GO:0009556 GO:0009742 GO:0009793 GO:0009880 GO:0010072 GO:0010152 GO:0010227 GO:0010228 GO:0010431 GO:0016310 GO:0042742 GO:0045595 GO:0046777 GO:0051301	Golgi organization; brassinosteroid mediated signaling pathway; cell division; cytokinesis by cell plate formation; defense response to bacterium; embryo development ending in seed dormancy; embryonic pattern specification; floral organ abscission; microsporogenesis; microtubule cytoskeleton organization; phosphorylation; pollen maturation; primary shoot apical meristem specification; protein aut…	GO:0004675 GO:0005515 GO:0016301 GO:0033612 GO:0042802	identical protein binding; kinase activity; protein binding; receptor serine/threonine kinase binding; transmembrane receptor protein serine/threonine kinase activity	GO:0005886 GO:0043234	plasma membrane; protein complex	Leucine rich repeat N-terminal domain; Protein kinase domain; Leucine Rich Repeat	LEUCINE-RICH REPEAT RECEPTOR-LIKE PROTEIN KINASE
Glyma.20G180600	F1221	AT5G04220.2|Symbols:SYTC, ATSYTC, NTMC2TYPE1.3, NTMC2T1.3, SYT3|Calcium-dependent lipid-binding (CaLB domain) family protein|chr5:1155985-1158620 REVERSE LENGTH=540	GO:0008150 GO:0016126 GO:0019745	biological process; pentacyclic triterpenoid biosynthetic process; sterol biosynthetic process	GO:0003674	molecular function	GO:0005886	plasma membrane	C2 domain	EXTENDED SYNAPTOTAGMIN-RELATED
Glyma.20G187500	F2332	AT3G22430.1|Symbols:|CONTAINS InterPro DOMAIN/s: Domain of unknown function XS (InterPro:IPR005380); BEST Arabidopsis thaliana protein match is: XS domain-containing protein / XS zinc finger domain-containing protein-related (TAIR:AT5G23570.1); Has 565 Blast hits to 510 proteins in 121 species: Archae - 2; Bacteria - 90; Metazoa - 191; Fungi - 32; Plants - 51; Viruses - 4; Other Eukaryotes - 195 …	GO:0008150	biological process	GO:0003674	molecular function	GO:0005737	cytoplasm	XS domain	NA
Glyma.20G201900	F2332	NA	NA	NA	NA	NA	NA	NA	NA	NA
Glyma.20G202000	F2332	NA	NA	NA	NA	NA	NA	NA	NA	NA
Glyma.20G208500	F2332	AT5G28850.2|Symbols:|Calcium-binding EF-hand family protein|chr5:10877360-10881278 REVERSE LENGTH=536	GO:0008150	biological process	GO:0005509	calcium ion binding	GO:0005634 GO:0005829	cytosol; nucleus	Stabilization of polarity axis	PHOSPHATASE 2A REGULATORY SUBUNIT-RELATED
Glyma.20G214600	F1331	AT5G08450.3|Symbols:|FUNCTIONS IN: molecular_function unknown; INVOLVED IN: biological_process unknown; LOCATED IN: cellular_component unknown; EXPRESSED IN: 25 plant structures; EXPRESSED DURING: 15 growth stages; CONTAINS InterPro DOMAIN/s: Histone deacetylation protein Rxt3 (InterPro:IPR013951); Has 34444 Blast hits to 20801 proteins in 1175 species: Archae - 64; Bacteria - 2390; Metazoa - 155…	GO:0006486 GO:0007059 GO:0007062 GO:0007129 GO:0007131 GO:0008150 GO:0009887 GO:0009888 GO:0010332 GO:0010413 GO:0010638 GO:0016926 GO:0032204 GO:0032504 GO:0033044 GO:0042138 GO:0043247 GO:0045132 GO:0045492	biological process; chromosome segregation; glucuronoxylan metabolic process; meiotic DNA double-strand break formation; meiotic chromosome segregation; multicellular organism reproduction; organ morphogenesis; positive regulation of organelle organization; protein desumoylation; protein glycosylation; reciprocal meiotic recombination; regulation of chromosome organization; regulation of telomere…	GO:0003674	molecular function	GO:0005634	nucleus	Histone deacetylation protein Rxt3	NA
Glyma.20G214700	F1331	AT3G11310.1|Symbols:|unknown protein; BEST Arabidopsis thaliana protein match is: unknown protein (TAIR:AT3G11290.1); Has 575 Blast hits to 342 proteins in 22 species: Archae - 0; Bacteria - 2; Metazoa - 0; Fungi - 10; Plants - 559; Viruses - 0; Other Eukaryotes - 4 (source: NCBI BLink).|chr3:3542536-3544333 REVERSE LENGTH=539	GO:0008150	biological process	GO:0003674	molecular function	GO:0005575	cellular component	NA	NA
Glyma.20G214800	F1331	NA	NA	NA	NA	NA	NA	NA	NA	NA
Glyma.20G216500	F2332	AT1G73390.3|Symbols:|Endosomal targeting BRO1-like domain-containing protein|chr1:27591079-27594148 REVERSE LENGTH=419	GO:0006499	N-terminal protein myristoylation	GO:0003674	molecular function	GO:0005634	nucleus	BRO1-like domain	PCD6 INTERACTING PROTEIN-RELATED
Glyma.20G217500	F2332	AT5G41950.1|Symbols:|Tetratricopeptide repeat (TPR)-like superfamily protein|chr5:16785825-16789360 FORWARD LENGTH=565	GO:0045040	protein import into mitochondrial outer membrane	NA	NA	GO:0005737 GO:0005742 GO:0005829	cytoplasm; cytosol; mitochondrial outer membrane translocase complex	Plant specific mitochondrial import receptor subunit TOM20	TETRATRICOPEPTIDE REPEAT PROTEIN, TPR
Glyma.20G231700	F1221	AT5G27390.1|Symbols:|Mog1/PsbP/DUF1795-like photosystem II reaction center PsbP family protein|chr5:9674634-9676118 REVERSE LENGTH=241	GO:0009220 GO:0015979	photosynthesis; pyrimidine ribonucleotide biosynthetic process	GO:0005509	calcium ion binding	GO:0009507 GO:0009523 GO:0009654 GO:0019898	chloroplast; extrinsic to membrane; oxygen evolving complex; photosystem II	NA	NA
Glyma.20G242400	F2332	AT5G13590.1|Symbols:|unknown protein; Has 150 Blast hits to 121 proteins in 42 species: Archae - 0; Bacteria - 8; Metazoa - 80; Fungi - 5; Plants - 17; Viruses - 0; Other Eukaryotes - 40 (source: NCBI BLink).|chr5:4374718-4378647 REVERSE LENGTH=1168	GO:0008150	biological process	GO:0003674	molecular function	GO:0005634 GO:0009506	nucleus; plasmodesma	NA	NA
Glyma.20G244900	F1331&F2332	AT3G07160.1|Symbols:ATGSL10, gsl10, CALS9|glucan synthase-like 10|chr3:2265142-2279383 REVERSE LENGTH=1890	GO:0006075 GO:0006606 GO:0006944 GO:0009555 GO:0009556 GO:0009846 GO:0048589 GO:0052543 GO:0055047 GO:0080092	(1->3)-beta-D-glucan biosynthetic process; callose deposition in cell wall; cellular membrane fusion; developmental growth; generative cell mitosis; microsporogenesis; pollen development; pollen germination; protein import into nucleus; regulation of pollen tube growth	GO:0003843	1,3-beta-D-glucan synthase activity	GO:0000148 GO:0005794 GO:0005886	1,3-beta-D-glucan synthase complex; Golgi apparatus; plasma membrane	1,3-beta-glucan synthase component	LYST-INTERACTING PROTEIN LIP5 (DOPAMINE RESPONSIVE PROTEIN DRG-1)

## Sheet: CCWGG
The reciprocal non-additive genes annotation for CCWGG sites in all combinations
Gene Locus	Combination	Ortholog gene of Arabidopsis(TAIR10)	Gene Ontology Biological Process IDs	Gene Ontology Biological Process Descriptions	Gene Ontology Molecular Function IDs	Gene Ontology Molecular Function Descriptions	Gene Ontology Cellular Component IDs	Gene Ontology Cellular Component Descriptions	PFAM_Descriptions	Panther_Descriptions
Glyma.01G019600	F2332	NA	NA	NA	NA	NA	NA	NA	NA	FAMILY NOT NAMED
Glyma.01G051400	F1221	AT2G03150.1|Symbols:emb1579|ATP/GTP-binding protein family|chr2:952313-959004 FORWARD LENGTH=1340	GO:0009630 GO:0009793 GO:0030244 GO:0048193	Golgi vesicle transport; cellulose biosynthetic process; embryo development ending in seed dormancy; gravitropism	GO:0005509	calcium ion binding	GO:0005737 GO:0005829	cytoplasm; cytosol	NA	P30 DBC PROTEIN
Glyma.01G053300	F1331	AT1G69420.1|Symbols:|DHHC-type zinc finger family protein|chr1:26093690-26096736 FORWARD LENGTH=596	GO:0007020 GO:0008150 GO:0009664 GO:0009832 GO:0010075	biological process; microtubule nucleation; plant-type cell wall biogenesis; plant-type cell wall organization; regulation of meristem growth	GO:0008270	zinc ion binding	NA	NA	DHHC palmitoyltransferase	No Available Panther Description
Glyma.01G053600	F1331	AT1G13970.1|Symbols:|Protein of unknown function (DUF1336)|chr1:4779742-4781882 REVERSE LENGTH=504	GO:0006499 GO:0010359	N-terminal protein myristoylation; regulation of anion channel activity	GO:0003674	molecular function	GO:0005739	mitochondrion	Protein of unknown function (DUF1336)	NA
Glyma.01G056400	F1221	AT1G26600.1|Symbols:CLE9|CLAVATA3/ESR-RELATED 9|chr1:9191684-9192046 FORWARD LENGTH=120	GO:0007165	signal transduction	GO:0005102	receptor binding	GO:0005576 GO:0048046	apoplast; extracellular region	NA	NA
Glyma.01G056500	F1221	AT1G13890.1|Symbols:SNAP30, ATSNAP30|soluble N-ethylmaleimide-sensitive factor adaptor protein 30|chr1:4751581-4752844 FORWARD LENGTH=263	GO:0000910 GO:0006944 GO:0009827 GO:0009860 GO:0016192	cellular membrane fusion; cytokinesis; plant-type cell wall modification; pollen tube growth; vesicle-mediated transport	GO:0005484	SNAP receptor activity	GO:0005634	nucleus	SNARE domain	SYNAPTOSOMAL ASSOCIATED PROTEIN
Glyma.01G066200	F2332	NA	NA	NA	NA	NA	NA	NA	NA	NA
Glyma.01G073400	F1221	AT2G44980.2|Symbols:|SNF2 domain-containing protein / helicase domain-containing protein|chr2:18552343-18556669 REVERSE LENGTH=877	NA	NA	GO:0003676 GO:0003677 GO:0004386 GO:0005524	ATP binding; DNA binding; helicase activity; nucleic acid binding	GO:0005634	nucleus	SNF2 family N-terminal domain; Helicase conserved C-terminal domain	SWI/SNF-RELATED MATRIX-ASSOCIATED ACTIN-DEPENDENT REGULATOR OF CHROMATIN SUBFAMILY-RELATED
Glyma.01G077400	F1221	AT3G01380.1|Symbols:|transferases;sulfuric ester hydrolases;catalytics;transferases|chr3:144288-149828 REVERSE LENGTH=993	GO:0006506 GO:0008152	GPI anchor biosynthetic process; metabolic process	GO:0003824 GO:0008484 GO:0016740	catalytic activity; sulfuric ester hydrolase activity; transferase activity	GO:0005783 GO:0005789	endoplasmic reticulum; endoplasmic reticulum membrane	Sulfatase; Phosphatidylinositolglycan class N (PIG-N)	PHOSPHATIDYLINOSITOL GLYCAN, CLASS N
Glyma.01G086600	F2332	AT1G25540.1|Symbols:PFT1|phytochrome and flowering time regulatory protein (PFT1)|chr1:8969392-8974446 REVERSE LENGTH=836	GO:0009585 GO:0009867 GO:0009909 GO:0009911 GO:0010114 GO:0010218 GO:0031349 GO:0045893 GO:0050832	defense response to fungus; jasmonic acid mediated signaling pathway; positive regulation of defense response; positive regulation of flower development; positive regulation of transcription, DNA-dependent; red, far-red light phototransduction; regulation of flower development; response to far red light; response to red light	GO:0003677 GO:0003713 GO:0005515	DNA binding; protein binding; transcription coactivator activity	GO:0005634 GO:0016592	mediator complex; nucleus	Mediator complex subunit 25 von Willebrand factor type A	PROSTATE TUMOR OVEREXPRESSED GENE 1 (PTOV1)
Glyma.01G093200	F1221	AT1G26160.1|Symbols:|Metal-dependent phosphohydrolase|chr1:9044784-9046945 REVERSE LENGTH=258	NA	NA	GO:0003824 GO:0008081 GO:0046872	catalytic activity; metal ion binding; phosphoric diester hydrolase activity	GO:0009507	chloroplast	HD domain	UNCHARACTERIZED
Glyma.01G093300	F1221	NA	NA	NA	NA	NA	NA	NA	RNA recognition motif. (a.k.a. RRM, RBD, or RNP domain)	NA
Glyma.01G096600	F2332	AT1G32640.1|Symbols:ATMYC2, RD22BP1, JAI1, JIN1, MYC2, ZBF1|Basic helix-loop-helix (bHLH) DNA-binding family protein|chr1:11799042-11800913 REVERSE LENGTH=623	GO:0006568 GO:0006612 GO:0009269 GO:0009611 GO:0009620 GO:0009694 GO:0009695 GO:0009737 GO:0009738 GO:0009753 GO:0009759 GO:0009863 GO:0009867 GO:0009963 GO:0010200 GO:0010363 GO:0043069 GO:0043619 GO:0045893 GO:0048364 GO:0051090 GO:2000068	abscisic acid mediated signaling pathway; indole glucosinolate biosynthetic process; jasmonic acid biosynthetic process; jasmonic acid mediated signaling pathway; jasmonic acid metabolic process; negative regulation of programmed cell death; positive regulation of flavonoid biosynthetic process; positive regulation of transcription, DNA-dependent; protein targeting to membrane; regulation of defe…	GO:0003677 GO:0003700 GO:0005515	DNA binding; protein binding; sequence-specific DNA binding transcription factor activity	GO:0005634	nucleus	Helix-loop-helix DNA-binding domain	MYC
Glyma.01G097500	F1221&F2332	AT3G49640.1|Symbols:|Aldolase-type TIM barrel family protein|chr3:18400480-18402809 REVERSE LENGTH=329	GO:0006808 GO:0008033 GO:0055114	oxidation-reduction process; regulation of nitrogen utilization; tRNA processing	GO:0003824 GO:0017150 GO:0050660	catalytic activity; flavin adenine dinucleotide binding; tRNA dihydrouridine synthase activity	GO:0005634	nucleus	Dihydrouridine synthase (Dus)	TRNA-DIHYDROURIDINE SYNTHASE
Glyma.01G107500	F1221&F2332	AT3G09230.1|Symbols:AtMYB1, MYB1|myb domain protein 1|chr3:2833460-2835134 FORWARD LENGTH=393	GO:0006355 GO:0009751	regulation of transcription, DNA-dependent; response to salicylic acid stimulus	GO:0003677 GO:0003700	DNA binding; sequence-specific DNA binding transcription factor activity	GO:0005634	nucleus	Myb-like DNA-binding domain	MYB-LIKE DNA-BINDING PROTEIN MYB
Glyma.01G118400	F1221	AT3G14840.2|Symbols:|Leucine-rich repeat transmembrane protein kinase|chr3:4988271-4993891 FORWARD LENGTH=1020	GO:0006468	protein phosphorylation	GO:0004672 GO:0004674 GO:0005524 GO:0016772	ATP binding; protein kinase activity; protein serine/threonine kinase activity; transferase activity, transferring phosphorus-containing groups	GO:0005576 GO:0005886 GO:0009506	extracellular region; plasma membrane; plasmodesma	Di-glucose binding within endoplasmic reticulum; Protein kinase domain	LEUCINE-RICH REPEAT RECEPTOR-LIKE PROTEIN KINASE
Glyma.01G137300	F1331	AT2G45200.1|Symbols:GOS12, ATGOS12|golgi snare 12|chr2:18637689-18639640 REVERSE LENGTH=239	GO:0006888 GO:0006891 GO:0006944 GO:0009737 GO:0030244 GO:0048193	ER to Golgi vesicle-mediated transport; Golgi vesicle transport; cellular membrane fusion; cellulose biosynthetic process; intra-Golgi vesicle-mediated transport; response to abscisic acid stimulus	GO:0000149	SNARE binding	GO:0005622 GO:0005768 GO:0005773 GO:0005794 GO:0005802 GO:0005829 GO:0016021	Golgi apparatus; cytosol; endosome; integral to membrane; intracellular; trans-Golgi network; vacuole	Snare region anchored in the vesicle membrane C-terminus	GOS-28 SNARE- RELATED
Glyma.01G140600	F1221	AT1G71820.1|Symbols:SEC6|SEC6|chr1:27010022-27016745 FORWARD LENGTH=752	GO:0009846 GO:0009860	pollen germination; pollen tube growth	GO:0005515	protein binding	GO:0000145 GO:0005737 GO:0005829 GO:0005886 GO:0009506	cytoplasm; cytosol; exocyst; plasma membrane; plasmodesma	Exocyst complex component Sec6	EXOCYST COMPLEX COMPONENT SEC6-RELATED
Glyma.01G140700	F1221	AT4G08850.1|Symbols:|Leucine-rich repeat receptor-like protein kinase family protein|chr4:5636693-5640496 REVERSE LENGTH=1045	GO:0006468 GO:0006857 GO:0006995 GO:0009627 GO:0031347	cellular response to nitrogen starvation; oligopeptide transport; protein phosphorylation; regulation of defense response; systemic acquired resistance	GO:0004672 GO:0004713 GO:0005524 GO:0016301 GO:0016772	ATP binding; kinase activity; protein kinase activity; protein tyrosine kinase activity; transferase activity, transferring phosphorus-containing groups	GO:0005634 GO:0005886 GO:0009506 GO:0016020	membrane; nucleus; plasma membrane; plasmodesma	Protein kinase domain	LEUCINE-RICH REPEAT RECEPTOR-LIKE PROTEIN KINASE
Glyma.01G141900	F1221	AT2G45380.1|Symbols:|FUNCTIONS IN: molecular_function unknown; INVOLVED IN: biological_process unknown; LOCATED IN: cellular_component unknown; EXPRESSED IN: inflorescence meristem, flower, cultured cell; EXPRESSED DURING: petal differentiation and expansion stage; BEST Arabidopsis thaliana protein match is: Calcium-binding EF-hand family protein (TAIR:AT4G34070.1); Has 171 Blast hits to 170 prot…	GO:0008150	biological process	GO:0003674	molecular function	GO:0005634	nucleus	NA	NA
Glyma.01G193700	F1331	AT5G67500.1|Symbols:VDAC2, ATVDAC2|voltage dependent anion channel 2|chr5:26935223-26937123 FORWARD LENGTH=276	GO:0006096 GO:0006820 GO:0009060 GO:0009617 GO:0044070 GO:0046686 GO:0055085	aerobic respiration; anion transport; glycolysis; regulation of anion transport; response to bacterium; response to cadmium ion; transmembrane transport	GO:0008308	voltage-gated anion channel activity	GO:0005618 GO:0005739 GO:0005741 GO:0005774 GO:0009507 GO:0009941 GO:0016020	cell wall; chloroplast; chloroplast envelope; membrane; mitochondrial outer membrane; mitochondrion; vacuolar membrane	Eukaryotic porin	VOLTAGE-DEPENDENT ANION-SELECTIVE CHANNEL
Glyma.01G238700	F2332	AT4G14950.1|Symbols:|SNARE associated Golgi protein family|chr4:8545517-8547722 FORWARD LENGTH=416	GO:0008150	biological process	GO:0003674	molecular function	GO:0005783 GO:0009507	chloroplast; endoplasmic reticulum	SNARE associated Golgi protein	MEMBRANE-ASSOCIATED PROGESTERONE RECEPTOR COMPONENT-RELATED
Glyma.02G003200	F1221	AT4G14350.2|Symbols:|AGC (cAMP-dependent, cGMP-dependent and protein kinase C) kinase family protein|chr4:8256449-8259934 REVERSE LENGTH=551	GO:0006468	protein phosphorylation	GO:0004672 GO:0004674 GO:0005524 GO:0016301 GO:0016772	ATP binding; kinase activity; protein kinase activity; protein serine/threonine kinase activity; transferase activity, transferring phosphorus-containing groups	GO:0005634 GO:0005737 GO:0005829 GO:0005886 GO:0009524	cytoplasm; cytosol; nucleus; phragmoplast; plasma membrane	Protein kinase domain; Protein kinase C terminal domain	SERINE/THREONINE-PROTEIN KINASE 38
Glyma.02G017900	F1331	AT3G62860.1|Symbols:|alpha/beta-Hydrolases superfamily protein|chr3:23239577-23242143 REVERSE LENGTH=348	NA	NA	GO:0003824	catalytic activity	GO:0005886	plasma membrane	Putative lysophospholipase	PHOSPHOLIPASE-RELATED
Glyma.02G058200	F2332	AT2G31725.1|Symbols:|Eukaryotic protein of unknown function (DUF842)|chr2:13486447-13487391 REVERSE LENGTH=149	GO:0008150	biological process	GO:0003674	molecular function	GO:0005575	cellular component	Eukaryotic protein of unknown function (DUF842)	UNCHARACTERIZED
Glyma.02G085200	F2332	AT1G68070.1|Symbols:|Zinc finger, C3HC4 type (RING finger) family protein|chr1:25515412-25516767 REVERSE LENGTH=343	GO:0006661	phosphatidylinositol biosynthetic process	GO:0008270	zinc ion binding	GO:0005774	vacuolar membrane	Zinc finger, C3HC4 type (RING finger)	CLEAVAGE AND POLYADENYLATION SPECIFICITY FACTOR
Glyma.02G085300	F2332	AT3G57490.1|Symbols:|Ribosomal protein S5 family protein|chr3:21279824-21280887 REVERSE LENGTH=276	GO:0001510 GO:0006412 GO:0009220	RNA methylation; pyrimidine ribonucleotide biosynthetic process; translation	GO:0003723 GO:0003735	RNA binding; structural constituent of ribosome	GO:0005622 GO:0005840 GO:0009506 GO:0015935 GO:0016020 GO:0022627	cytosolic small ribosomal subunit; intracellular; membrane; plasmodesma; ribosome; small ribosomal subunit	Ribosomal protein S5, C-terminal domain; Ribosomal protein S5, N-terminal domain	RIBOSOMAL S SUBUNIT
Glyma.02G093800	F1331	AT2G39580.1|Symbols:|CONTAINS InterPro DOMAIN/s: Putative zinc-finger domain (InterPro:IPR019607); Has 249 Blast hits to 219 proteins in 85 species: Archae - 0; Bacteria - 144; Metazoa - 29; Fungi - 8; Plants - 50; Viruses - 0; Other Eukaryotes - 18 (source: NCBI BLink).|chr2:16510540-16516948 FORWARD LENGTH=1577	GO:0008150	biological process	GO:0003674	molecular function	GO:0005634	nucleus	NA	NA
Glyma.02G123700	F1221	AT2G03890.1|Symbols:ATPI4K GAMMA 7, UBDK GAMMA 7, PI4K GAMMA 7|phosphoinositide 4-kinase gamma 7|chr2:1186199-1188151 FORWARD LENGTH=650	GO:0046854	phosphatidylinositol phosphorylation	GO:0004430 GO:0016773	1-phosphatidylinositol 4-kinase activity; phosphotransferase activity, alcohol group as acceptor	GO:0005575	cellular component	Phosphatidylinositol 3- and 4-kinase	SYMPLEKIN-RELATED
Glyma.02G128900	F1331	AT1G26170.1|Symbols:|ARM repeat superfamily protein|chr1:9047539-9054438 REVERSE LENGTH=1022	GO:0000059 GO:0000226 GO:0000911 GO:0006886	cytokinesis by cell plate formation; intracellular protein transport; microtubule cytoskeleton organization; protein import into nucleus, docking	GO:0008565	protein transporter activity	GO:0005634 GO:0005643 GO:0005737	cytoplasm; nuclear pore; nucleus	Importin-beta N-terminal domain	IMPORTIN-7, 8, 11
Glyma.02G130700	F2332	AT1G68750.1|Symbols:ATPPC4, PPC4|phosphoenolpyruvate carboxylase 4|chr1:25822942-25828104 REVERSE LENGTH=1032	GO:0006099 GO:0015977	carbon fixation; tricarboxylic acid cycle	GO:0003824 GO:0008964	catalytic activity; phosphoenolpyruvate carboxylase activity	GO:0005737	cytoplasm	Phosphoenolpyruvate carboxylase	NA
Glyma.02G159400	F1331	AT2G07760.1|Symbols:|Zinc knuckle (CCHC-type) family protein|chr2:3584420-3586278 REVERSE LENGTH=530	GO:0008150	biological process	GO:0003676 GO:0008270	nucleic acid binding; zinc ion binding	GO:0005575	cellular component	NA	NA
Glyma.02G161000	F2332	AT2G44100.1|Symbols:ATGDI1, AT-GDI1, GDI1|guanosine nucleotide diphosphate dissociation inhibitor 1|chr2:18241804-18244864 FORWARD LENGTH=445	GO:0006487 GO:0006623 GO:0015031 GO:0016192 GO:0048227	plasma membrane to endosome transport; protein N-linked glycosylation; protein targeting to vacuole; protein transport; vesicle-mediated transport	GO:0005093	RAB GDP-dissociation inhibitor activity	GO:0005737 GO:0005829	cytoplasm; cytosol	GDP dissociation inhibitor	RAB GDP-DISSOCIATION INHIBITOR
Glyma.02G164200	F1221	NA	NA	NA	NA	NA	NA	NA	NA	NA
Glyma.02G164300	F1221	AT5G04440.1|Symbols:|Protein of unknown function (DUF1997)|chr5:1254957-1256624 FORWARD LENGTH=255	GO:0008150	biological process	GO:0003674	molecular function	GO:0005634 GO:0009507	chloroplast; nucleus	Protein of unknown function (DUF1997)	NA
Glyma.02G168900	F1331	AT3G11964.1|Symbols:|RNA binding;RNA binding|chr3:3793957-3806626 REVERSE LENGTH=1896	GO:0001510 GO:0006364 GO:0006606 GO:0009553	RNA methylation; embryo sac development; protein import into nucleus; rRNA processing	GO:0003723	RNA binding	GO:0005634 GO:0005730 GO:0005886	nucleolus; nucleus; plasma membrane	Suppressor of forked protein (Suf); S1 RNA binding domain	PROGRAMMED CELL DEATH PROTEIN 11 (PRE-RRNA PROCESSING PROTEIN RRP5)
Glyma.02G194500	F1331	AT1G75335.1|Symbols:|unknown protein; FUNCTIONS IN: molecular_function unknown; INVOLVED IN: biological_process unknown; LOCATED IN: cellular_component unknown; BEST Arabidopsis thaliana protein match is: unknown protein (TAIR:AT5G60030.1); Has 30201 Blast hits to 17322 proteins in 780 species: Archae - 12; Bacteria - 1396; Metazoa - 17338; Fungi - 3422; Plants - 5037; Viruses - 0; Other Eukaryot…	GO:0008150	biological process	GO:0003674	molecular function	GO:0009507	chloroplast	NA	NA
Glyma.02G194600	F1331	AT1G22400.1|Symbols:UGT85A1, ATUGT85A1|UDP-Glycosyltransferase superfamily protein|chr1:7903851-7906607 REVERSE LENGTH=489	GO:0006612 GO:0008152 GO:0009863 GO:0009867 GO:0010363 GO:0030968	endoplasmic reticulum unfolded protein response; jasmonic acid mediated signaling pathway; metabolic process; protein targeting to membrane; regulation of plant-type hypersensitive response; salicylic acid mediated signaling pathway	GO:0008194 GO:0015020 GO:0016757 GO:0016758 GO:0050403 GO:0050502	UDP-glycosyltransferase activity; cis-zeatin O-beta-D-glucosyltransferase activity; glucuronosyltransferase activity; trans-zeatin O-beta-D-glucosyltransferase activity; transferase activity, transferring glycosyl groups; transferase activity, transferring hexosyl groups	NA	NA	UDP-glucoronosyl and UDP-glucosyl transferase	GLUCOSYL/GLUCURONOSYL TRANSFERASES
Glyma.02G199600	F1331	NA	NA	NA	NA	NA	NA	NA	NA	NA
Glyma.02G223400	F2332	AT2G04270.1|Symbols:RNEE/G|RNAse E/G-like|chr2:1474961-1480014 FORWARD LENGTH=996	GO:0009658 GO:0009902 GO:0010027 GO:0010239 GO:0016556 GO:0034660 GO:0042793 GO:1901259	chloroplast mRNA processing; chloroplast organization; chloroplast rRNA processing; chloroplast relocation; mRNA modification; ncRNA metabolic process; thylakoid membrane organization; transcription from plastid promoter	GO:0003723 GO:0004521 GO:0004540 GO:0030246 GO:2001070	RNA binding; carbohydrate binding; endoribonuclease activity; ribonuclease activity; starch binding	GO:0005737 GO:0009507	chloroplast; cytoplasm	Ribonuclease E/G family; Starch binding domain	NA
Glyma.02G251700	F2332	AT4G28450.1|Symbols:|nucleotide binding;protein binding|chr4:14061724-14064582 REVERSE LENGTH=452	GO:0000278 GO:0006396 GO:0009220	RNA processing; mitotic cell cycle; pyrimidine ribonucleotide biosynthetic process	GO:0000166 GO:0005515	nucleotide binding; protein binding	GO:0005634 GO:0005834 GO:0080008	CUL4-RING ubiquitin ligase complex; heterotrimeric G-protein complex; nucleus	WD domain, G-beta repeat; Sof1-like domain	U3 SMALL NUCLEOLAR RNA (U3 SNORNA) ASSOCIATED PROTEIN
Glyma.02G311300	F1331	AT1G21630.1|Symbols:|Calcium-binding EF hand family protein|chr1:7581457-7587796 FORWARD LENGTH=1218	GO:0030048 GO:0051645 GO:0051646 GO:0060151	Golgi localization; actin filament-based movement; mitochondrion localization; peroxisome localization	GO:0005509	calcium ion binding	GO:0005737 GO:0005829 GO:0005886	cytoplasm; cytosol; plasma membrane	NA	EH DOMAIN
Glyma.03G029700	F1221&F2332	AT2G45200.1|Symbols:GOS12, ATGOS12|golgi snare 12|chr2:18637689-18639640 REVERSE LENGTH=239	GO:0006888 GO:0006891 GO:0006944 GO:0009737 GO:0030244 GO:0048193	ER to Golgi vesicle-mediated transport; Golgi vesicle transport; cellular membrane fusion; cellulose biosynthetic process; intra-Golgi vesicle-mediated transport; response to abscisic acid stimulus	GO:0000149	SNARE binding	GO:0005622 GO:0005768 GO:0005773 GO:0005794 GO:0005802 GO:0005829 GO:0016021	Golgi apparatus; cytosol; endosome; integral to membrane; intracellular; trans-Golgi network; vacuole	Snare region anchored in the vesicle membrane C-terminus	GOS-28 SNARE- RELATED
Glyma.03G038300	F1331	AT5G05340.1|Symbols:|Peroxidase superfamily protein|chr5:1579142-1580819 REVERSE LENGTH=324	GO:0006979 GO:0055114	oxidation-reduction process; response to oxidative stress	GO:0004601 GO:0005515 GO:0020037	heme binding; peroxidase activity; protein binding	GO:0005576 GO:0005618 GO:0005794 GO:0005829 GO:0048046	Golgi apparatus; apoplast; cell wall; cytosol; extracellular region	Peroxidase	NA
Glyma.03G046900	F2332	AT5G37790.1|Symbols:|Protein kinase superfamily protein|chr5:15008433-15011025 REVERSE LENGTH=552	GO:0006468	protein phosphorylation	GO:0004672 GO:0004674 GO:0005524 GO:0016301 GO:0016772	ATP binding; kinase activity; protein kinase activity; protein serine/threonine kinase activity; transferase activity, transferring phosphorus-containing groups	GO:0005886	plasma membrane	Protein tyrosine kinase	LEUCINE-RICH REPEAT RECEPTOR-LIKE PROTEIN KINASE
Glyma.03G054100	F1221	AT5G36930.1|Symbols:|Disease resistance protein (TIR-NBS-LRR class) family|chr5:14567771-14571907 REVERSE LENGTH=1188	GO:0006952 GO:0007165	defense response; signal transduction	GO:0043531	ADP binding	GO:0005622 GO:0005737	cytoplasm; intracellular	NB-ARC domain; TIR domain	LEUCINE-RICH REPEAT-CONTAINING PROTEIN
Glyma.03G071600	F1331	AT1G40087.1|Symbols:|Plant transposase (Ptta/En/Spm family)|chr1:14999762-15001868 REVERSE LENGTH=390	GO:0008150	biological process	GO:0003674	molecular function	GO:0005634	nucleus	Plant transposase (Ptta/En/Spm family)	NA
Glyma.03G076500	F1221	AT3G54130.1|Symbols:|Josephin family protein|chr3:20042895-20044429 REVERSE LENGTH=280	GO:0010200 GO:0042732	D-xylose metabolic process; response to chitin	GO:0008242	omega peptidase activity	GO:0005634	nucleus	Josephin	MACHADO-JOSEPH DISEASE PROTEIN 1 (ATAXIN-3)
Glyma.03G079500	F1221	AT1G11330.1|Symbols:|S-locus lectin protein kinase family protein|chr1:3810372-3813416 FORWARD LENGTH=840	GO:0006468 GO:0048544	protein phosphorylation; recognition of pollen	GO:0004672 GO:0004674 GO:0004713 GO:0005524 GO:0016301 GO:0016772 GO:0030246	ATP binding; carbohydrate binding; kinase activity; protein kinase activity; protein serine/threonine kinase activity; protein tyrosine kinase activity; transferase activity, transferring phosphorus-containing groups	GO:0005886	plasma membrane	PAN-like domain; S-locus glycoprotein family; Protein tyrosine kinase; D-mannose binding lectin	LEUCINE-RICH REPEAT RECEPTOR-LIKE PROTEIN KINASE
Glyma.03G081500	F1221	AT3G24860.1|Symbols:|Homeodomain-like superfamily protein|chr3:9073642-9074574 FORWARD LENGTH=310	GO:0008150	biological process	GO:0003677 GO:0003700	DNA binding; sequence-specific DNA binding transcription factor activity	GO:0005634	nucleus	NA	NA
Glyma.03G083100	F2332	AT3G07020.2|Symbols:|UDP-Glycosyltransferase superfamily protein|chr3:2218120-2221590 REVERSE LENGTH=637	GO:0005975 GO:0008152 GO:0016125 GO:0030259 GO:0048316	carbohydrate metabolic process; lipid glycosylation; metabolic process; seed development; sterol metabolic process	GO:0016757 GO:0016758 GO:0016906 GO:0051507	beta-sitosterol UDP-glucosyltransferase activity; sterol 3-beta-glucosyltransferase activity; transferase activity, transferring glycosyl groups; transferase activity, transferring hexosyl groups	GO:0005886 GO:0016020	membrane; plasma membrane	UDP-glucoronosyl and UDP-glucosyl transferase; Glycosyltransferase family 28 N-terminal domain	GLUCOSYL/GLUCURONOSYL TRANSFERASES
Glyma.03G091100	F1331	AT3G48770.1|Symbols:|DNA binding;ATP binding|chr3:18079261-18086817 REVERSE LENGTH=1899	GO:0008150	biological process	GO:0003677 GO:0005524	ATP binding; DNA binding	GO:0005737	cytoplasm	NA	FAMILY NOT NAMED
Glyma.03G091800	F1331	AT2G21630.1|Symbols:|Sec23/Sec24 protein transport family protein|chr2:9250346-9253829 FORWARD LENGTH=761	GO:0006810 GO:0006886 GO:0006888	ER to Golgi vesicle-mediated transport; intracellular protein transport; transport	GO:0005215 GO:0008270	transporter activity; zinc ion binding	GO:0005737 GO:0030127	COPII vesicle coat; cytoplasm	Sec23/Sec24 trunk domain; Gelsolin repeat; Sec23/Sec24 zinc finger; Sec23/Sec24 beta-sandwich domain; Sec23/Sec24 helical domain	PROTEIN TRANSPORT PROTEIN SEC23
Glyma.03G091900	F1331	NA	NA	NA	NA	NA	NA	NA	NA	NA
Glyma.03G095400	F1331	AT4G33120.1|Symbols:|S-adenosyl-L-methionine-dependent methyltransferases superfamily protein|chr4:15975577-15978055 REVERSE LENGTH=355	GO:0008610	lipid biosynthetic process	GO:0030794	(S)-coclaurine-N-methyltransferase activity	GO:0005737 GO:0005886	cytoplasm; plasma membrane	Mycolic acid cyclopropane synthetase	METHYLTRANSFERASE
Glyma.03G107300	F1331	AT1G18450.1|Symbols:ATARP4, ARP4|actin-related protein 4|chr1:6348199-6351766 FORWARD LENGTH=441	GO:0000003 GO:0000398 GO:0006306 GO:0006312 GO:0006325 GO:0006342 GO:0006346 GO:0007131 GO:0007267 GO:0009560 GO:0009616 GO:0009640 GO:0009793 GO:0009845 GO:0009855 GO:0009909 GO:0009933 GO:0010014 GO:0010050 GO:0010073 GO:0010090 GO:0010162 GO:0010182 GO:0010228 GO:0010267 GO:0010638 GO:0016246 GO:0016567 GO:0016572 GO:0019915 GO:0031048 GO:0033044 GO:0035196 GO:0048235 GO:0048573 GO:0048574 GO:…	DNA methylation; RNA interference; cell-cell signaling; chromatin organization; chromatin silencing; chromatin silencing by small RNA; determination of bilateral symmetry; embryo development ending in seed dormancy; embryo sac egg cell differentiation; histone H3-K9 methylation; histone phosphorylation; lipid storage; long-day photoperiodism, flowering; mRNA splicing, via spliceosome; meristem in…	GO:0005200	structural constituent of cytoskeleton	GO:0005634 GO:0005730 GO:0005737	cytoplasm; nucleolus; nucleus	Actin	ACTIN
Glyma.03G108900	F1221	AT3G04600.3|Symbols:|Nucleotidylyl transferase superfamily protein|chr3:1243152-1245958 FORWARD LENGTH=402	GO:0006418 GO:0006436 GO:0009165	nucleotide biosynthetic process; tRNA aminoacylation for protein translation; tryptophanyl-tRNA aminoacylation	GO:0000166 GO:0004812 GO:0004830 GO:0005524	ATP binding; aminoacyl-tRNA ligase activity; nucleotide binding; tryptophan-tRNA ligase activity	GO:0005737 GO:0005829	cytoplasm; cytosol	tRNA synthetases class I (W and Y)	TRYPTOPHANYL-TRNA SYNTHETASE
Glyma.03G118300	F1221	NA	NA	NA	NA	NA	NA	NA	NA	NA
Glyma.03G131200	F2332	AT1G52800.1|Symbols:|2-oxoglutarate (2OG) and Fe(II)-dependent oxygenase superfamily protein|chr1:19664044-19665362 FORWARD LENGTH=314	GO:0055114	oxidation-reduction process	GO:0016491 GO:0016706	oxidoreductase activity; oxidoreductase activity, acting on paired donors, with incorporation or reduction of molecular oxygen, 2-oxoglutarate as one donor, and incorporation of one atom each of oxygen into both donors	GO:0005737	cytoplasm	2OG-Fe(II) oxygenase superfamily	OXIDOREDUCTASE, 2OG-FE(II) OXYGENASE FAMILY PROTEIN
Glyma.03G134100	F2332	AT5G04160.1|Symbols:|Nucleotide-sugar transporter family protein|chr5:1143033-1144777 REVERSE LENGTH=309	GO:0006863	purine nucleobase transport	GO:0008514	organic anion transmembrane transporter activity	NA	NA	Triose-phosphate Transporter family	SOLUTE CARRIER FAMILY 35
Glyma.03G198100	F1331&F2332	AT3G11540.1|Symbols:SPY|Tetratricopeptide repeat (TPR)-like superfamily protein|chr3:3632842-3637547 FORWARD LENGTH=914	GO:0000278 GO:0000956 GO:0006346 GO:0006355 GO:0006396 GO:0009736 GO:0009740 GO:0009938 GO:0016246 GO:0043687 GO:0045893 GO:2000377	RNA interference; RNA processing; cytokinin mediated signaling pathway; gibberellic acid mediated signaling pathway; methylation-dependent chromatin silencing; mitotic cell cycle; negative regulation of gibberellic acid mediated signaling pathway; nuclear-transcribed mRNA catabolic process; positive regulation of transcription, DNA-dependent; post-translational protein modification; regulation of…	GO:0005515 GO:0016262 GO:0016757	protein N-acetylglucosaminyltransferase activity; protein binding; transferase activity, transferring glycosyl groups	GO:0005634 GO:0005737 GO:0005829	cytoplasm; cytosol; nucleus	Tetratricopeptide repeat	TETRATRICOPEPTIDE REPEAT PROTEIN, TPR
Glyma.03G233400	F1331&F2332	AT5G27030.1|Symbols:TPR3|TOPLESS-related 3|chr5:9508913-9515263 REVERSE LENGTH=1108	GO:0010072	primary shoot apical meristem specification	GO:0005515	protein binding	GO:0005634	nucleus	WD domain, G-beta repeat	WD REPEAT AND HMG-BOX DNA BINDING PROTEIN
Glyma.03G264400	F1331&F2332	AT1G72560.3|Symbols:PSD|ARM repeat superfamily protein|chr1:27325026-27329467 REVERSE LENGTH=988	GO:0006406 GO:0006409 GO:0006499 GO:0006606 GO:0009640 GO:0009793 GO:0009845 GO:0009908 GO:0009909 GO:0009933 GO:0010014 GO:0010162 GO:0010182 GO:0010228 GO:0016567 GO:0019915 GO:0050826	N-terminal protein myristoylation; embryo development ending in seed dormancy; flower development; lipid storage; mRNA export from nucleus; meristem initiation; meristem structural organization; photomorphogenesis; protein import into nucleus; protein ubiquitination; regulation of flower development; response to freezing; seed dormancy process; seed germination; sugar mediated signaling pathway; …	GO:0000049 GO:0015932	nucleobase-containing compound transmembrane transporter activity; tRNA binding	GO:0005643 GO:0005829	cytosol; nuclear pore	Exportin 1-like protein	EXPORTIN-T/LOS1
Glyma.04G049900	F1331	AT4G32940.1|Symbols:GAMMA-VPE, GAMMAVPE|gamma vacuolar processing enzyme|chr4:15900557-15903161 REVERSE LENGTH=494	GO:0006508 GO:0006624 GO:0006944 GO:0048193	Golgi vesicle transport; cellular membrane fusion; proteolysis; vacuolar protein processing	GO:0004197	cysteine-type endopeptidase activity	GO:0000323 GO:0005576	extracellular region; lytic vacuole	Peptidase C13 family	HEMOGLOBINASE FAMILY MEMBER
Glyma.04G050500	F1221&F2332	AT2G25970.1|Symbols:|KH domain-containing protein|chr2:11071844-11075604 REVERSE LENGTH=632	GO:0006606	protein import into nucleus	GO:0003676 GO:0003723	RNA binding; nucleic acid binding	GO:0005829	cytosol	KH domain	KH DOMAIN CONTAINING RNA BINDING PROTEIN
Glyma.04G088500	F1331	AT1G50010.1|Symbols:TUA2|tubulin alpha-2 chain|chr1:18517737-18519729 FORWARD LENGTH=450	GO:0006184 GO:0007017 GO:0007018 GO:0009651 GO:0051258	GTP catabolic process; microtubule-based movement; microtubule-based process; protein polymerization; response to salt stress	GO:0003924 GO:0005198 GO:0005200 GO:0005525	GTP binding; GTPase activity; structural constituent of cytoskeleton; structural molecule activity	GO:0005618 GO:0005737 GO:0005829 GO:0005874 GO:0016020 GO:0043234 GO:0045298	cell wall; cytoplasm; cytosol; membrane; microtubule; protein complex; tubulin complex	Tubulin/FtsZ family, GTPase domain; Tubulin C-terminal domain	TUBULIN
Glyma.04G096100	F2332	AT1G58230.1|Symbols:|binding|chr1:21566331-21578865 FORWARD LENGTH=2604	GO:0007165	signal transduction	NA	NA	GO:0005739	mitochondrion	WD domain, G-beta repeat; Beige/BEACH domain	BEIGE/BEACH-RELATED
Glyma.04G114800	F2332	AT1G55620.2|Symbols:CLC-F, ATCLC-F|chloride channel F|chr1:20787338-20790990 REVERSE LENGTH=781	GO:0006821 GO:0055085	chloride transport; transmembrane transport	GO:0005216 GO:0005247	ion channel activity; voltage-gated chloride channel activity	GO:0005794 GO:0009507 GO:0016020	Golgi apparatus; chloroplast; membrane	CBS domain; Voltage gated chloride channel	CHLORIDE CHANNEL
Glyma.04G116700	F2332	AT5G56290.1|Symbols:PEX5, ATPEX5|peroxin 5|chr5:22786655-22791972 FORWARD LENGTH=728	GO:0006625 GO:0006635 GO:0006869 GO:0006891 GO:0009062 GO:0009733 GO:0010351 GO:0016558	fatty acid beta-oxidation; fatty acid catabolic process; intra-Golgi vesicle-mediated transport; lipid transport; lithium ion transport; protein import into peroxisome matrix; protein targeting to peroxisome; response to auxin stimulus	GO:0005052 GO:0005515	peroxisome matrix targeting signal-1 binding; protein binding	GO:0005634 GO:0005778 GO:0005829	cytosol; nucleus; peroxisomal membrane	Tetratricopeptide repeat	PEROXISOMAL TARGETING SIGNAL 1 RECEPTOR (PEX5)
Glyma.04G117400	F2332	AT5G51540.1|Symbols:|Zincin-like metalloproteases family protein|chr5:20932071-20936284 FORWARD LENGTH=706	GO:0006508 GO:0019243	methylglyoxal catabolic process to D-lactate; proteolysis	GO:0004222	metalloendopeptidase activity	GO:0005739 GO:0009507 GO:0009535	chloroplast; chloroplast thylakoid membrane; mitochondrion	Peptidase family M3	PROTEASE M3 THIMET OLIGOPEPTIDASE-RELATED
Glyma.04G123500	F2332	AT1G32750.1|Symbols:HAF01, HAF1, HAC13, GTD1, TAF1|HAC13 protein (HAC13)|chr1:11846385-11856261 REVERSE LENGTH=1919	GO:0000394 GO:0006366 GO:0009294	DNA mediated transformation; RNA splicing, via endonucleolytic cleavage and ligation; transcription from RNA polymerase II promoter	GO:0003677 GO:0004402	DNA binding; histone acetyltransferase activity	GO:0005634	nucleus	Protein of unknown function (DUF3591); Ubiquitin family; Bromodomain; TATA box-binding protein binding	TRANSCRIPTION INITIATION FACTOR TFIID
Glyma.04G126800	F1221	AT4G11160.1|Symbols:|Translation initiation factor 2, small GTP-binding protein|chr4:6803846-6806726 FORWARD LENGTH=743	GO:0006413 GO:0009165 GO:0009887 GO:0009888 GO:0010228 GO:0010638 GO:0016926 GO:0033044 GO:0050665	hydrogen peroxide biosynthetic process; nucleotide biosynthetic process; organ morphogenesis; positive regulation of organelle organization; protein desumoylation; regulation of chromosome organization; tissue development; translational initiation; vegetative to reproductive phase transition of meristem	GO:0003743 GO:0003924 GO:0005525	GTP binding; GTPase activity; translation initiation factor activity	GO:0005622	intracellular	NA	NA
Glyma.04G132000	F2332	AT1G74320.1|Symbols:|Protein kinase superfamily protein|chr1:27941192-27942903 FORWARD LENGTH=350	NA	NA	GO:0004103 GO:0016772 GO:0016773	choline kinase activity; phosphotransferase activity, alcohol group as acceptor; transferase activity, transferring phosphorus-containing groups	GO:0005737	cytoplasm	Choline/ethanolamine kinase; Choline kinase N terminus	CHOLINE/ETHANOALAMINE KINASE
Glyma.04G135000	F2332	AT3G12600.1|Symbols:atnudt16, NUDT16|nudix hydrolase homolog 16|chr3:4004809-4005995 FORWARD LENGTH=180	NA	NA	GO:0016787	hydrolase activity	GO:0005739	mitochondrion	NUDIX domain	DIPHOSPHOINOSITOL POLYPHOSPHATE PHOSPHOHYDROLASE
Glyma.04G148900	F1221	AT4G17486.1|Symbols:|PPPDE putative thiol peptidase family protein|chr4:9749992-9751201 REVERSE LENGTH=224	GO:0008150	biological process	GO:0003674	molecular function	GO:0009507	chloroplast	PPPDE putative peptidase domain	UNCHARACTERIZED
Glyma.04G149900	F2332	AT5G20060.3|Symbols:|alpha/beta-Hydrolases superfamily protein|chr5:6776800-6779447 FORWARD LENGTH=252	NA	NA	GO:0004091 GO:0016787	carboxylesterase activity; hydrolase activity	GO:0005737	cytoplasm	Phospholipase/Carboxylesterase	LYSOPHOSPHOLIPASE-RELATED
Glyma.04G152200	F1331	AT1G73930.2|Symbols:|unknown protein; CONTAINS InterPro DOMAIN/s: Protein of unknown function DUF1630 (InterPro:IPR012860); Has 35333 Blast hits to 34131 proteins in 2444 species: Archae - 798; Bacteria - 22429; Metazoa - 974; Fungi - 991; Plants - 531; Viruses - 0; Other Eukaryotes - 9610 (source: NCBI BLink).|chr1:27795347-27797534 REVERSE LENGTH=623	GO:0008150	biological process	GO:0003674	molecular function	GO:0009507	chloroplast	Docking domain of Afi1 for Arf3 in vesicle trafficking	UNCHARACTERIZED
Glyma.04G154000	F1331	AT2G24060.1|Symbols:|Translation initiation factor 3 protein|chr2:10229453-10231390 FORWARD LENGTH=312	GO:0006413 GO:0009073 GO:0009793 GO:0016226 GO:0019288 GO:0045036 GO:0045893	aromatic amino acid family biosynthetic process; embryo development ending in seed dormancy; iron-sulfur cluster assembly; isopentenyl diphosphate biosynthetic process, mevalonate-independent pathway; positive regulation of transcription, DNA-dependent; protein targeting to chloroplast; translational initiation	GO:0003743	translation initiation factor activity	GO:0009507	chloroplast	Translation initiation factor IF-3, C-terminal domain; Translation initiation factor IF-3, N-terminal domain	TRANSLATION INITIATION FACTOR IF-3
Glyma.04G158100	F1331&F2332	AT1G73990.1|Symbols:SPPA, SPPA1|signal peptide peptidase|chr1:27824465-27828807 FORWARD LENGTH=677	GO:0006465 GO:0006508 GO:0009642	proteolysis; response to light intensity; signal peptide processing	GO:0004252 GO:0008233	peptidase activity; serine-type endopeptidase activity	GO:0005886 GO:0009507 GO:0009534 GO:0009535 GO:0009941 GO:0016021	chloroplast; chloroplast envelope; chloroplast thylakoid; chloroplast thylakoid membrane; integral to membrane; plasma membrane	Peptidase family S49	ATP-DEPENDENT CLP PROTEASE PROTEOLYTIC SUBUNIT
Glyma.04G165900	F1221	AT1G18660.1|Symbols:|zinc finger (C3HC4-type RING finger) family protein|chr1:6421433-6425565 FORWARD LENGTH=486	GO:0006508 GO:0019288	isopentenyl diphosphate biosynthetic process, mevalonate-independent pathway; proteolysis	GO:0004176 GO:0008270	ATP-dependent peptidase activity; zinc ion binding	GO:0005634	nucleus	Zinc finger, C3HC4 type (RING finger); ATP-dependent protease La (LON) domain	RING FINGER PROTEIN 127
Glyma.04G182900	Shared	AT3G48190.1|Symbols:ATM, ATATM|ataxia-telangiectasia mutated|chr3:17797628-17828361 FORWARD LENGTH=3845	GO:0000003 GO:0000724 GO:0006259 GO:0006281 GO:0006310 GO:0006325 GO:0006355 GO:0007059 GO:0007062 GO:0007126 GO:0007129 GO:0007131 GO:0009887 GO:0009888 GO:0010090 GO:0010212 GO:0010332 GO:0010638 GO:0032204 GO:0032504 GO:0033044 GO:0042138 GO:0043247 GO:0043687 GO:0045132 GO:0045893	DNA metabolic process; DNA recombination; DNA repair; chromatin organization; chromosome segregation; double-strand break repair via homologous recombination; meiosis; meiotic DNA double-strand break formation; meiotic chromosome segregation; multicellular organism reproduction; organ morphogenesis; positive regulation of organelle organization; positive regulation of transcription, DNA-dependent…	GO:0000285 GO:0004674 GO:0016772 GO:0016773	1-phosphatidylinositol-3-phosphate 5-kinase activity; phosphotransferase activity, alcohol group as acceptor; protein serine/threonine kinase activity; transferase activity, transferring phosphorus-containing groups	GO:0005634 GO:0009506 GO:0009507	chloroplast; nucleus; plasmodesma	FATC domain; FAT domain; Phosphatidylinositol 3- and 4-kinase	ATAXIA TELANGIECTASIA MUTATED (ATM)-RELATED
Glyma.04G194500	F2332	AT5G50375.1|Symbols:CPI1|cyclopropyl isomerase|chr5:20511856-20513931 FORWARD LENGTH=280	GO:0000910 GO:0006084 GO:0006907 GO:0007020 GO:0009958 GO:0016126 GO:0016132	acetyl-CoA metabolic process; brassinosteroid biosynthetic process; cytokinesis; microtubule nucleation; pinocytosis; positive gravitropism; sterol biosynthetic process	GO:0047793	cycloeucalenol cycloisomerase activity	GO:0005739 GO:0005783	endoplasmic reticulum; mitochondrion	NA	NA
Glyma.04G204600	F1221	AT5G23610.1|Symbols:|BEST Arabidopsis thaliana protein match is: SWITCH1 (TAIR:AT5G51330.1); Has 170 Blast hits to 162 proteins in 36 species: Archae - 3; Bacteria - 6; Metazoa - 6; Fungi - 4; Plants - 117; Viruses - 0; Other Eukaryotes - 34 (source: NCBI BLink).|chr5:7957641-7959968 REVERSE LENGTH=499	GO:0008150	biological process	NA	NA	GO:0005634	nucleus	NA	NA
Glyma.04G242400	F1221	AT1G31130.1|Symbols:|unknown protein; FUNCTIONS IN: molecular_function unknown; INVOLVED IN: biological_process unknown; LOCATED IN: cellular_component unknown; EXPRESSED IN: 23 plant structures; EXPRESSED DURING: 13 growth stages; BEST Arabidopsis thaliana protein match is: unknown protein (TAIR:AT4G19950.1); Has 246 Blast hits to 244 proteins in 29 species: Archae - 2; Bacteria - 16; Metazoa - …	GO:0000165 GO:0008150 GO:0009814 GO:0048767	MAPK cascade; biological process; defense response, incompatible interaction; root hair elongation	GO:0003674	molecular function	GO:0005768 GO:0005794 GO:0005802 GO:0009507	Golgi apparatus; chloroplast; endosome; trans-Golgi network	NA	NA
Glyma.04G256700	F2332	AT1G35510.1|Symbols:|O-fucosyltransferase family protein|chr1:13071486-13074675 FORWARD LENGTH=568	GO:0008150	biological process	GO:0016757	transferase activity, transferring glycosyl groups	GO:0005794	Golgi apparatus	GDP-fucose protein O-fucosyltransferase	NA
Glyma.05G015400	F1221	AT1G68710.1|Symbols:|ATPase E1-E2 type family protein / haloacid dehalogenase-like hydrolase family protein|chr1:25793498-25797975 REVERSE LENGTH=1200	GO:0006812 GO:0008152 GO:0015914	cation transport; metabolic process; phospholipid transport	GO:0000166 GO:0000287 GO:0003824 GO:0004012 GO:0005524 GO:0015662 GO:0016820 GO:0046872	ATP binding; ATPase activity, coupled to transmembrane movement of ions, phosphorylative mechanism; catalytic activity; hydrolase activity, acting on acid anhydrides, catalyzing transmembrane movement of substances; magnesium ion binding; metal ion binding; nucleotide binding; phospholipid-translocating ATPase activity	GO:0016020 GO:0016021	integral to membrane; membrane	E1-E2 ATPase; haloacid dehalogenase-like hydrolase	FAMILY NOT NAMED
Glyma.05G089900	F1221	AT3G03773.1|Symbols:|HSP20-like chaperones superfamily protein|chr3:951885-953490 FORWARD LENGTH=150	GO:0008150	biological process	GO:0003674	molecular function	GO:0005634 GO:0009507	chloroplast; nucleus	CS domain	TELOMERASE-BINDING PROTEIN P23 (HSP90 CO-CHAPERONE)
Glyma.05G090000	F2332	AT3G62800.3|Symbols:|double-stranded-RNA-binding protein 4|chr3:23225749-23227163 REVERSE LENGTH=329	GO:0010267 GO:0035196 GO:0051607 GO:0060145 GO:0070919	defense response to virus; production of miRNAs involved in gene silencing by miRNA; production of siRNA involved in chromatin silencing by small RNA; production of ta-siRNAs involved in RNA interference; viral gene silencing in virus induced gene silencing	GO:0003723 GO:0003725 GO:0005515	RNA binding; double-stranded RNA binding; protein binding	GO:0005622 GO:0005634 GO:0005737	cytoplasm; intracellular; nucleus	Double-stranded RNA binding motif	EUKARYOTE SPECIFIC DSRNA BINDING PROTEIN
Glyma.05G091300	F1221&F2332	AT5G66140.1|Symbols:PAD2|proteasome alpha subunit D2|chr5:26437445-26438677 REVERSE LENGTH=250	GO:0006511 GO:0051603	proteolysis involved in cellular protein catabolic process; ubiquitin-dependent protein catabolic process	GO:0004175 GO:0004298 GO:0008233	endopeptidase activity; peptidase activity; threonine-type endopeptidase activity	GO:0000502 GO:0005737 GO:0005773 GO:0005839 GO:0009507 GO:0019773	chloroplast; cytoplasm; proteasome complex; proteasome core complex; proteasome core complex, alpha-subunit complex; vacuole	Glycosyl hydrolase family 1; Proteasome subunit A N-terminal signature	PROTEASOME SUBUNIT ALPHA/BETA
Glyma.05G093300	F1331	AT3G51690.1|Symbols:|PIF1 helicase|chr3:19176731-19178107 REVERSE LENGTH=331	GO:0008150	biological process	GO:0003674	molecular function	GO:0005634	nucleus	PIF1-like helicase	UNCHARACTERIZED
Glyma.05G093400	F1331	NA	NA	NA	NA	NA	NA	NA	NA	UNCHARACTERIZED
Glyma.05G098400	F1331&F2332	AT1G53903.1|Symbols:|Protein of unknown function (DUF581)|chr1:20132363-20132842 FORWARD LENGTH=126	NA	NA	NA	NA	GO:0005739	mitochondrion	Protein of unknown function (DUF581)	NA
Glyma.05G098500	F1331&F2332	AT3G57760.3|Symbols:|Protein kinase superfamily protein|chr3:21395983-21397119 FORWARD LENGTH=378	GO:0006468 GO:0009407 GO:0010583	protein phosphorylation; response to cyclopentenone; toxin catabolic process	GO:0004672 GO:0005524 GO:0016772	ATP binding; protein kinase activity; transferase activity, transferring phosphorus-containing groups	GO:0005634	nucleus	Protein kinase domain	LEUCINE-RICH REPEAT RECEPTOR-LIKE PROTEIN KINASE
Glyma.05G111200	F1221	NA	NA	NA	NA	NA	NA	NA	NA	NA
Glyma.05G112800	F1331	AT1G12010.1|Symbols:|2-oxoglutarate (2OG) and Fe(II)-dependent oxygenase superfamily protein|chr1:4056274-4057670 FORWARD LENGTH=320	GO:0009693 GO:0055114 GO:0071398	cellular response to fatty acid; ethylene biosynthetic process; oxidation-reduction process	GO:0009815 GO:0016491 GO:0016706	1-aminocyclopropane-1-carboxylate oxidase activity; oxidoreductase activity; oxidoreductase activity, acting on paired donors, with incorporation or reduction of molecular oxygen, 2-oxoglutarate as one donor, and incorporation of one atom each of oxygen into both donors	GO:0005737	cytoplasm	NA	NA
Glyma.05G168600	F1221	AT1G71220.1|Symbols:EBS1, UGGT, PSL2|UDP-glucose:glycoprotein glucosyltransferases;transferases, transferring hexosyl groups;transferases, transferring glycosyl groups|chr1:26841664-26851730 FORWARD LENGTH=1613	GO:0006486 GO:0009626 GO:0009627 GO:0009751 GO:0010204 GO:0016051 GO:0034976 GO:0046283	anthocyanin-containing compound metabolic process; carbohydrate biosynthetic process; defense response signaling pathway, resistance gene-independent; plant-type hypersensitive response; protein glycosylation; response to endoplasmic reticulum stress; response to salicylic acid stimulus; systemic acquired resistance	GO:0003980 GO:0016757 GO:0016758	UDP-glucose:glycoprotein glucosyltransferase activity; transferase activity, transferring glycosyl groups; transferase activity, transferring hexosyl groups	GO:0005783 GO:0009507	chloroplast; endoplasmic reticulum	UDP-glucose:Glycoprotein Glucosyltransferase	UDP-GLUCOSE GLYCOPROTEIN:GLUCOSYLTRANSFERASE
Glyma.05G196800	F1221&F2332	AT4G24290.2|Symbols:|MAC/Perforin domain-containing protein|chr4:12594856-12597815 FORWARD LENGTH=606	GO:0008150	biological process	GO:0003674	molecular function	GO:0005576 GO:0005886	extracellular region; plasma membrane	MAC/Perforin domain	FAMILY NOT NAMED
Glyma.05G200700	F1331	AT5G13300.1|Symbols:SFC, VAN3, AGD3|ARF GTPase-activating protein|chr5:4255923-4262018 REVERSE LENGTH=827	GO:0000278 GO:0003002 GO:0006897 GO:0007155 GO:0009733 GO:0009855 GO:0009887 GO:0009888 GO:0009944 GO:0009965 GO:0010014 GO:0010051 GO:0010087 GO:0010089 GO:0010090 GO:0010638 GO:0016049 GO:0033043 GO:0033044 GO:0045010 GO:0045595 GO:0048439 GO:0048449 GO:0048519 GO:0048589 GO:0048765 GO:0071555	actin nucleation; cell adhesion; cell growth; cell wall organization; determination of bilateral symmetry; developmental growth; endocytosis; floral organ formation; flower morphogenesis; leaf morphogenesis; meristem initiation; mitotic cell cycle; negative regulation of biological process; organ morphogenesis; phloem or xylem histogenesis; polarity specification of adaxial/abaxial axis; positive…	GO:0005515 GO:0005543 GO:0008060 GO:0008270 GO:0035091	ARF GTPase activator activity; phosphatidylinositol binding; phospholipid binding; protein binding; zinc ion binding	GO:0005794 GO:0005829 GO:0005886 GO:0030140	Golgi apparatus; cytosol; plasma membrane; trans-Golgi network transport vesicle	PH domain; Ankyrin repeat; BAR domain; Putative GTPase activating protein for Arf	CENTAURIN/ARF
Glyma.05G221100	F1221	AT5G35360.1|Symbols:CAC2|acetyl Co-enzyme a carboxylase biotin carboxylase subunit|chr5:13584300-13588268 FORWARD LENGTH=537	GO:0000271 GO:0006084 GO:0006633 GO:0008152 GO:0009611 GO:0009805 GO:0009825 GO:0009932 GO:0010817 GO:0016126 GO:0016132 GO:0043481 GO:0048767 GO:0071555	acetyl-CoA metabolic process; anthocyanin accumulation in tissues in response to UV light; brassinosteroid biosynthetic process; cell tip growth; cell wall organization; coumarin biosynthetic process; fatty acid biosynthetic process; metabolic process; multidimensional cell growth; polysaccharide biosynthetic process; regulation of hormone levels; response to wounding; root hair elongation; stero…	GO:0003824 GO:0003989 GO:0004075 GO:0005524 GO:0016874 GO:0046872	ATP binding; acetyl-CoA carboxylase activity; biotin carboxylase activity; catalytic activity; ligase activity; metal ion binding	GO:0009507 GO:0009570 GO:0009941	chloroplast; chloroplast envelope; chloroplast stroma	Biotin carboxylase C-terminal domain; Carbamoyl-phosphate synthase L chain, ATP binding domain; Carbamoyl-phosphate synthase L chain, N-terminal domain	CARBOXYLASE:PYRUVATE/ACETYL-COA/PROPIONYL-COA CARBOXYLASE
Glyma.06G040200	F1331	NA	NA	NA	NA	NA	NA	NA	NA	NA
Glyma.06G045200	F2332	AT5G43130.1|Symbols:TAF4, TAF4B|TBP-associated factor 4|chr5:17315608-17321144 REVERSE LENGTH=823	GO:0006352 GO:0009630	DNA-dependent transcription, initiation; gravitropism	NA	NA	GO:0005634 GO:0005669	nucleus; transcription factor TFIID complex	RCD1-SRO-TAF4 (RST) plant domain; Transcription initiation factor TFIID component TAF4 family	FAMILY NOT NAMED
Glyma.06G067100	F1331	AT4G32160.1|Symbols:|Phox (PX) domain-containing protein|chr4:15529056-15532892 FORWARD LENGTH=723	GO:0007154 GO:0007165	cell communication; signal transduction	GO:0035091	phosphatidylinositol binding	GO:0005576	extracellular region	PX domain	SORTING NEXIN
Glyma.06G097100	F1221	AT1G09710.1|Symbols:|Homeodomain-like superfamily protein|chr1:3141119-3144232 FORWARD LENGTH=610	NA	NA	GO:0003677	DNA binding	GO:0005634	nucleus	Myb-like DNA-binding domain	NA
Glyma.06G181000	F1221&F1331	AT4G38120.1|Symbols:|ARM repeat superfamily protein|chr4:17888668-17896060 REVERSE LENGTH=1165	GO:0008150	biological process	NA	NA	GO:0005634 GO:0005739 GO:0005774	mitochondrion; nucleus; vacuolar membrane	NA	MALARIA ANTIGEN-RELATED
Glyma.06G181900	F1331	AT3G62270.1|Symbols:|HCO3- transporter family|chr3:23042528-23045633 REVERSE LENGTH=703	GO:0006820 GO:0006826 GO:0010106 GO:0010167 GO:0015706 GO:0052541 GO:0052546	anion transport; cell wall pectin metabolic process; cellular response to iron ion starvation; iron ion transport; nitrate transport; plant-type cell wall cellulose metabolic process; response to nitrate	GO:0005452 GO:0015301	anion:anion antiporter activity; inorganic anion exchanger activity	GO:0016020 GO:0016021	integral to membrane; membrane	HCO3- transporter family	ANION EXCHANGE PROTEIN
Glyma.06G184100	F1221	AT1G23820.1|Symbols:SPDS1|spermidine synthase 1|chr1:8420278-8422724 FORWARD LENGTH=378	GO:0008295	spermidine biosynthetic process	GO:0003824 GO:0004766 GO:0005515	catalytic activity; protein binding; spermidine synthase activity	GO:0005829 GO:0009507	chloroplast; cytosol	Spermine/spermidine synthase	SPERMIDINE/SPERMINE SYNTHASE
Glyma.06G202800	F1331	NA	NA	NA	NA	NA	NA	NA	NA	NA
Glyma.06G210000	F2332	AT5G41220.1|Symbols:ATGSTT3, GST10C, GSTT3|glutathione S-transferase THETA 3|chr5:16494560-16496969 REVERSE LENGTH=590	GO:0009407	toxin catabolic process	GO:0004364	glutathione transferase activity	GO:0005737	cytoplasm	NA	NA
Glyma.06G211400	F1221	AT5G22950.1|Symbols:VPS24.1|SNF7 family protein|chr5:7681380-7682720 FORWARD LENGTH=229	GO:0006623 GO:0015031 GO:0016192	protein targeting to vacuole; protein transport; vesicle-mediated transport	NA	NA	GO:0000815 GO:0005634	ESCRT III complex; nucleus	Snf7	CHARGED MULTIVESICULAR BODY PROTEIN
Glyma.06G217200	F2332	AT1G08750.3|Symbols:|Peptidase C13 family|chr1:2801283-2804392 FORWARD LENGTH=388	GO:0006508 GO:0016126 GO:0046520	proteolysis; sphingoid biosynthetic process; sterol biosynthetic process	GO:0003923 GO:0004197	GPI-anchor transamidase activity; cysteine-type endopeptidase activity	GO:0005783	endoplasmic reticulum	Peptidase C13 family	HEMOGLOBINASE FAMILY MEMBER
Glyma.06G217400	F1221&F2332	AT2G24120.1|Symbols:PDE319, SCA3|DNA/RNA polymerases superfamily protein|chr2:10249358-10254530 REVERSE LENGTH=993	GO:0006351	transcription, DNA-dependent	GO:0003677 GO:0003899 GO:0005515	DNA-directed RNA polymerase activity; DNA binding; protein binding	GO:0005739 GO:0009507	chloroplast; mitochondrion	DNA-dependent RNA polymerase	DNA-DIRECTED RNA POLYMERASE, MITOCHONDRIAL
Glyma.06G218700	F1221	NA	NA	NA	NA	NA	NA	NA	NA	NA
Glyma.06G221900	F1221&F2332	AT2G26670.1|Symbols:HY1, ATHO1, HO1, TED4, GUN2, HY6|Plant haem oxygenase (decyclizing) family protein|chr2:11341816-11343394 FORWARD LENGTH=282	GO:0006788 GO:0009585 GO:0009813 GO:0010019 GO:0010024 GO:0010075 GO:0016117 GO:0071494	carotenoid biosynthetic process; cellular response to UV-C; chloroplast-nucleus signaling pathway; flavonoid biosynthetic process; heme oxidation; phytochromobilin biosynthetic process; red, far-red light phototransduction; regulation of meristem growth	GO:0004392 GO:0020037	heme binding; heme oxygenase (decyclizing) activity	GO:0009507	chloroplast	Heme oxygenase	HEME OXYGENASE
Glyma.06G222100	F1221	AT5G51200.1|Symbols:|Protein of unknown function (DUF3414)|chr5:20804926-20819408 FORWARD LENGTH=1838	GO:0008150	biological process	GO:0005515	protein binding	GO:0005634 GO:0005635 GO:0009507	chloroplast; nuclear envelope; nucleus	Protein of unknown function (DUF3414)	NA
Glyma.06G222300	F1221	NA	NA	NA	NA	NA	NA	NA	RNA recognition motif. (a.k.a. RRM, RBD, or RNP domain)	NA
Glyma.06G225600	F2332	AT2G24060.1|Symbols:|Translation initiation factor 3 protein|chr2:10229453-10231390 FORWARD LENGTH=312	GO:0006413 GO:0009073 GO:0009793 GO:0016226 GO:0019288 GO:0045036 GO:0045893	aromatic amino acid family biosynthetic process; embryo development ending in seed dormancy; iron-sulfur cluster assembly; isopentenyl diphosphate biosynthetic process, mevalonate-independent pathway; positive regulation of transcription, DNA-dependent; protein targeting to chloroplast; translational initiation	GO:0003743	translation initiation factor activity	GO:0009507	chloroplast	Translation initiation factor IF-3, C-terminal domain	NA
Glyma.06G228500	F2332	NA	NA	NA	NA	NA	NA	NA	NA	UNCHARACTERIZED
Glyma.06G228600	F2332	AT3G51700.1|Symbols:|PIF1 helicase|chr3:19179443-19181145 REVERSE LENGTH=344	GO:0008150	biological process	GO:0003674	molecular function	GO:0005634	nucleus	PIF1-like helicase	UNCHARACTERIZED
Glyma.06G237300	F1331	AT5G23120.1|Symbols:HCF136|photosystem II stability/assembly factor, chloroplast (HCF136)|chr5:7778154-7780463 FORWARD LENGTH=403	GO:0006098 GO:0006364 GO:0006461 GO:0009637 GO:0009657 GO:0009902 GO:0010027 GO:0010114 GO:0010207 GO:0010218 GO:0010304 GO:0015995 GO:0016117 GO:0034660 GO:0035304 GO:0042744 GO:0042793 GO:0045893 GO:0046686	PSII associated light-harvesting complex II catabolic process; carotenoid biosynthetic process; chlorophyll biosynthetic process; chloroplast relocation; hydrogen peroxide catabolic process; ncRNA metabolic process; pentose-phosphate shunt; photosystem II assembly; plastid organization; positive regulation of transcription, DNA-dependent; protein complex assembly; rRNA processing; regulation of p…	NA	NA	GO:0009507 GO:0009533 GO:0009534 GO:0009535 GO:0009543 GO:0009570 GO:0009579 GO:0009941 GO:0030095 GO:0031977	chloroplast; chloroplast envelope; chloroplast photosystem II; chloroplast stroma; chloroplast stromal thylakoid; chloroplast thylakoid; chloroplast thylakoid lumen; chloroplast thylakoid membrane; thylakoid; thylakoid lumen	NA	NA
Glyma.06G237400	F1331	AT1G14480.2|Symbols:|Ankyrin repeat family protein|chr1:4956404-4957888 FORWARD LENGTH=398	GO:0008150	biological process	NA	NA	GO:0005575	cellular component	NA	ANKYRIN REPEAT AND PROTEIN KINASE DOMAIN-CONTAINING PROTEIN
Glyma.06G237700	F1331	AT5G53920.1|Symbols:|ribosomal protein L11 methyltransferase-related|chr5:21892124-21894087 FORWARD LENGTH=371	GO:0006479 GO:0006744	protein methylation; ubiquinone biosynthetic process	GO:0008276	protein methyltransferase activity	GO:0005737	cytoplasm	Ribosomal protein L11 methyltransferase (PrmA)	METHYLTRANSFERASE
Glyma.06G239400	F2332	AT2G39730.2|Symbols:RCA|rubisco activase|chr2:16571046-16573345 REVERSE LENGTH=446	GO:0000165 GO:0006612 GO:0009409 GO:0009416 GO:0009595 GO:0009637 GO:0009644 GO:0009697 GO:0009744 GO:0009753 GO:0009814 GO:0009862 GO:0009867 GO:0010114 GO:0010150 GO:0010155 GO:0010200 GO:0010218 GO:0010310 GO:0010363 GO:0019684 GO:0031348 GO:0042742 GO:0043900 GO:0050832	MAPK cascade; defense response, incompatible interaction; defense response to bacterium; defense response to fungus; detection of biotic stimulus; jasmonic acid mediated signaling pathway; leaf senescence; negative regulation of defense response; photosynthesis, light reaction; protein targeting to membrane; regulation of hydrogen peroxide metabolic process; regulation of multi-organism process; …	GO:0005524 GO:0030234 GO:0043531 GO:0046863	ADP binding; ATP binding; enzyme regulator activity; ribulose-1,5-bisphosphate carboxylase/oxygenase activator activity	GO:0005618 GO:0005634 GO:0009507 GO:0009535 GO:0009570 GO:0009579 GO:0009941 GO:0010287 GO:0010319 GO:0016020 GO:0048046	apoplast; cell wall; chloroplast; chloroplast envelope; chloroplast stroma; chloroplast thylakoid membrane; membrane; nucleus; plastoglobule; stromule; thylakoid	NA	AAA FAMILY ATPASE
Glyma.06G250300	F1221	AT2G20825.1|Symbols:ULT2|Developmental regulator, ULTRAPETALA|chr2:8965845-8966795 REVERSE LENGTH=228	GO:0008150	biological process	GO:0003677	DNA binding	GO:0005634 GO:0005829	cytosol; nucleus	NA	NA
Glyma.06G252300	F1331	AT1G80410.1|Symbols:EMB2753|tetratricopeptide repeat (TPR)-containing protein|chr1:30227963-30234832 REVERSE LENGTH=897	GO:0009793 GO:0010228	embryo development ending in seed dormancy; vegetative to reproductive phase transition of meristem	NA	NA	GO:0005634 GO:0005829 GO:0009506 GO:0016020	cytosol; membrane; nucleus; plasmodesma	Tetratricopeptide repeat	N-TERMINAL ACETLYTRANSFERASE-RELATED; ;
Glyma.06G258400	F1221	AT4G27290.1|Symbols:|S-locus lectin protein kinase family protein|chr4:13666281-13669202 FORWARD LENGTH=783	GO:0006468 GO:0048544 GO:0048765	protein phosphorylation; recognition of pollen; root hair cell differentiation	GO:0004672 GO:0004674 GO:0004713 GO:0005524 GO:0016772 GO:0030246	ATP binding; carbohydrate binding; protein kinase activity; protein serine/threonine kinase activity; protein tyrosine kinase activity; transferase activity, transferring phosphorus-containing groups	GO:0005886	plasma membrane	S-locus glycoprotein family; Protein tyrosine kinase; PAN-like domain; D-mannose binding lectin	LEUCINE-RICH REPEAT RECEPTOR-LIKE PROTEIN KINASE
Glyma.06G261200	F1221	AT4G27290.1|Symbols:|S-locus lectin protein kinase family protein|chr4:13666281-13669202 FORWARD LENGTH=783	GO:0006468 GO:0048544 GO:0048765	protein phosphorylation; recognition of pollen; root hair cell differentiation	GO:0004672 GO:0004674 GO:0004713 GO:0005524 GO:0016772 GO:0030246	ATP binding; carbohydrate binding; protein kinase activity; protein serine/threonine kinase activity; protein tyrosine kinase activity; transferase activity, transferring phosphorus-containing groups	GO:0005886	plasma membrane	S-locus glycoprotein family; PAN-like domain; D-mannose binding lectin; Protein tyrosine kinase	LEUCINE-RICH REPEAT RECEPTOR-LIKE PROTEIN KINASE
Glyma.06G273400	F1331	AT5G50260.1|Symbols:|Cysteine proteinases superfamily protein|chr5:20455605-20456862 FORWARD LENGTH=361	GO:0006508	proteolysis	GO:0008234	cysteine-type peptidase activity	GO:0005576	extracellular region	Cathepsin propeptide inhibitor domain (I29); Papain family cysteine protease	CYSTEINE PROTEASE FAMILY C1-RELATED
Glyma.06G286700	F2332	AT4G35160.1|Symbols:|O-methyltransferase family protein|chr4:16730989-16732808 REVERSE LENGTH=382	NA	NA	GO:0008168 GO:0008171 GO:0046983	O-methyltransferase activity; methyltransferase activity; protein dimerization activity	GO:0005634 GO:0005829	cytosol; nucleus	O-methyltransferase; Dimerisation domain	O-METHYLTRANSFERASE
Glyma.06G294000	F2332	AT1G03670.1|Symbols:|ankyrin repeat family protein|chr1:914222-916222 REVERSE LENGTH=616	GO:0008150	biological process	GO:0003674	molecular function	GO:0005575	cellular component	NA	NA
Glyma.07G030100	F2332	AT1G80100.1|Symbols:AHP6, HP6|histidine phosphotransfer protein 6|chr1:30133818-30134652 FORWARD LENGTH=154	GO:0000160 GO:0009735 GO:0009736 GO:0010089	cytokinin mediated signaling pathway; phosphorelay signal transduction system; response to cytokinin stimulus; xylem development	GO:0004871 GO:0016772	signal transducer activity; transferase activity, transferring phosphorus-containing groups	GO:0005739	mitochondrion	Hpt domain	NA
Glyma.07G041500	F1221	AT1G17370.1|Symbols:UBP1B|oligouridylate binding protein 1B|chr1:5951842-5954825 REVERSE LENGTH=419	NA	NA	GO:0000166 GO:0003676 GO:0003730	mRNA 3'-UTR binding; nucleic acid binding; nucleotide binding	NA	NA	RNA recognition motif. (a.k.a. RRM, RBD, or RNP domain)	FAMILY NOT NAMED
Glyma.07G041600	F1221	NA	NA	NA	NA	NA	NA	NA	NA	NA
Glyma.07G070700	F1221	AT4G00450.1|Symbols:CRP, CCT|RNA polymerase II transcription mediators|chr4:202425-210666 FORWARD LENGTH=2253	GO:0006357 GO:0006487 GO:0040034 GO:0048573 GO:0090213	photoperiodism, flowering; protein N-linked glycosylation; regulation of development, heterochronic; regulation of radial pattern formation; regulation of transcription from RNA polymerase II promoter	GO:0001104	RNA polymerase II transcription cofactor activity	GO:0005634	nucleus	Transcription mediator complex subunit Med12	NA
Glyma.07G111100	F1221	AT2G44930.1|Symbols:|Plant protein of unknown function (DUF247)|chr2:18529700-18531671 REVERSE LENGTH=515	GO:0008150	biological process	GO:0003674	molecular function	GO:0005886	plasma membrane	Plant protein of unknown function	NA
Glyma.07G119900	F2332	AT1G22860.1|Symbols:|Vacuolar sorting protein 39|chr1:8083400-8088867 FORWARD LENGTH=961	GO:0006886 GO:0016192	intracellular protein transport; vesicle-mediated transport	GO:0005083	small GTPase regulator activity	GO:0005737 GO:0005829	cytoplasm; cytosol	Region in Clathrin and VPS; Vacuolar sorting protein 39 domain 2; Vacuolar sorting protein 39 domain 1; CNH domain	CNH DOMAIN CONTAINING
Glyma.07G120000	F2332	NA	NA	NA	NA	NA	NA	NA	NA	NA
Glyma.07G125300	F1221&F2332	AT5G45140.1|Symbols:NRPC2|nuclear RNA polymerase C2|chr5:18247416-18257713 REVERSE LENGTH=1161	GO:0006351 GO:0009560	embryo sac egg cell differentiation; transcription, DNA-dependent	GO:0003677 GO:0003899 GO:0032549	DNA-directed RNA polymerase activity; DNA binding; ribonucleoside binding	GO:0009507	chloroplast	RNA polymerase Rpb2, domain 2; RNA polymerase Rpb2, domain 3; RNA polymerase Rpb2, domain 7; RNA polymerase Rpb2, domain 5; RNA polymerase Rpb2, domain 4; RNA polymerase beta subunit; RNA polymerase Rpb2, domain 6	DNA-DIRECTED RNA POLYMERASE I SUBUNIT 2
Glyma.07G137600	F1221	NA	NA	NA	NA	NA	NA	NA	NA	NA
Glyma.07G137700	F1221	NA	NA	NA	NA	NA	NA	NA	NA	NA
Glyma.07G149900	F2332	AT5G01460.1|Symbols:|LMBR1-like membrane protein|chr5:186823-190008 FORWARD LENGTH=509	NA	NA	NA	NA	GO:0005576 GO:0005886 GO:0016020	extracellular region; membrane; plasma membrane	LMBR1-like membrane protein	NA
Glyma.07G151400	F1331	AT5G05570.2|Symbols:|transducin family protein / WD-40 repeat family protein|chr5:1656766-1663728 FORWARD LENGTH=1099	GO:0016192 GO:0032259	methylation; vesicle-mediated transport	GO:0000166 GO:0003676 GO:0008168	methyltransferase activity; nucleic acid binding; nucleotide binding	GO:0005634 GO:0005886 GO:0016021	integral to membrane; nucleus; plasma membrane	Synaptobrevin; WD domain, G-beta repeat	LETHAL(2) GIANT LARVAE PROTEIN
Glyma.07G157700	F1331	AT3G51700.1|Symbols:|PIF1 helicase|chr3:19179443-19181145 REVERSE LENGTH=344	GO:0008150	biological process	GO:0003674	molecular function	GO:0005634	nucleus	PIF1-like helicase	UNCHARACTERIZED
Glyma.07G170200	F1221	AT1G68070.1|Symbols:|Zinc finger, C3HC4 type (RING finger) family protein|chr1:25515412-25516767 REVERSE LENGTH=343	GO:0006661	phosphatidylinositol biosynthetic process	GO:0008270	zinc ion binding	GO:0005774	vacuolar membrane	Zinc finger, C3HC4 type (RING finger)	CLEAVAGE AND POLYADENYLATION SPECIFICITY FACTOR
Glyma.07G171500	F1331	NA	NA	NA	NA	NA	NA	NA	Aspartyl protease	GAG/POL/ENV POLYPROTEIN
Glyma.08G018400	F1331	AT4G11270.1|Symbols:|Transducin/WD40 repeat-like superfamily protein|chr4:6854461-6859490 FORWARD LENGTH=1446	GO:0006486 GO:0008150	biological process; protein glycosylation	GO:0000166	nucleotide binding	GO:0005829	cytosol	WD domain, G-beta repeat	F-BOX AND WD40 DOMAIN PROTEIN
Glyma.08G052000	F2332	AT1G18100.1|Symbols:E12A11, MFT|PEBP (phosphatidylethanolamine-binding protein) family protein|chr1:6228049-6230110 REVERSE LENGTH=173	GO:0009737 GO:0010030 GO:0046685	positive regulation of seed germination; response to abscisic acid stimulus; response to arsenic-containing substance	GO:0008429	phosphatidylethanolamine binding	GO:0005634 GO:0005737	cytoplasm; nucleus	Phosphatidylethanolamine-binding protein	PHOSPHATIDYLETHANOLAMINE-BINDING PROTEIN
Glyma.08G143200	F1331	AT4G39420.2|Symbols:|unknown protein; INVOLVED IN: biological_process unknown; LOCATED IN: cellular_component unknown; EXPRESSED IN: leaf; EXPRESSED DURING: LP.04 four leaves visible, LP.02 two leaves visible; Has 20 Blast hits to 19 proteins in 8 species: Archae - 0; Bacteria - 0; Metazoa - 0; Fungi - 0; Plants - 20; Viruses - 0; Other Eukaryotes - 0 (source: NCBI BLink).|chr4:18339731-18354701 …	GO:0008150	biological process	NA	NA	GO:0005575	cellular component	NA	UNCHARACTERIZED
Glyma.08G219200	F1331	AT1G73060.1|Symbols:LPA3|Low PSII Accumulation 3|chr1:27479027-27481258 FORWARD LENGTH=358	GO:0009073 GO:0010207 GO:0016226	aromatic amino acid family biosynthetic process; iron-sulfur cluster assembly; photosystem II assembly	GO:0003674	molecular function	GO:0009507 GO:0009570 GO:0009571	chloroplast; chloroplast stroma; proplastid stroma	Domain of unknown function (DUF1995)	NA
Glyma.08G227000	F1221	AT3G56850.1|Symbols:AREB3, DPBF3|ABA-responsive element binding protein 3|chr3:21046554-21047894 REVERSE LENGTH=297	GO:0006355 GO:0009737 GO:0009738 GO:0045893	abscisic acid mediated signaling pathway; positive regulation of transcription, DNA-dependent; regulation of transcription, DNA-dependent; response to abscisic acid stimulus	GO:0003677 GO:0003700 GO:0043565 GO:0046983	DNA binding; protein dimerization activity; sequence-specific DNA binding; sequence-specific DNA binding transcription factor activity	GO:0005634	nucleus	bZIP transcription factor	CAMP-RESPONSE ELEMENT BINDING PROTEIN-RELATED
Glyma.08G228300	F2332	AT5G17770.1|Symbols:ATCBR, CBR1, CBR|NADH:cytochrome B5 reductase 1|chr5:5864543-5866495 REVERSE LENGTH=281	GO:0006499 GO:0022900 GO:0042732 GO:0055114	D-xylose metabolic process; N-terminal protein myristoylation; electron transport chain; oxidation-reduction process	GO:0004128 GO:0016491	cytochrome-b5 reductase activity, acting on NAD(P)H; oxidoreductase activity	GO:0005737 GO:0005783 GO:0005886 GO:0009505	cytoplasm; endoplasmic reticulum; plant-type cell wall; plasma membrane	Oxidoreductase FAD-binding domain; Oxidoreductase NAD-binding domain	NADH-CYTOCHROME B5 REDUCTASE
Glyma.08G233600	F1331	AT1G79350.1|Symbols:EMB1135|RING/FYVE/PHD zinc finger superfamily protein|chr1:29844829-29853215 REVERSE LENGTH=1295	GO:0006355 GO:0009793	embryo development ending in seed dormancy; regulation of transcription, DNA-dependent	GO:0003677 GO:0008270	DNA binding; zinc ion binding	GO:0005634 GO:0005829	cytosol; nucleus	NA	STRAWBERRY NOTCH-RELATED
Glyma.08G234700	F1221	AT1G54310.2|Symbols:|S-adenosyl-L-methionine-dependent methyltransferases superfamily protein|chr1:20273567-20275449 FORWARD LENGTH=454	NA	NA	GO:0003723 GO:0008168	RNA binding; methyltransferase activity	GO:0005737 GO:0005886 GO:0009507	chloroplast; cytoplasm; plasma membrane	S-adenosylmethionine-dependent methyltransferase	RNA M5U METHYLTRANSFERASE FAMILY
Glyma.08G234800	F1221	NA	NA	NA	NA	NA	NA	NA	RNA recognition motif. (a.k.a. RRM, RBD, or RNP domain)	NA
Glyma.08G236600	F2332	NA	NA	NA	NA	NA	NA	NA	Endonuclease/Exonuclease/phosphatase family	NA
Glyma.08G236700	F2332	AT3G22270.1|Symbols:|Topoisomerase II-associated protein PAT1|chr3:7874480-7877857 FORWARD LENGTH=782	GO:0008150	biological process	GO:0003674	molecular function	GO:0005575	cellular component	NA	TOPOISOMERASE II-ASSOCIATED PROTEIN PAT1
Glyma.08G247100	F1221	AT5G39090.1|Symbols:|HXXXD-type acyl-transferase family protein|chr5:15643612-15644958 FORWARD LENGTH=448	GO:0015824	proline transport	GO:0016740 GO:0016747	transferase activity; transferase activity, transferring acyl groups other than amino-acyl groups	GO:0009507	chloroplast	Transferase family	NA
Glyma.08G253900	F1221	AT5G38840.1|Symbols:|SMAD/FHA domain-containing protein _x0001_|chr5:15551329-15554846 FORWARD LENGTH=735	GO:0008150	biological process	GO:0003674	molecular function	GO:0005634 GO:0016020	membrane; nucleus	FHA domain	NUCLEAR INHIBITOR OF PROTEIN PHOSPHATASE-1
Glyma.08G278700	F1331	AT5G10520.1|Symbols:RBK1|ROP binding protein kinases 1|chr5:3320584-3322649 REVERSE LENGTH=467	GO:0006468 GO:0009612 GO:0009623 GO:0009814 GO:0019722 GO:0071369	calcium-mediated signaling; cellular response to ethylene stimulus; defense response, incompatible interaction; protein phosphorylation; response to mechanical stimulus; response to parasitic fungus	GO:0004672 GO:0004674 GO:0005524 GO:0016301 GO:0016772 GO:0051020	ATP binding; GTPase binding; kinase activity; protein kinase activity; protein serine/threonine kinase activity; transferase activity, transferring phosphorus-containing groups	GO:0005634 GO:0005737 GO:0005829 GO:0012505	cytoplasm; cytosol; endomembrane system; nucleus	Protein kinase domain	LEUCINE-RICH REPEAT RECEPTOR-LIKE PROTEIN KINASE
Glyma.08G291800	F1331	AT3G16610.1|Symbols:|pentatricopeptide (PPR) repeat-containing protein|chr3:5656371-5658335 REVERSE LENGTH=654	GO:0006302 GO:0006312 GO:0007062 GO:0007129 GO:0007131 GO:0008150 GO:0042138 GO:0045132	biological process; double-strand break repair; meiotic DNA double-strand break formation; meiotic chromosome segregation; mitotic recombination; reciprocal meiotic recombination; sister chromatid cohesion; synapsis	GO:0003674	molecular function	GO:0005739	mitochondrion	Helicase conserved C-terminal domain; DEAD/DEAH box helicase; PPR repeat	FAMILY NOT NAMED
Glyma.08G309300	F1331	AT2G42910.1|Symbols:|Phosphoribosyltransferase family protein|chr2:17856396-17858394 FORWARD LENGTH=337	GO:0006783 GO:0009116 GO:0009165 GO:0009220	heme biosynthetic process; nucleoside metabolic process; nucleotide biosynthetic process; pyrimidine ribonucleotide biosynthetic process	GO:0000287 GO:0004749	magnesium ion binding; ribose phosphate diphosphokinase activity	GO:0005737 GO:0005829 GO:0005886 GO:0009506	cytoplasm; cytosol; plasma membrane; plasmodesma	Phosphoribosyl transferase domain	RIBOSE-PHOSPHATE PYROPHOSPHOKINASE
Glyma.08G348400	F2332	AT3G07220.1|Symbols:|SMAD/FHA domain-containing protein _x0001_|chr3:2297968-2299407 FORWARD LENGTH=320	GO:0008150	biological process	NA	NA	GO:0005634	nucleus	FHA domain	MICROSPHERULE PROTEIN 1
Glyma.09G020900	F2332	AT1G36320.1|Symbols:|unknown protein; BEST Arabidopsis thaliana protein match is: unknown protein (TAIR:AT4G37920.1); Has 93 Blast hits to 90 proteins in 22 species: Archae - 0; Bacteria - 0; Metazoa - 0; Fungi - 0; Plants - 85; Viruses - 0; Other Eukaryotes - 8 (source: NCBI BLink).|chr1:13671876-13673939 FORWARD LENGTH=414	GO:0008150 GO:0009073 GO:0016226	aromatic amino acid family biosynthetic process; biological process; iron-sulfur cluster assembly	GO:0003674	molecular function	GO:0009507	chloroplast	NA	NA
Glyma.09G049800	F2332	AT4G20130.1|Symbols:PTAC14|plastid transcriptionally active 14|chr4:10878914-10881697 FORWARD LENGTH=483	GO:0006364 GO:0006399 GO:0006655 GO:0009658 GO:0010103 GO:0042793 GO:0045036 GO:0045893	chloroplast organization; phosphatidylglycerol biosynthetic process; positive regulation of transcription, DNA-dependent; protein targeting to chloroplast; rRNA processing; stomatal complex morphogenesis; tRNA metabolic process; transcription from plastid promoter	NA	NA	GO:0009295 GO:0009507 GO:0009508	chloroplast; nucleoid; plastid chromosome	Rubisco LSMT substrate-binding; SET domain	UNCHARACTERIZED PUTATIVE METHYLTRANSFERASE
Glyma.09G067200	F1221	AT5G20610.1|Symbols:|unknown protein; BEST Arabidopsis thaliana protein match is: unknown protein (TAIR:AT5G26160.1); Has 918 Blast hits to 759 proteins in 180 species: Archae - 6; Bacteria - 105; Metazoa - 264; Fungi - 89; Plants - 167; Viruses - 5; Other Eukaryotes - 282 (source: NCBI BLink).|chr5:6969184-6972794 FORWARD LENGTH=1164	GO:0008150	biological process	GO:0003674	molecular function	GO:0005634	nucleus	LysM domain	NA
Glyma.09G080700	F2332	AT3G05858.1|Symbols:|unknown protein; FUNCTIONS IN: molecular_function unknown; INVOLVED IN: biological_process unknown; LOCATED IN: cellular_component unknown; BEST Arabidopsis thaliana protein match is: unknown protein (TAIR:AT5G26620.1); Has 30201 Blast hits to 17322 proteins in 780 species: Archae - 12; Bacteria - 1396; Metazoa - 17338; Fungi - 3422; Plants - 5037; Viruses - 0; Other Eukaryot…	GO:0008150	biological process	GO:0003674	molecular function	GO:0005634	nucleus	NA	NA
Glyma.09G084300	Shared	AT2G34680.1|Symbols:AIR9|Outer arm dynein light chain 1 protein|chr2:14616947-14628300 REVERSE LENGTH=1708	GO:0007155 GO:0009733 GO:0010014 GO:0010090 GO:0010102 GO:0016049 GO:0045010 GO:0045595 GO:0048589 GO:0048765 GO:0071555	actin nucleation; cell adhesion; cell growth; cell wall organization; developmental growth; lateral root morphogenesis; meristem initiation; regulation of cell differentiation; response to auxin stimulus; root hair cell differentiation; trichome morphogenesis	NA	NA	GO:0005634 GO:0005886 GO:0009506	nucleus; plasma membrane; plasmodesma	NA	LEUCINE-RICH REPEAT-CONTAINING PROTEIN
Glyma.09G104600	F1331	AT5G06620.1|Symbols:ATXR4, SDG38|SET domain protein 38|chr5:2033780-2036143 FORWARD LENGTH=325	GO:0008150	biological process	GO:0003674	molecular function	GO:0005634	nucleus	NA	SET AND MYND DOMAIN CONTAINING
Glyma.09G115600	F1221	AT2G01130.1|Symbols:|DEA(D/H)-box RNA helicase family protein|chr2:88847-94635 REVERSE LENGTH=1113	NA	NA	GO:0003676 GO:0003723 GO:0003725 GO:0004386 GO:0005524 GO:0008026	ATP-dependent helicase activity; ATP binding; RNA binding; double-stranded RNA binding; helicase activity; nucleic acid binding	GO:0005622 GO:0005634	intracellular; nucleus	Helicase conserved C-terminal domain; Oligonucleotide/oligosaccharide-binding (OB)-fold; DEAD/DEAH box helicase; Helicase associated domain (HA2); Double-stranded RNA binding motif	ATP-DEPENDENT RNA HELICASE
Glyma.09G118600	F1221	AT2G01350.1|Symbols:QPT|quinolinate phoshoribosyltransferase|chr2:165332-167209 REVERSE LENGTH=348	GO:0009435 GO:0019363	NAD biosynthetic process; pyridine nucleotide biosynthetic process	GO:0003824 GO:0004514 GO:0016763	catalytic activity; nicotinate-nucleotide diphosphorylase (carboxylating) activity; transferase activity, transferring pentosyl groups	GO:0009507	chloroplast	Quinolinate phosphoribosyl transferase, N-terminal domain; Quinolinate phosphoribosyl transferase, C-terminal domain	FAMILY NOT NAMED
Glyma.09G121300	F1331	AT5G58540.3|Symbols:|Protein kinase superfamily protein|chr5:23663906-23665182 FORWARD LENGTH=341	GO:0006468 GO:0009832 GO:0010413 GO:0045492	glucuronoxylan metabolic process; plant-type cell wall biogenesis; protein phosphorylation; xylan biosynthetic process	GO:0004672 GO:0005524 GO:0016301 GO:0016772	ATP binding; kinase activity; protein kinase activity; transferase activity, transferring phosphorus-containing groups	GO:0005634 GO:0005886	nucleus; plasma membrane	Protein tyrosine kinase	LEUCINE-RICH REPEAT RECEPTOR-LIKE PROTEIN KINASE
Glyma.09G124900	F2332	NA	NA	NA	NA	NA	NA	NA	NA	NA
Glyma.09G136200	F1221	AT4G25610.1|Symbols:|C2H2-like zinc finger protein|chr4:13063801-13066860 FORWARD LENGTH=586	GO:0008150	biological process	GO:0003676 GO:0008270	nucleic acid binding; zinc ion binding	GO:0005622 GO:0005634 GO:0005886	intracellular; nucleus; plasma membrane	NA	NA
Glyma.09G167300	F1331	AT5G41240.1|Symbols:ATGSTT2, GST10B, GSTT2|glutathione S-transferase THETA 2|chr5:16498293-16500811 REVERSE LENGTH=591	GO:0009407 GO:0010583	response to cyclopentenone; toxin catabolic process	GO:0004364	glutathione transferase activity	GO:0005737	cytoplasm	NA	NA
Glyma.09G202300	F1221	AT1G67720.1|Symbols:|Leucine-rich repeat protein kinase family protein|chr1:25386494-25390856 FORWARD LENGTH=929	GO:0006468 GO:0007267 GO:0009616 GO:0010267 GO:0035196	cell-cell signaling; production of miRNAs involved in gene silencing by miRNA; production of ta-siRNAs involved in RNA interference; protein phosphorylation; virus induced gene silencing	GO:0004672 GO:0004674 GO:0005524 GO:0016301 GO:0016772	ATP binding; kinase activity; protein kinase activity; protein serine/threonine kinase activity; transferase activity, transferring phosphorus-containing groups	GO:0005886	plasma membrane	Protein tyrosine kinase; Leucine rich repeat N-terminal domain; Di-glucose binding within endoplasmic reticulum	LEUCINE-RICH REPEAT RECEPTOR-LIKE PROTEIN KINASE
Glyma.09G223700	F1221	AT3G47420.1|Symbols:ATPS3, PS3|phosphate starvation-induced gene 3|chr3:17472541-17474209 REVERSE LENGTH=523	GO:0008643 GO:0055062 GO:0055085	carbohydrate transport; phosphate ion homeostasis; transmembrane transport	GO:0005351	sugar:hydrogen symporter activity	GO:0016021	integral to membrane	Major Facilitator Superfamily	SODIUM-DEPENDENT PHOSPHATE TRANSPORTERS
Glyma.09G242200	F1331	AT2G44900.1|Symbols:ARABIDILLO-1, ARABIDILLO1|ARABIDILLO-1|chr2:18511719-18515762 REVERSE LENGTH=930	GO:0048527	lateral root development	GO:0004842 GO:0005515	protein binding; ubiquitin-protein ligase activity	GO:0005634	nucleus	F-box domain; Armadillo/beta-catenin-like repeat	BETA CATENIN-RELATED ARMADILLO REPEAT-CONTAINING
Glyma.09G267100	F1221&F2332	AT2G45540.1|Symbols:|WD-40 repeat family protein / beige-related|chr2:18757881-18772229 REVERSE LENGTH=2946	GO:0008150	biological process	GO:0000166	nucleotide binding	GO:0005886	plasma membrane	WD domain, G-beta repeat; Beige/BEACH domain	BEIGE/BEACH-RELATED
Glyma.10G005600	F1221&F2332	AT4G14350.3|Symbols:|AGC (cAMP-dependent, cGMP-dependent and protein kinase C) kinase family protein|chr4:8256353-8259934 REVERSE LENGTH=548	GO:0006468	protein phosphorylation	GO:0004672 GO:0004674 GO:0005524 GO:0016301 GO:0016772	ATP binding; kinase activity; protein kinase activity; protein serine/threonine kinase activity; transferase activity, transferring phosphorus-containing groups	GO:0005634 GO:0005737 GO:0005829 GO:0005886 GO:0009524	cytoplasm; cytosol; nucleus; phragmoplast; plasma membrane	Protein kinase C terminal domain; Protein kinase domain	SERINE/THREONINE-PROTEIN KINASE 38
Glyma.10G008700	F1221&F2332	AT1G04300.1|Symbols:|TRAF-like superfamily protein|chr1:1148818-1153895 REVERSE LENGTH=1074	GO:0008150 GO:0009630	biological process; gravitropism	GO:0003674	molecular function	GO:0005634 GO:0005886	nucleus; plasma membrane	MATH domain	FAMILY NOT NAMED
Glyma.10G008800	F1221&F2332	NA	NA	NA	NA	NA	NA	NA	NA	NA
Glyma.10G008900	F1221&F2332	NA	NA	NA	NA	NA	NA	NA	NA	NA
Glyma.10G010900	F1221	AT3G62310.1|Symbols:|RNA helicase family protein|chr3:23057516-23060561 REVERSE LENGTH=726	GO:0009560	embryo sac egg cell differentiation	GO:0003676 GO:0003724 GO:0004386 GO:0005524 GO:0008026	ATP-dependent helicase activity; ATP binding; RNA helicase activity; helicase activity; nucleic acid binding	GO:0005634 GO:0005730 GO:0005829	cytosol; nucleolus; nucleus	Helicase conserved C-terminal domain; Oligonucleotide/oligosaccharide-binding (OB)-fold; Helicase associated domain (HA2)	ATP-DEPENDENT RNA HELICASE
Glyma.10G075700	F1331	AT2G36100.1|Symbols:|Uncharacterised protein family (UPF0497)|chr2:15159744-15160669 REVERSE LENGTH=206	GO:0007043 GO:0042545	cell-cell junction assembly; cell wall modification	GO:0005515 GO:0042803	protein binding; protein homodimerization activity	GO:0048226	Casparian strip	Domain of unknown function (DUF588)	NITRATE, FROMATE, IRON DEHYDROGENASE
Glyma.10G096800	F2332	AT3G56760.1|Symbols:|Protein kinase superfamily protein|chr3:21020661-21023756 REVERSE LENGTH=577	GO:0006468 GO:0006499	N-terminal protein myristoylation; protein phosphorylation	GO:0004672 GO:0004674 GO:0004723 GO:0005509 GO:0005524 GO:0016301 GO:0016772	ATP binding; calcium-dependent protein serine/threonine phosphatase activity; calcium ion binding; kinase activity; protein kinase activity; protein serine/threonine kinase activity; transferase activity, transferring phosphorus-containing groups	GO:0005886 GO:0016020	membrane; plasma membrane	Protein kinase domain	SERINE/THREONINE-PROTEIN KINASE
Glyma.10G104100	F2332	AT3G47930.1|Symbols:ATGLDH, GLDH|L-galactono-1,4-lactone dehydrogenase|chr3:17684500-17687426 FORWARD LENGTH=610	GO:0009853 GO:0019853 GO:0055114	L-ascorbic acid biosynthetic process; oxidation-reduction process; photorespiration	GO:0003824 GO:0003885 GO:0008762 GO:0016491 GO:0016614 GO:0016633 GO:0050660 GO:0080049	D-arabinono-1,4-lactone oxidase activity; L-gulono-1,4-lactone dehydrogenase activity; UDP-N-acetylmuramate dehydrogenase activity; catalytic activity; flavin adenine dinucleotide binding; galactonolactone dehydrogenase activity; oxidoreductase activity; oxidoreductase activity, acting on CH-OH group of donors	GO:0005739 GO:0009536 GO:0016020	membrane; mitochondrion; plastid	FAD binding domain ; D-arabinono-1,4-lactone oxidase	GULONOLACTONE OXIDASE
Glyma.10G104900	F2332	AT5G06120.2|Symbols:|ARM repeat superfamily protein|chr5:1845309-1852601 FORWARD LENGTH=1052	GO:0000059 GO:0006486 GO:0006886 GO:0009630	gravitropism; intracellular protein transport; protein glycosylation; protein import into nucleus, docking	GO:0008565	protein transporter activity	GO:0005634 GO:0005643 GO:0005737 GO:0005739	cytoplasm; mitochondrion; nuclear pore; nucleus	NA	EXPORTIN 4,7-RELATED
Glyma.10G105000	F2332	NA	NA	NA	NA	NA	NA	NA	NA	NA
Glyma.10G105100	F1221	AT5G06120.2|Symbols:|ARM repeat superfamily protein|chr5:1845309-1852601 FORWARD LENGTH=1052	GO:0000059 GO:0006486 GO:0006886 GO:0009630	gravitropism; intracellular protein transport; protein glycosylation; protein import into nucleus, docking	GO:0008565	protein transporter activity	GO:0005634 GO:0005643 GO:0005737 GO:0005739	cytoplasm; mitochondrion; nuclear pore; nucleus	Importin-beta N-terminal domain	EXPORTIN 4,7-RELATED
Glyma.10G108800	F2332	AT4G11820.1|Symbols:MVA1, HMGS, EMB2778, FKP1|hydroxymethylglutaryl-CoA synthase / HMG-CoA synthase / 3-hydroxy-3-methylglutaryl coenzyme A synthase|chr4:7109124-7111213 REVERSE LENGTH=406	GO:0006084 GO:0008152 GO:0008299 GO:0019287	acetyl-CoA metabolic process; isopentenyl diphosphate biosynthetic process, mevalonate pathway; isoprenoid biosynthetic process; metabolic process	GO:0003824 GO:0004421	catalytic activity; hydroxymethylglutaryl-CoA synthase activity	GO:0005739 GO:0005829 GO:0009506	cytosol; mitochondrion; plasmodesma	Hydroxymethylglutaryl-coenzyme A synthase N terminal	HYDROXYMETHYLGLUTARYL-COA SYNTHASE
Glyma.10G115500	F1331	AT3G26300.1|Symbols:CYP71B34|cytochrome P450, family 71, subfamily B, polypeptide 34|chr3:9639199-9640866 REVERSE LENGTH=500	GO:0055114	oxidation-reduction process	GO:0005506 GO:0009055 GO:0016705 GO:0019825 GO:0020037	electron carrier activity; heme binding; iron ion binding; oxidoreductase activity, acting on paired donors, with incorporation or reduction of molecular oxygen; oxygen binding	NA	NA	Cytochrome P450	FAMILY NOT NAMED
Glyma.10G118800	F2332	AT5G51230.1|Symbols:EMF2, VEF2, CYR1, AtEMF2|VEFS-Box of polycomb protein|chr5:20824153-20829344 FORWARD LENGTH=631	GO:0006349 GO:0009910 GO:0010048 GO:0016571	histone methylation; negative regulation of flower development; regulation of gene expression by genetic imprinting; vernalization response	GO:0003677 GO:0003700 GO:0005515 GO:0008270	DNA binding; protein binding; sequence-specific DNA binding transcription factor activity; zinc ion binding	GO:0005622 GO:0005634	intracellular; nucleus	VEFS-Box of polycomb protein	POLYCOMB GROUP PROTEIN
Glyma.10G120900	F1331	AT3G11910.1|Symbols:UBP13|ubiquitin-specific protease 13|chr3:3761758-3770290 REVERSE LENGTH=1115	GO:0006511 GO:0009630	gravitropism; ubiquitin-dependent protein catabolic process	GO:0004221 GO:0004843	ubiquitin-specific protease activity; ubiquitin thiolesterase activity	GO:0005634 GO:0005829 GO:0009506	cytosol; nucleus; plasmodesma	ICP0-binding domain of Ubiquitin-specific protease 7; Ubiquitin carboxyl-terminal hydrolase; MATH domain	FAMILY NOT NAMED
Glyma.10G129000	F1221	AT2G34930.1|Symbols:|disease resistance family protein / LRR family protein|chr2:14737169-14739886 REVERSE LENGTH=905	GO:0006952 GO:0007165 GO:0050832	defense response; defense response to fungus; signal transduction	NA	NA	GO:0005618	cell wall	Leucine rich repeat N-terminal domain; Leucine Rich Repeat	LEUCINE-RICH REPEAT RECEPTOR-LIKE PROTEIN KINASE
Glyma.10G129800	F1221	AT2G34260.1|Symbols:|transducin family protein / WD-40 repeat family protein|chr2:14465899-14468416 FORWARD LENGTH=353	GO:0009220 GO:0009553 GO:0009793 GO:0009855 GO:0009960 GO:0010197	determination of bilateral symmetry; embryo development ending in seed dormancy; embryo sac development; endosperm development; polar nucleus fusion; pyrimidine ribonucleotide biosynthetic process	GO:0000166	nucleotide binding	GO:0005634 GO:0005737 GO:0005834 GO:0080008	CUL4-RING ubiquitin ligase complex; cytoplasm; heterotrimeric G-protein complex; nucleus	WD domain, G-beta repeat	FAMILY NOT NAMED
Glyma.10G154500	F1331	AT3G22660.1|Symbols:|rRNA processing protein-related|chr3:8016237-8017118 REVERSE LENGTH=293	GO:0001510 GO:0006606 GO:0006626	RNA methylation; protein import into nucleus; protein targeting to mitochondrion	NA	NA	GO:0005634	nucleus	Eukaryotic rRNA processing protein EBP2	RRNA PROCESSING PROTEIN EBNA1-BINDING PROTEIN-RELATED
Glyma.10G154600	F1331	AT1G54940.1|Symbols:PGSIP4|plant glycogenin-like starch initiation protein 4|chr1:20481690-20484541 FORWARD LENGTH=557	GO:0005982 GO:0009058	biosynthetic process; starch metabolic process	GO:0015020 GO:0016757	glucuronosyltransferase activity; transferase activity, transferring glycosyl groups	GO:0005794	Golgi apparatus	Glycosyl transferase family 8	GLYCOGENIN
Glyma.10G167100	F1221	AT4G14465.1|Symbols:AHL20|AT-hook motif nuclear-localized protein 20|chr4:8320972-8321817 FORWARD LENGTH=281	GO:0042742	defense response to bacterium	GO:0003674	molecular function	GO:0005575	cellular component	Domain of unknown function (DUF296)	NA
Glyma.10G223700	F1221	AT1G21090.1|Symbols:|Cupredoxin superfamily protein|chr1:7384854-7386199 FORWARD LENGTH=242	NA	NA	NA	NA	GO:0005886 GO:0031225	anchored to membrane; plasma membrane	NA	NA
Glyma.10G223800	F1221	AT5G44080.1|Symbols:|Basic-leucine zipper (bZIP) transcription factor family protein|chr5:17738787-17739734 REVERSE LENGTH=315	GO:0006355 GO:0009410 GO:0030968	endoplasmic reticulum unfolded protein response; regulation of transcription, DNA-dependent; response to xenobiotic stimulus	GO:0003700 GO:0043565 GO:0046983	protein dimerization activity; sequence-specific DNA binding; sequence-specific DNA binding transcription factor activity	GO:0005634	nucleus	bZIP transcription factor	CAMP-RESPONSE ELEMENT BINDING PROTEIN-RELATED
Glyma.10G227200	F1331	AT1G43770.2|Symbols:|RING/FYVE/PHD zinc finger superfamily protein|chr1:16548509-16550257 FORWARD LENGTH=431	GO:0006355	regulation of transcription, DNA-dependent	GO:0003677 GO:0008270	DNA binding; zinc ion binding	GO:0005634	nucleus	NA	NA
Glyma.10G266400	F1221	NA	NA	NA	NA	NA	NA	NA	NA	TETRATRICOPEPTIDE REPEAT PROTEIN, TPR
Glyma.10G274900	F1221	AT5G64630.1|Symbols:FAS2, NFB01, NFB1, MUB3.9|Transducin/WD40 repeat-like superfamily protein|chr5:25833298-25835822 FORWARD LENGTH=397	GO:0000724 GO:0006310 GO:0006334 GO:0008283 GO:0009555 GO:0009933 GO:0010026 GO:0031507 GO:0048366	DNA recombination; cell proliferation; double-strand break repair via homologous recombination; heterochromatin assembly; leaf development; meristem structural organization; nucleosome assembly; pollen development; trichome differentiation	GO:0000166 GO:0005515	nucleotide binding; protein binding	GO:0005634 GO:0033186	CAF-1 complex; nucleus	NA	CHROMATIN ASSEMBLY FACTOR 1 SUBUNIT B
Glyma.11G014000	F1331	AT4G10050.1|Symbols:|esterase/lipase/thioesterase family protein|chr4:6284620-6287186 REVERSE LENGTH=350	GO:0000394 GO:0009086	RNA splicing, via endonucleolytic cleavage and ligation; methionine biosynthetic process	GO:0004091 GO:0016787	carboxylesterase activity; hydrolase activity	GO:0005634 GO:0005773	nucleus; vacuole	NA	PROTEIN PHOSPHATASE METHYLESTERASE-1 RELATED
Glyma.11G016800	F1221&F2332	AT4G10955.2|Symbols:|alpha/beta-Hydrolases superfamily protein|chr4:6713778-6715372 REVERSE LENGTH=350	GO:0006629	lipid metabolic process	GO:0004806	triglyceride lipase activity	GO:0005634	nucleus	NA	NA
Glyma.11G016900	F1221&F2332	AT1G11260.1|Symbols:STP1, ATSTP1|sugar transporter 1|chr1:3777460-3780133 FORWARD LENGTH=522	GO:0009627 GO:0015749 GO:0031347	monosaccharide transport; regulation of defense response; systemic acquired resistance	GO:0005351 GO:0015144 GO:0015145	carbohydrate transmembrane transporter activity; monosaccharide transmembrane transporter activity; sugar:hydrogen symporter activity	GO:0005634 GO:0005737 GO:0005773 GO:0005886 GO:0009506 GO:0016020	cytoplasm; membrane; nucleus; plasma membrane; plasmodesma; vacuole	Sugar (and other) transporter	FAMILY NOT NAMED
Glyma.11G037400	F2332	NA	NA	NA	NA	NA	NA	NA	NA	NA
Glyma.11G037500	F2332	AT4G17560.1|Symbols:|Ribosomal protein L19 family protein|chr4:9780343-9781752 FORWARD LENGTH=225	GO:0006412 GO:0010267 GO:0019288 GO:0035196 GO:0042254 GO:0051607	defense response to virus; isopentenyl diphosphate biosynthetic process, mevalonate-independent pathway; production of miRNAs involved in gene silencing by miRNA; production of ta-siRNAs involved in RNA interference; ribosome biogenesis; translation	GO:0003735	structural constituent of ribosome	GO:0005622 GO:0005840 GO:0009507 GO:0009570 GO:0009941 GO:0016020	chloroplast; chloroplast envelope; chloroplast stroma; intracellular; membrane; ribosome	Ribosomal protein L19	RIBOSOMAL PROTEIN L19
Glyma.11G063300	F2332	AT5G09280.1|Symbols:|Pectin lyase-like superfamily protein|chr5:2880423-2881597 REVERSE LENGTH=297	GO:0008150	biological process	GO:0016829 GO:0030570	lyase activity; pectate lyase activity	GO:0005886	plasma membrane	Pectate lyase	NA
Glyma.11G072300	F1221	AT3G51070.1|Symbols:|S-adenosyl-L-methionine-dependent methyltransferases superfamily protein|chr3:18969068-18972291 FORWARD LENGTH=895	NA	NA	GO:0008168	methyltransferase activity	GO:0005794	Golgi apparatus	Putative S-adenosyl-L-methionine-dependent methyltransferase	METHYLTRANSFERASE
Glyma.11G097300	F2332	AT1G76160.1|Symbols:sks5|SKU5 similar 5|chr1:28578211-28581020 REVERSE LENGTH=541	GO:0016126 GO:0052541 GO:0052546 GO:0055114	cell wall pectin metabolic process; oxidation-reduction process; plant-type cell wall cellulose metabolic process; sterol biosynthetic process	GO:0005507 GO:0016491	copper ion binding; oxidoreductase activity	GO:0005576 GO:0005618 GO:0009505 GO:0009506 GO:0048046	apoplast; cell wall; extracellular region; plant-type cell wall; plasmodesma	Multicopper oxidase; Multicopper oxidase; Multicopper oxidase	MULTI-COPPER OXIDASE
Glyma.11G102900	F1221	AT3G07860.1|Symbols:|Ubiquitin-like superfamily protein|chr3:2507895-2508656 FORWARD LENGTH=165	GO:0006626	protein targeting to mitochondrion	GO:0003674	molecular function	GO:0005634	nucleus	NA	FAMILY NOT NAMED
Glyma.11G130600	F1221	AT3G20810.1|Symbols:JMJD5|2-oxoglutarate (2OG) and Fe(II)-dependent oxygenase superfamily protein|chr3:7275814-7278144 FORWARD LENGTH=418	GO:0006355 GO:0007623 GO:0042752	circadian rhythm; regulation of circadian rhythm; regulation of transcription, DNA-dependent	GO:0003700	sequence-specific DNA binding transcription factor activity	GO:0005634	nucleus	Cupin superfamily protein	HYPOXIA-INDUCIBLE FACTOR 1 ALPHA INHIBITOR-RELATED
Glyma.11G130700	F1221	AT5G12900.1|Symbols:|unknown protein; FUNCTIONS IN: molecular_function unknown; INVOLVED IN: biological_process unknown; LOCATED IN: chloroplast; EXPRESSED IN: 21 plant structures; EXPRESSED DURING: 13 growth stages; BEST Arabidopsis thaliana protein match is: unknown protein (TAIR:AT1G12330.1); Has 1807 Blast hits to 1807 proteins in 277 species: Archae - 0; Bacteria - 0; Metazoa - 736; Fungi - …	GO:0008150	biological process	GO:0003674 GO:0005515	molecular function; protein binding	GO:0005634	nucleus	NA	NA
Glyma.11G157900	F2332	AT4G17150.1|Symbols:|alpha/beta-Hydrolases superfamily protein|chr4:9638591-9641648 FORWARD LENGTH=502	GO:0006508	proteolysis	GO:0004177	aminopeptidase activity	GO:0005634 GO:0005737	cytoplasm; nucleus	NA	UNCHARACTERIZED
Glyma.11G158000	F2332	AT4G18975.2|Symbols:|Pentatricopeptide repeat (PPR) superfamily protein|chr4:10392170-10393503 REVERSE LENGTH=260	GO:0008150	biological process	GO:0003674	molecular function	GO:0009507	chloroplast	NA	NA
Glyma.11G181300	F2332	AT5G22340.1|Symbols:|unknown protein; FUNCTIONS IN: molecular_function unknown; INVOLVED IN: biological_process unknown; LOCATED IN: chloroplast; EXPRESSED IN: 22 plant structures; EXPRESSED DURING: 13 growth stages; Has 58 Blast hits to 58 proteins in 20 species: Archae - 0; Bacteria - 0; Metazoa - 0; Fungi - 0; Plants - 57; Viruses - 0; Other Eukaryotes - 1 (source: NCBI BLink).|chr5:7394509-73…	GO:0008150 GO:0009073 GO:0016226	aromatic amino acid family biosynthetic process; biological process; iron-sulfur cluster assembly	GO:0003674	molecular function	GO:0009507	chloroplast	NA	NA
Glyma.11G186800	F1221	NA	NA	NA	NA	NA	NA	NA	NA	NA
Glyma.11G186900	F2332	AT2G42850.1|Symbols:CYP718|cytochrome P450, family 718|chr2:17831662-17833309 FORWARD LENGTH=485	GO:0055114	oxidation-reduction process	GO:0005506 GO:0009055 GO:0016705 GO:0019825 GO:0020037	electron carrier activity; heme binding; iron ion binding; oxidoreductase activity, acting on paired donors, with incorporation or reduction of molecular oxygen; oxygen binding	GO:0009507	chloroplast	Cytochrome P450	FAMILY NOT NAMED
Glyma.11G196900	F2332	AT1G08060.2|Symbols:MOM, MOM1|ATP-dependent helicase family protein|chr1:2501981-2510488 REVERSE LENGTH=2001	GO:0006342 GO:0006344	chromatin silencing; maintenance of chromatin silencing	GO:0042803	protein homodimerization activity	GO:0005634	nucleus	NA	NA
Glyma.11G209600	F1221	AT2G36305.1|Symbols:RCE1, ATFACE-2, ATFACE2, FACE2|farnesylated protein-converting enzyme 2|chr2:15214607-15216449 FORWARD LENGTH=311	GO:0006508 GO:0016485 GO:0034613 GO:0080120	CAAX-box protein maturation; cellular protein localization; protein processing; proteolysis	GO:0004175	endopeptidase activity	GO:0005576 GO:0005783 GO:0016020	endoplasmic reticulum; extracellular region; membrane	CAAX protease self-immunity	PROTEASE U48 CAAX PRENYL PROTEASE RCE1
Glyma.11G222800	F1331	AT2G39750.1|Symbols:|S-adenosyl-L-methionine-dependent methyltransferases superfamily protein|chr2:16578986-16582281 REVERSE LENGTH=694	NA	NA	GO:0008168	methyltransferase activity	GO:0005768 GO:0005794 GO:0005802	Golgi apparatus; endosome; trans-Golgi network	Putative S-adenosyl-L-methionine-dependent methyltransferase	METHYLTRANSFERASE
Glyma.11G229300	F1331	AT2G40090.1|Symbols:ATATH9, ATH9|ABC2 homolog 9|chr2:16737685-16740303 REVERSE LENGTH=538	NA	NA	GO:0005215 GO:0016772	transferase activity, transferring phosphorus-containing groups; transporter activity	GO:0005886	plasma membrane	ABC1 family	CHAPERONE-ACTIVITY OF BC1 COMPLEX (CABC1)-RELATED
Glyma.11G236000	F1331	NA	NA	NA	NA	NA	NA	NA	NA	NA
Glyma.11G256800	F1331&F2332	AT1G55325.2|Symbols:GCT|RNA polymerase II transcription mediators|chr1:20637594-20647714 FORWARD LENGTH=2001	GO:0006357 GO:0040034 GO:0090213	regulation of development, heterochronic; regulation of radial pattern formation; regulation of transcription from RNA polymerase II promoter	GO:0001104	RNA polymerase II transcription cofactor activity	GO:0005634 GO:0016592	mediator complex; nucleus	NA	FAMILY NOT NAMED
Glyma.12G027800	F1331&F2332	AT1G50200.1|Symbols:ALATS, ACD|Alanyl-tRNA synthetase|chr1:18591429-18598311 REVERSE LENGTH=1003	GO:0006094 GO:0006096 GO:0006406 GO:0006419 GO:0006499 GO:0009651 GO:0009909 GO:0010074 GO:0043039 GO:0046686 GO:0051604	N-terminal protein myristoylation; alanyl-tRNA aminoacylation; gluconeogenesis; glycolysis; mRNA export from nucleus; maintenance of meristem identity; protein maturation; regulation of flower development; response to cadmium ion; response to salt stress; tRNA aminoacylation	GO:0000166 GO:0003676 GO:0004813 GO:0005524 GO:0016876	ATP binding; alanine-tRNA ligase activity; ligase activity, forming aminoacyl-tRNA and related compounds; nucleic acid binding; nucleotide binding	GO:0005737 GO:0005739 GO:0005829 GO:0009507	chloroplast; cytoplasm; cytosol; mitochondrion	Threonyl and Alanyl tRNA synthetase second additional domain; tRNA synthetases class II (A)	ALANYL-TRNA SYNTHETASE
Glyma.12G050100	F1221	AT2G43500.2|Symbols:|Plant regulator RWP-RK family protein|chr2:18062715-18066450 FORWARD LENGTH=947	GO:0006355 GO:0043687 GO:0045893	positive regulation of transcription, DNA-dependent; post-translational protein modification; regulation of transcription, DNA-dependent	GO:0003700	sequence-specific DNA binding transcription factor activity	GO:0005634	nucleus	RWP-RK domain; PB1 domain	NA
Glyma.12G051000	F1221&F2332	AT2G43410.4|Symbols:FPA|RNA binding|chr2:18026397-18030989 REVERSE LENGTH=901	GO:0006378 GO:0009553 GO:0009790 GO:0009911 GO:0010228 GO:0031048	chromatin silencing by small RNA; embryo development; embryo sac development; mRNA polyadenylation; positive regulation of flower development; vegetative to reproductive phase transition of meristem	GO:0000166 GO:0003676 GO:0003723	RNA binding; nucleic acid binding; nucleotide binding	GO:0000785 GO:0005634 GO:0005737	chromatin; cytoplasm; nucleus	RNA recognition motif. (a.k.a. RRM, RBD, or RNP domain); SPOC domain	RNA RECOGNITION MOTIF-CONTAINING
Glyma.12G076500	F1331	AT1G08010.2|Symbols:GATA11|GATA transcription factor 11|chr1:2486202-2487402 REVERSE LENGTH=303	GO:0006355	regulation of transcription, DNA-dependent	GO:0003700 GO:0008270 GO:0043565	sequence-specific DNA binding; sequence-specific DNA binding transcription factor activity; zinc ion binding	GO:0005634	nucleus	GATA zinc finger	TRANSCRIPTION FACTOR GATA (GATA BINDING FACTOR)
Glyma.12G101000	F1331	AT1G05260.1|Symbols:RCI3, RCI3A|Peroxidase superfamily protein|chr1:1529827-1531271 FORWARD LENGTH=326	GO:0006826 GO:0006979 GO:0009269 GO:0009409 GO:0010054 GO:0010106 GO:0010167 GO:0015706 GO:0016132 GO:0042538 GO:0055114	brassinosteroid biosynthetic process; cellular response to iron ion starvation; hyperosmotic salinity response; iron ion transport; nitrate transport; oxidation-reduction process; response to cold; response to desiccation; response to nitrate; response to oxidative stress; trichoblast differentiation	GO:0004601 GO:0020037	heme binding; peroxidase activity	GO:0005576 GO:0005783	endoplasmic reticulum; extracellular region	Peroxidase	NA
Glyma.12G105700	F2332	AT4G05120.1|Symbols:ENT3, FUR1, ATENT3|Major facilitator superfamily protein|chr4:2632886-2634824 REVERSE LENGTH=418	GO:0006810 GO:0015858 GO:0015864	nucleoside transport; pyrimidine nucleoside transport; transport	GO:0005337	nucleoside transmembrane transporter activity	GO:0005886 GO:0016021	integral to membrane; plasma membrane	Nucleoside transporter	EQUILIBRATIVE NUCLEOSIDE TRANSPORTER
Glyma.12G124400	F1221	AT4G34770.1|Symbols:|SAUR-like auxin-responsive protein family|chr4:16591352-16591666 FORWARD LENGTH=104	GO:0009733	response to auxin stimulus	NA	NA	GO:0009507	chloroplast	Auxin responsive protein	NA
Glyma.12G124500	F1221	AT4G38840.1|Symbols:|SAUR-like auxin-responsive protein family|chr4:18125174-18125473 REVERSE LENGTH=99	GO:0009409 GO:0009733 GO:0042742	defense response to bacterium; response to auxin stimulus; response to cold	GO:0003674	molecular function	GO:0005886 GO:0009507	chloroplast; plasma membrane	Auxin responsive protein	NA
Glyma.12G144500	F1221	AT4G27290.1|Symbols:|S-locus lectin protein kinase family protein|chr4:13666281-13669202 FORWARD LENGTH=783	GO:0006468 GO:0048544 GO:0048765	protein phosphorylation; recognition of pollen; root hair cell differentiation	GO:0004672 GO:0004674 GO:0004713 GO:0005524 GO:0016772 GO:0030246	ATP binding; carbohydrate binding; protein kinase activity; protein serine/threonine kinase activity; protein tyrosine kinase activity; transferase activity, transferring phosphorus-containing groups	GO:0005886	plasma membrane	S-locus glycoprotein family; D-mannose binding lectin; Protein tyrosine kinase; PAN-like domain	LEUCINE-RICH REPEAT RECEPTOR-LIKE PROTEIN KINASE
Glyma.12G149000	F2332	NA	NA	NA	NA	NA	NA	NA	NA	NA
Glyma.12G155300	F2332	ATMG00730.1|Symbols:COX3|cytochrome c oxidase subunit 3|chrM:218280-219077 FORWARD LENGTH=265	GO:0022904	respiratory electron transport chain	GO:0004129 GO:0015002	cytochrome-c oxidase activity; heme-copper terminal oxidase activity	GO:0005739 GO:0005751 GO:0016020	membrane; mitochondrial respiratory chain complex IV; mitochondrion	Cytochrome c oxidase subunit III	CYTOCHROME C OXIDASE SUBUNIT III
Glyma.12G162400	F2332	NA	NA	NA	NA	NA	NA	NA	NA	NA
Glyma.12G164200	F1331	AT4G24270.2|Symbols:EMB140|EMBRYO DEFECTIVE 140|chr4:12581765-12587293 REVERSE LENGTH=817	GO:0006396 GO:0009560 GO:0009793	RNA processing; embryo development ending in seed dormancy; embryo sac egg cell differentiation	GO:0000166 GO:0003676 GO:0003723	RNA binding; nucleic acid binding; nucleotide binding	GO:0005622 GO:0005634	intracellular; nucleus	Suppressor of forked protein (Suf); RNA recognition motif. (a.k.a. RRM, RBD, or RNP domain)	RIBONUCLEOPROTEIN-RELATED
Glyma.12G180400	F2332	AT3G44820.1|Symbols:|Phototropic-responsive NPH3 family protein|chr3:16361864-16364411 REVERSE LENGTH=651	GO:0009416	response to light stimulus	GO:0004871	signal transducer activity	GO:0005886	plasma membrane	NPH3 family	FAMILY NOT NAMED
Glyma.12G236400	F2332	AT2G16405.1|Symbols:|Transducin/WD40 repeat-like superfamily protein|chr2:7105915-7108787 REVERSE LENGTH=482	GO:0008150	biological process	GO:0000166	nucleotide binding	GO:0005737	cytoplasm	WD domain, G-beta repeat	WD40 REPEAT PROTEIN
Glyma.13G006400	F2332	NA	NA	NA	NA	NA	NA	NA	NA	NA
Glyma.13G009200	F2332	NA	NA	NA	NA	NA	NA	NA	Endonuclease/Exonuclease/phosphatase family	NA
Glyma.13G026600	F1221	AT2G05760.1|Symbols:|Xanthine/uracil permease family protein|chr2:2180978-2183710 FORWARD LENGTH=520	GO:0006810 GO:0055085	transmembrane transport; transport	GO:0005215 GO:0022857	transmembrane transporter activity; transporter activity	GO:0005737 GO:0009506 GO:0016020	cytoplasm; membrane; plasmodesma	Permease family	XANTHINE-URACIL / VITAMIN C PERMEASE FAMILY MEMBER
Glyma.13G026800	F1331	AT1G05030.1|Symbols:|Major facilitator superfamily protein|chr1:1438324-1441385 REVERSE LENGTH=524	GO:0006810 GO:0055085	transmembrane transport; transport	GO:0005215 GO:0005351 GO:0015144 GO:0022857 GO:0022891	carbohydrate transmembrane transporter activity; substrate-specific transmembrane transporter activity; sugar:hydrogen symporter activity; transmembrane transporter activity; transporter activity	GO:0005886 GO:0016020 GO:0016021	integral to membrane; membrane; plasma membrane	Sugar (and other) transporter	FAMILY NOT NAMED
Glyma.13G027300	F1221	AT1G35220.1|Symbols:|unknown protein; FUNCTIONS IN: molecular_function unknown; INVOLVED IN: biological_process unknown; LOCATED IN: cellular_component unknown; EXPRESSED IN: 22 plant structures; EXPRESSED DURING: 13 growth stages; Has 313 Blast hits to 185 proteins in 75 species: Archae - 0; Bacteria - 0; Metazoa - 200; Fungi - 0; Plants - 67; Viruses - 0; Other Eukaryotes - 46 (source: NCBI BLi…	GO:0008150	biological process	GO:0003674	molecular function	GO:0005634	nucleus	NA	NA
Glyma.13G036100	F1331	AT1G76980.1|Symbols:|BEST Arabidopsis thaliana protein match is: embryo defective 2170 (TAIR:AT1G21390.1); Has 65 Blast hits to 65 proteins in 23 species: Archae - 0; Bacteria - 8; Metazoa - 1; Fungi - 8; Plants - 40; Viruses - 3; Other Eukaryotes - 5 (source: NCBI BLink).|chr1:28926466-28927242 REVERSE LENGTH=258	GO:0008150	biological process	GO:0003674	molecular function	GO:0005634	nucleus	NA	NA
Glyma.13G042600	F1331	AT5G64300.1|Symbols:ATGCH, GCH, ATRIBA1, RFD1|GTP cyclohydrolase II|chr5:25718459-25720790 FORWARD LENGTH=543	GO:0009231 GO:0048767	riboflavin biosynthetic process; root hair elongation	GO:0003935 GO:0008686	3,4-dihydroxy-2-butanone-4-phosphate synthase activity; GTP cyclohydrolase II activity	GO:0009507 GO:0009570 GO:0016020	chloroplast; chloroplast stroma; membrane	3,4-dihydroxy-2-butanone 4-phosphate synthase; GTP cyclohydrolase II	GTP CYCLOHYDROLASE II-RELATED
Glyma.13G143800	F1221	NA	NA	NA	NA	NA	NA	NA	Ubiquitin family	NA
Glyma.13G196100	F1221	AT3G07140.2|Symbols:|GPI transamidase component Gpi16 subunit family protein|chr3:2261278-2263632 FORWARD LENGTH=643	GO:0008150 GO:0042732	D-xylose metabolic process; biological process	GO:0003923	GPI-anchor transamidase activity	GO:0005783 GO:0009507 GO:0016021 GO:0042765	GPI-anchor transamidase complex; chloroplast; endoplasmic reticulum; integral to membrane	Gpi16 subunit, GPI transamidase component	GPI TRANSAMIDASE COMPONENT PIG-T-RELATED
Glyma.13G228700	F2332	AT5G45840.1|Symbols:|Leucine-rich repeat protein kinase family protein|chr5:18594080-18597221 REVERSE LENGTH=668	GO:0006468 GO:0007169	protein phosphorylation; transmembrane receptor protein tyrosine kinase signaling pathway	GO:0004672 GO:0004674 GO:0004713 GO:0005524 GO:0016772	ATP binding; protein kinase activity; protein serine/threonine kinase activity; protein tyrosine kinase activity; transferase activity, transferring phosphorus-containing groups	GO:0009507	chloroplast	Leucine rich repeat N-terminal domain; Protein tyrosine kinase	LEUCINE-RICH REPEAT RECEPTOR-LIKE PROTEIN KINASE
Glyma.13G323500	F2332	AT2G28070.1|Symbols:|ABC-2 type transporter family protein|chr2:11956432-11959782 FORWARD LENGTH=730	NA	NA	GO:0000166 GO:0005524 GO:0016887 GO:0017111 GO:0042626	ATP binding; ATPase activity; ATPase activity, coupled to transmembrane movement of substances; nucleoside-triphosphatase activity; nucleotide binding	GO:0005886 GO:0016020	membrane; plasma membrane	ABC-2 type transporter; ABC transporter	ATP-BINDING CASSETTE TRANSPORTER
Glyma.13G358200	F1331&F2332	NA	NA	NA	NA	NA	NA	NA	NA	NA
Glyma.14G000400	F2332	AT4G38180.1|Symbols:FRS5|FAR1-related sequence 5|chr4:17906702-17909404 REVERSE LENGTH=788	GO:0009639	response to red or far red light	GO:0008270	zinc ion binding	GO:0005634	nucleus	FAR1 DNA-binding domain; SWIM zinc finger; MULE transposase domain	NA
Glyma.14G007100	F1221	AT5G35750.1|Symbols:AHK2, HK2|histidine kinase 2|chr5:13911743-13916337 REVERSE LENGTH=1176	GO:0000160 GO:0006355 GO:0006970 GO:0007165 GO:0009414 GO:0009636 GO:0009651 GO:0009736 GO:0009737 GO:0009909 GO:0010029 GO:0010087 GO:0010271 GO:0016310 GO:0018106 GO:0031537 GO:0034757 GO:0048509 GO:0048831 GO:0070417 GO:0071215 GO:0080117	cellular response to abscisic acid stimulus; cellular response to cold; cytokinin mediated signaling pathway; negative regulation of iron ion transport; peptidyl-histidine phosphorylation; phloem or xylem histogenesis; phosphorelay signal transduction system; phosphorylation; regulation of anthocyanin metabolic process; regulation of chlorophyll catabolic process; regulation of flower development…	GO:0000155 GO:0000156 GO:0004673 GO:0004871 GO:0005034 GO:0005515 GO:0005524 GO:0009884 GO:0016772 GO:0019900 GO:0042802 GO:0043424	ATP binding; cytokinin receptor activity; identical protein binding; kinase binding; osmosensor activity; phosphorelay response regulator activity; phosphorelay sensor kinase activity; protein binding; protein histidine kinase activity; protein histidine kinase binding; signal transducer activity; transferase activity, transferring phosphorus-containing groups	GO:0005886 GO:0016020	membrane; plasma membrane	His Kinase A (phospho-acceptor) domain; Response regulator receiver domain; Histidine kinase-, DNA gyrase B-, and HSP90-like ATPase; CHASE domain	TWO-COMPONENT SENSOR HISTIDINE KINASE
Glyma.14G040900	F1331	AT5G21160.2|Symbols:|LA RNA-binding protein|chr5:7198817-7203879 REVERSE LENGTH=832	GO:0008150	biological process	GO:0003674	molecular function	GO:0005634 GO:0005737 GO:0005829	cytoplasm; cytosol; nucleus	La domain	LUPUS LA PROTEIN-RELATED
Glyma.14G098300	F1221	AT4G33200.1|Symbols:XI-I, ATXI-I, XI-15|myosin, putative|chr4:16002768-16014792 REVERSE LENGTH=1522	GO:0006606 GO:0030048 GO:0051645 GO:0051646 GO:0060151	Golgi localization; actin filament-based movement; mitochondrion localization; peroxisome localization; protein import into nucleus	GO:0000166 GO:0003774 GO:0005524 GO:0017111	ATP binding; motor activity; nucleoside-triphosphatase activity; nucleotide binding	GO:0005634 GO:0016459	myosin complex; nucleus	Myosin head (motor domain); IQ calmodulin-binding motif; DIL domain	MYOSIN
Glyma.14G102800	F1221	AT5G58160.1|Symbols:|actin binding|chr5:23533724-23539465 FORWARD LENGTH=1324	GO:0007015 GO:0016043 GO:0030036	actin cytoskeleton organization; actin filament organization; cellular component organization	GO:0003779	actin binding	GO:0005737	cytoplasm	Formin Homology 2 Domain; Reverse transcriptase (RNA-dependent DNA polymerase); C2 domain of PTEN tumour-suppressor protein	FORMIN-RELATED
Glyma.14G103000	F1221&F2332	AT5G66240.1|Symbols:|Transducin/WD40 repeat-like superfamily protein|chr5:26466268-26468201 FORWARD LENGTH=328	GO:0048573	photoperiodism, flowering	GO:0000166	nucleotide binding	GO:0005737 GO:0080008	CUL4-RING ubiquitin ligase complex; cytoplasm	WD domain, G-beta repeat	WD40 REPEAT PROTEIN SWD2
Glyma.14G134500	F1331	AT2G24530.1|Symbols:|unknown protein; BEST Arabidopsis thaliana protein match is: unknown protein (TAIR:AT4G31440.1); Has 30201 Blast hits to 17322 proteins in 780 species: Archae - 12; Bacteria - 1396; Metazoa - 17338; Fungi - 3422; Plants - 5037; Viruses - 0; Other Eukaryotes - 2996 (source: NCBI BLink).|chr2:10422597-10423820 FORWARD LENGTH=407	GO:0008150	biological process	GO:0003674	molecular function	GO:0005634	nucleus	NA	NA
Glyma.14G144800	F1221	NA	NA	NA	NA	NA	NA	NA	NA	NA
Glyma.14G159400	F1221	AT1G11950.1|Symbols:|Transcription factor jumonji (jmjC) domain-containing protein|chr1:4034747-4038310 REVERSE LENGTH=875	GO:0006355	regulation of transcription, DNA-dependent	GO:0003700	sequence-specific DNA binding transcription factor activity	GO:0005634	nucleus	Zinc-finger domain of monoamine-oxidase A repressor R1; JmjC domain, hydroxylase	JMJC DOMAIN-CONTAINING HISTONE DEMETHYLATION PROTEIN
Glyma.14G172600	F1221	AT1G34580.1|Symbols:|Major facilitator superfamily protein|chr1:12660631-12663553 FORWARD LENGTH=506	GO:0006810 GO:0055085	transmembrane transport; transport	GO:0005215 GO:0005351 GO:0015144 GO:0022857 GO:0022891	carbohydrate transmembrane transporter activity; substrate-specific transmembrane transporter activity; sugar:hydrogen symporter activity; transmembrane transporter activity; transporter activity	GO:0005886 GO:0016020 GO:0016021	integral to membrane; membrane; plasma membrane	Sugar (and other) transporter	FAMILY NOT NAMED
Glyma.14G174700	F2332	NA	NA	NA	NA	NA	NA	NA	NA	UNCHARACTERIZED
Glyma.14G223600	F2332	AT1G76680.1|Symbols:OPR1, ATOPR1|12-oxophytodienoate reductase 1|chr1:28776982-28778271 FORWARD LENGTH=372	GO:0006629 GO:0009611 GO:0009751 GO:0010150 GO:0031407 GO:0046686 GO:0055114	leaf senescence; lipid metabolic process; oxidation-reduction process; oxylipin metabolic process; response to cadmium ion; response to salicylic acid stimulus; response to wounding	GO:0003824 GO:0010181 GO:0016491 GO:0016629	12-oxophytodienoate reductase activity; FMN binding; catalytic activity; oxidoreductase activity	GO:0005737 GO:0005829	cytoplasm; cytosol	NADH:flavin oxidoreductase / NADH oxidase family	NADH OXIDOREDUCTASE-RELATED
Glyma.15G061000	F1221&F2332	AT4G37880.1|Symbols:|LisH/CRA/RING-U-box domains-containing protein|chr4:17810183-17811349 FORWARD LENGTH=388	GO:0008150	biological process	GO:0008270	zinc ion binding	GO:0005634	nucleus	NA	MACROPHAGE ERYTHROBLAST ATTACHER-RELATED
Glyma.15G076300	F1331	AT1G28320.1|Symbols:DEG15|protease-related|chr1:9920673-9924347 REVERSE LENGTH=709	NA	NA	GO:0003824 GO:0004175	catalytic activity; endopeptidase activity	GO:0005777	peroxisome	NA	SERINE PROTEASE-RELATED
Glyma.15G076800	F1221&F2332	AT2G33835.1|Symbols:FES1|Zinc finger C-x8-C-x5-C-x3-H type family protein|chr2:14312145-14314566 REVERSE LENGTH=587	GO:0010220	positive regulation of vernalization response	GO:0003676 GO:0008270	nucleic acid binding; zinc ion binding	GO:0005634	nucleus	Zinc finger C-x8-C-x5-C-x3-H type (and similar)	NA
Glyma.15G137000	F2332	AT3G17205.3|Symbols:UPL6|ubiquitin protein ligase 6|chr3:5873528-5881132 FORWARD LENGTH=1029	GO:0006464 GO:0016567 GO:0042787	cellular protein modification process; protein ubiquitination; protein ubiquitination involved in ubiquitin-dependent protein catabolic process	GO:0004842 GO:0016881	acid-amino acid ligase activity; ubiquitin-protein ligase activity	GO:0000151 GO:0005622 GO:0005634	intracellular; nucleus; ubiquitin ligase complex	HECT-domain (ubiquitin-transferase)	HECT DOMAIN UBIQUITIN-PROTEIN LIGASE
Glyma.15G142600	F1331&F2332	AT5G49430.1|Symbols:|WD40/YVTN repeat-like-containing domain;Bromodomain|chr5:20037338-20045454 REVERSE LENGTH=1677	GO:0008150	biological process	GO:0000166	nucleotide binding	GO:0005634 GO:0080008	CUL4-RING ubiquitin ligase complex; nucleus	WD domain, G-beta repeat; Bromodomain	WD REPEAT DOMAIN 9
Glyma.15G166700	F1221	AT5G57160.1|Symbols:ATLIG4, LIG4|DNA ligase IV|chr5:23155150-23161688 REVERSE LENGTH=1219	GO:0006260 GO:0006266 GO:0006281 GO:0006302 GO:0006310 GO:0006974 GO:0010165 GO:0051103	DNA ligation; DNA ligation involved in DNA repair; DNA recombination; DNA repair; DNA replication; double-strand break repair; response to DNA damage stimulus; response to X-ray	GO:0003677 GO:0003909 GO:0003910 GO:0005515 GO:0005524	ATP binding; DNA binding; DNA ligase (ATP) activity; DNA ligase activity; protein binding	GO:0005634 GO:0009506 GO:0032807 GO:0048046	DNA ligase IV complex; apoplast; nucleus; plasmodesma	BRCA1 C Terminus (BRCT) domain; ATP dependent DNA ligase C terminal region ; ATP dependent DNA ligase domain; DNA ligase N terminus	DNA LIGASE
Glyma.15G172400	F1221&F1331	AT4G29790.1|Symbols:|unknown protein; BEST Arabidopsis thaliana protein match is: unknown protein (TAIR:AT2G19390.1); Has 538 Blast hits to 357 proteins in 124 species: Archae - 0; Bacteria - 74; Metazoa - 109; Fungi - 58; Plants - 105; Viruses - 2; Other Eukaryotes - 190 (source: NCBI BLink).|chr4:14584228-14590123 FORWARD LENGTH=1211	NA	NA	GO:0003674	molecular function	GO:0005634	nucleus	NA	NA
Glyma.15G176400	F2332	AT2G06210.1|Symbols:ELF8, VIP6|binding|chr2:2429108-2436588 REVERSE LENGTH=1091	GO:0000003 GO:0000398 GO:0006306 GO:0006325 GO:0006342 GO:0006346 GO:0006355 GO:0007131 GO:0008284 GO:0009630 GO:0009640 GO:0009910 GO:0010090 GO:0010388 GO:0010638 GO:0016567 GO:0016571 GO:0016572 GO:0016579 GO:0030422 GO:0031047 GO:0031048 GO:0033044 GO:0035196 GO:0043687 GO:0045893 GO:0051276 GO:0051567	DNA methylation; chromatin organization; chromatin silencing; chromatin silencing by small RNA; chromosome organization; cullin deneddylation; gene silencing by RNA; gravitropism; histone H3-K9 methylation; histone methylation; histone phosphorylation; mRNA splicing, via spliceosome; methylation-dependent chromatin silencing; negative regulation of flower development; photomorphogenesis; positive…	NA	NA	GO:0005634 GO:0016020	membrane; nucleus	Tetratricopeptide repeat	TPR REPEAT NUCLEAR PHOSPHOPROTEIN/CTR9
Glyma.15G192300	F1221	AT4G19490.2|Symbols:ATVPS54, VPS54|VPS54|chr4:10616017-10622934 FORWARD LENGTH=1034	GO:0042147	retrograde transport, endosome to Golgi	NA	NA	GO:0005794 GO:0009507	Golgi apparatus; chloroplast	Vps54-like protein; Protein of unknown function N-terminal domain (DUF2450)	VACUOLAR PROTEIN SORTING 54
Glyma.15G195000	F1221	AT1G65030.1|Symbols:|Transducin/WD40 repeat-like superfamily protein|chr1:24156798-24158511 FORWARD LENGTH=345	NA	NA	GO:0000166 GO:0005515	nucleotide binding; protein binding	GO:0005730 GO:0005737 GO:0005834 GO:0080008	CUL4-RING ubiquitin ligase complex; cytoplasm; heterotrimeric G-protein complex; nucleolus	WD domain, G-beta repeat	WD40 REPEAT PROTEIN
Glyma.15G195400	F2332	NA	NA	NA	NA	NA	NA	NA	NA	NA
Glyma.15G203800	F2332	NA	NA	NA	NA	NA	NA	NA	NA	NA
Glyma.15G209300	F2332	AT5G06860.1|Symbols:PGIP1, ATPGIP1|polygalacturonase inhibiting protein 1|chr5:2132373-2133434 FORWARD LENGTH=330	GO:0000165 GO:0006612 GO:0006865 GO:0006952 GO:0007154 GO:0007165 GO:0009409 GO:0009738 GO:0009862 GO:0009867 GO:0010363 GO:0030968 GO:0031348 GO:0043069 GO:0050832	MAPK cascade; abscisic acid mediated signaling pathway; amino acid transport; cell communication; defense response; defense response to fungus; endoplasmic reticulum unfolded protein response; jasmonic acid mediated signaling pathway; negative regulation of defense response; negative regulation of programmed cell death; protein targeting to membrane; regulation of plant-type hypersensitive respon…	GO:0090353	polygalacturonase inhibitor activity	GO:0005576 GO:0005618 GO:0005794 GO:0009505 GO:0009506	Golgi apparatus; cell wall; extracellular region; plant-type cell wall; plasmodesma	Leucine Rich Repeat; Leucine rich repeat N-terminal domain	LEUCINE-RICH REPEAT RECEPTOR-LIKE PROTEIN KINASE
Glyma.15G212200	F1221&F1331	AT1G16520.1|Symbols:|unknown protein; FUNCTIONS IN: molecular_function unknown; INVOLVED IN: biological_process unknown; LOCATED IN: plasma membrane; EXPRESSED IN: 22 plant structures; EXPRESSED DURING: 13 growth stages; BEST Arabidopsis thaliana protein match is: unknown protein (TAIR:AT1G56080.1); Has 243 Blast hits to 234 proteins in 69 species: Archae - 2; Bacteria - 2; Metazoa - 61; Fungi - …	GO:0008150	biological process	GO:0003674	molecular function	GO:0005634 GO:0005886	nucleus; plasma membrane	NA	NA
Glyma.15G213200	F1221&F1331	AT1G53720.1|Symbols:ATCYP59, CYP59|cyclophilin 59|chr1:20057012-20059508 FORWARD LENGTH=506	GO:0000398 GO:0006457	mRNA splicing, via spliceosome; protein folding	GO:0000166 GO:0003676 GO:0003723 GO:0003755 GO:0005515 GO:0008270	RNA binding; nucleic acid binding; nucleotide binding; peptidyl-prolyl cis-trans isomerase activity; protein binding; zinc ion binding	GO:0005634 GO:0005829	cytosol; nucleus	Zinc knuckle; Cyclophilin type peptidyl-prolyl cis-trans isomerase/CLD; RNA recognition motif. (a.k.a. RRM, RBD, or RNP domain)	PEPTIDYL-PROLYL CIS-TRANS ISOMERASE
Glyma.15G217400	F1221	AT3G12680.1|Symbols:HUA1|floral homeotic protein (HUA1)|chr3:4025276-4028999 REVERSE LENGTH=524	GO:0001709 GO:0006355	cell fate determination; regulation of transcription, DNA-dependent	GO:0003676 GO:0003723 GO:0008270	RNA binding; nucleic acid binding; zinc ion binding	GO:0005634	nucleus	Zinc finger C-x8-C-x5-C-x3-H type (and similar)	CCCH ZINC FINGER/TIS11-RELATED
Glyma.15G219600	F1331&F2332	AT2G18990.1|Symbols:TXND9|thioredoxin domain-containing protein 9 homolog|chr2:8238851-8239932 REVERSE LENGTH=211	GO:0019932 GO:0045454	cell redox homeostasis; second-messenger-mediated signaling	NA	NA	GO:0005737	cytoplasm	Thioredoxin	PHOSDUCIN-RELATED
Glyma.15G230200	F1331	NA	NA	NA	NA	NA	NA	NA	NA	NA
Glyma.15G230800	F1221	AT3G14470.1|Symbols:|NB-ARC domain-containing disease resistance protein|chr3:4857940-4861104 FORWARD LENGTH=1054	GO:0006952 GO:0009627 GO:0009697	defense response; salicylic acid biosynthetic process; systemic acquired resistance	GO:0005515 GO:0043531	ADP binding; protein binding	GO:0005576	extracellular region	Leucine Rich Repeat; NB-ARC domain	LEUCINE-RICH REPEAT-CONTAINING PROTEIN
Glyma.15G232100	F2332	NA	NA	NA	NA	NA	NA	NA	NA	NA
Glyma.15G261100	F1221&F2332	AT1G79570.1|Symbols:|Protein kinase superfamily protein with octicosapeptide/Phox/Bem1p domain|chr1:29932856-29937540 REVERSE LENGTH=1248	GO:0006468	protein phosphorylation	GO:0004672 GO:0004712 GO:0005524 GO:0016772	ATP binding; protein kinase activity; protein serine/threonine/tyrosine kinase activity; transferase activity, transferring phosphorus-containing groups	GO:0005634 GO:0005829	cytosol; nucleus	PB1 domain; Protein tyrosine kinase	SERINE-THREONINE PROTEIN KINASE
Glyma.15G277100	F1331&F2332	AT1G68890.1|Symbols:|magnesium ion binding;thiamin pyrophosphate binding;hydro-lyases;catalytics;2-succinyl-5-enolpyruvyl-6-hydroxy-3-cyclohexene-1-carboxylic-acid synthases|chr1:25896988-25906553 FORWARD LENGTH=1715	GO:0009063 GO:0009234 GO:0042372 GO:0042550	cellular amino acid catabolic process; menaquinone biosynthetic process; photosystem I stabilization; phylloquinone biosynthetic process	GO:0000287 GO:0003824 GO:0016836 GO:0030976 GO:0070204	2-succinyl-5-enolpyruvyl-6-hydroxy-3-cyclohexene-1-carboxylic-acid synthase activity; catalytic activity; hydro-lyase activity; magnesium ion binding; thiamine pyrophosphate binding	GO:0005739	mitochondrion	Thiamine pyrophosphate enzyme, N-terminal TPP binding domain	THIAMINE PYROPHOSPHATE ENZYMES
Glyma.16G041700	F1221&F2332	AT1G64770.1|Symbols:NDF2, NDH45|NDH-dependent cyclic electron flow 1|chr1:24057549-24059415 FORWARD LENGTH=348	GO:0005975 GO:0006098 GO:0009773 GO:0010264	carbohydrate metabolic process; myo-inositol hexakisphosphate biosynthetic process; pentose-phosphate shunt; photosynthetic electron transport in photosystem I	GO:0003824 GO:0030246	carbohydrate binding; catalytic activity	GO:0009507 GO:0009534 GO:0009535 GO:0010598	NAD(P)H dehydrogenase complex (plastoquinone); chloroplast; chloroplast thylakoid; chloroplast thylakoid membrane	NA	APOSPORY-ASSOCIATED PROTEIN C-RELATED
Glyma.16G048700	F2332	AT3G26730.1|Symbols:|RING/U-box superfamily protein|chr3:9823770-9827270 FORWARD LENGTH=772	GO:0007062 GO:0007131 GO:0008150 GO:0033044 GO:0042138 GO:0045132	biological process; meiotic DNA double-strand break formation; meiotic chromosome segregation; reciprocal meiotic recombination; regulation of chromosome organization; sister chromatid cohesion	GO:0008270	zinc ion binding	NA	NA	Zinc finger, C3HC4 type (RING finger)	FAMILY NOT NAMED
Glyma.16G048800	F2332	AT5G20710.1|Symbols:BGAL7|beta-galactosidase 7|chr5:7010536-7013994 FORWARD LENGTH=826	GO:0005975 GO:0005990 GO:0019513 GO:0019515	carbohydrate metabolic process; lactose catabolic process; lactose catabolic process, using glucoside 3-dehydrogenase; lactose catabolic process via UDP-galactose	GO:0003824 GO:0004553 GO:0004565 GO:0030246 GO:0043169	beta-galactosidase activity; carbohydrate binding; catalytic activity; cation binding; hydrolase activity, hydrolyzing O-glycosyl compounds	GO:0005576	extracellular region	Glycosyl hydrolases family 35; Galactose binding lectin domain	BETA-GALACTOSIDASE RELATED
Glyma.16G051600	F1331&F2332	AT2G33490.1|Symbols:|hydroxyproline-rich glycoprotein family protein|chr2:14183552-14187666 FORWARD LENGTH=623	GO:0008150	biological process	GO:0003674	molecular function	GO:0005634 GO:0005886	nucleus; plasma membrane	BAR domain	NA
Glyma.16G055700	F2332	AT3G56320.1|Symbols:|PAP/OAS1 substrate-binding domain superfamily|chr3:20886193-20888624 REVERSE LENGTH=603	NA	NA	GO:0016779	nucleotidyltransferase activity	GO:0005634	nucleus	Nucleotidyltransferase domain	TOPOISOMERASE-RELATED PROTEIN
Glyma.16G064200	F2332	AT4G08850.1|Symbols:|Leucine-rich repeat receptor-like protein kinase family protein|chr4:5636693-5640496 REVERSE LENGTH=1045	GO:0006468 GO:0006857 GO:0006995 GO:0009627 GO:0031347	cellular response to nitrogen starvation; oligopeptide transport; protein phosphorylation; regulation of defense response; systemic acquired resistance	GO:0004672 GO:0004713 GO:0005524 GO:0016301 GO:0016772	ATP binding; kinase activity; protein kinase activity; protein tyrosine kinase activity; transferase activity, transferring phosphorus-containing groups	GO:0005634 GO:0005886 GO:0009506 GO:0016020	membrane; nucleus; plasma membrane; plasmodesma	Protein kinase domain; Leucine Rich Repeat; Leucine rich repeat N-terminal domain	LEUCINE-RICH REPEAT RECEPTOR-LIKE PROTEIN KINASE
Glyma.16G077500	F1331&F2332	AT2G19950.2|Symbols:GC1|golgin candidate 1|chr2:8616341-8621219 REVERSE LENGTH=710	GO:0000956 GO:0008150	biological process; nuclear-transcribed mRNA catabolic process	GO:0003674	molecular function	GO:0005794	Golgi apparatus	NA	GOLGIN-84
Glyma.16G084100	F1221	AT3G56640.1|Symbols:SEC15A|exocyst complex component sec15A|chr3:20981964-20984336 FORWARD LENGTH=790	GO:0006904 GO:0009827 GO:0009846 GO:0009860	plant-type cell wall modification; pollen germination; pollen tube growth; vesicle docking involved in exocytosis	NA	NA	GO:0000145 GO:0005634 GO:0005829	cytosol; exocyst; nucleus	Exocyst complex subunit Sec15-like	SEC15
Glyma.16G092900	F1331	AT4G19040.1|Symbols:EDR2|ENHANCED DISEASE RESISTANCE 2|chr4:10431799-10437171 REVERSE LENGTH=718	GO:0008150	biological process	GO:0005543 GO:0008289	lipid binding; phospholipid binding	GO:0005739 GO:0005886	mitochondrion; plasma membrane	Protein of unknown function (DUF1336)	STEROIDOGENIC ACUTE REGULATORY PROTEIN (STAR)
Glyma.16G101500	F1221	AT5G35980.1|Symbols:YAK1|yeast YAK1-related gene 1|chr5:14128551-14135984 FORWARD LENGTH=956	GO:0006468 GO:0009737	protein phosphorylation; response to abscisic acid stimulus	GO:0004672 GO:0004674 GO:0005524 GO:0016301 GO:0016772	ATP binding; kinase activity; protein kinase activity; protein serine/threonine kinase activity; transferase activity, transferring phosphorus-containing groups	GO:0005737 GO:0005829 GO:0009506	cytoplasm; cytosol; plasmodesma	Protein kinase domain	DUAL SPECIFICITY PROTEIN KINASE
Glyma.16G101700	F1221	NA	NA	NA	NA	NA	NA	NA	NA	NA
Glyma.16G114700	F1331	AT5G63870.1|Symbols:PP7, ATPP7|serine/threonine phosphatase 7|chr5:25561336-25562908 REVERSE LENGTH=413	GO:0009408 GO:0009785	blue light signaling pathway; response to heat	GO:0004722 GO:0016787	hydrolase activity; protein serine/threonine phosphatase activity	GO:0005634 GO:0005737	cytoplasm; nucleus	Calcineurin-like phosphoesterase	SERINE/THREONINE PROTEIN PHOSPHATASE
Glyma.16G116500	F1331	AT4G16444.1|Symbols:|FUNCTIONS IN: molecular_function unknown; INVOLVED IN: biological_process unknown; LOCATED IN: endomembrane system; EXPRESSED IN: 24 plant structures; EXPRESSED DURING: 15 growth stages; CONTAINS InterPro DOMAIN/s: CHD5-like protein (InterPro:IPR007514); Has 30201 Blast hits to 17322 proteins in 780 species: Archae - 12; Bacteria - 1396; Metazoa - 17338; Fungi - 3422; Plants …	GO:0008150	biological process	GO:0003674	molecular function	NA	NA	CHD5-like protein	NA
Glyma.16G125700	F1331	AT1G15520.1|Symbols:PDR12, ATPDR12, ABCG40, ATABCG40|pleiotropic drug resistance 12|chr1:5331993-5338175 REVERSE LENGTH=1423	GO:0000165 GO:0006612 GO:0006855 GO:0007165 GO:0009414 GO:0009595 GO:0009697 GO:0009723 GO:0009733 GO:0009737 GO:0009738 GO:0009751 GO:0009753 GO:0009862 GO:0009867 GO:0010193 GO:0010200 GO:0010310 GO:0010363 GO:0015692 GO:0031348 GO:0042538 GO:0042742 GO:0043069 GO:0043900 GO:0046865 GO:0050832 GO:0080168	MAPK cascade; abscisic acid mediated signaling pathway; abscisic acid transport; defense response to bacterium; defense response to fungus; detection of biotic stimulus; drug transmembrane transport; hyperosmotic salinity response; jasmonic acid mediated signaling pathway; lead ion transport; negative regulation of defense response; negative regulation of programmed cell death; protein targeting …	GO:0000166 GO:0005524 GO:0016887 GO:0017111 GO:0042626	ATP binding; ATPase activity; ATPase activity, coupled to transmembrane movement of substances; nucleoside-triphosphatase activity; nucleotide binding	GO:0005886	plasma membrane	Plant PDR ABC transporter associated	NA
Glyma.16G131900	F1221	AT4G36290.1|Symbols:CRT1|compromised recognition of TCV 1|chr4:17169669-17173187 REVERSE LENGTH=635	GO:0009626 GO:0009816 GO:0031935	defense response to bacterium, incompatible interaction; plant-type hypersensitive response; regulation of chromatin silencing	GO:0005515 GO:0005524	ATP binding; protein binding	GO:0005634 GO:0005768	endosome; nucleus	Histidine kinase-, DNA gyrase B-, and HSP90-like ATPase	ZINC FINGER CW-TYPE COILED-COIL DOMAIN PROTEIN 3.
Glyma.16G139500	F2332	AT5G66550.1|Symbols:|Maf-like protein|chr5:26559752-26561162 REVERSE LENGTH=207	GO:0008150	biological process	GO:0003674	molecular function	GO:0005737 GO:0009507	chloroplast; cytoplasm	Maf-like protein	O-METHYLTRANSFERASE
Glyma.16G141600	F1221	AT5G66710.1|Symbols:|Protein kinase superfamily protein|chr5:26636609-26638564 FORWARD LENGTH=405	GO:0006468	protein phosphorylation	GO:0004672 GO:0004674 GO:0004712 GO:0005524 GO:0016301 GO:0016772	ATP binding; kinase activity; protein kinase activity; protein serine/threonine/tyrosine kinase activity; protein serine/threonine kinase activity; transferase activity, transferring phosphorus-containing groups	GO:0005634 GO:0005886	nucleus; plasma membrane	Protein kinase domain	SERINE-THREONINE PROTEIN KINASE
Glyma.16G180800	F1331	AT1G02260.1|Symbols:|Divalent ion symporter|chr1:440757-442459 REVERSE LENGTH=502	GO:0015746 GO:0055085	citrate transport; transmembrane transport	GO:0005215 GO:0015137	citrate transmembrane transporter activity; transporter activity	GO:0016021	integral to membrane	Citrate transporter	SOLUTE CARRIER FAMILY 13 MEMBER
Glyma.17G000600	F1221	AT1G05630.1|Symbols:AT5PTASE13, 5PTASE13|Endonuclease/exonuclease/phosphatase family protein|chr1:1682483-1687153 FORWARD LENGTH=1170	GO:0007584 GO:0009611 GO:0009637 GO:0009737 GO:0009743 GO:0009827 GO:0009860 GO:0010087 GO:0010182 GO:0010252 GO:0046854 GO:0046855 GO:0048364	auxin homeostasis; inositol phosphate dephosphorylation; phloem or xylem histogenesis; phosphatidylinositol phosphorylation; plant-type cell wall modification; pollen tube growth; response to abscisic acid stimulus; response to blue light; response to carbohydrate stimulus; response to nutrient; response to wounding; root development; sugar mediated signaling pathway	GO:0052658	inositol-1,4,5-trisphosphate 5-phosphatase activity	GO:0005634 GO:0005737	cytoplasm; nucleus	Endonuclease/Exonuclease/phosphatase family	INOSITOL 5-PHOSPHATASE
Glyma.17G064300	F1331	AT5G57510.1|Symbols:|unknown protein; Has 27 Blast hits to 27 proteins in 9 species: Archae - 0; Bacteria - 0; Metazoa - 0; Fungi - 0; Plants - 27; Viruses - 0; Other Eukaryotes - 0 (source: NCBI BLink).|chr5:23289164-23289556 REVERSE LENGTH=130	GO:0010200 GO:0071456	cellular response to hypoxia; response to chitin	GO:0003674	molecular function	GO:0005634	nucleus	NA	NA
Glyma.17G108800	F1221	AT1G60430.2|Symbols:ARPC3|actin-related protein C3|chr1:22264797-22265682 REVERSE LENGTH=174	GO:0007015 GO:0009407 GO:0030833	actin filament organization; regulation of actin filament polymerization; toxin catabolic process	GO:0005198 GO:0005515	protein binding; structural molecule activity	GO:0005737 GO:0005856 GO:0005885	Arp2/3 protein complex; cytoplasm; cytoskeleton	ARP2/3 complex ARPC3 (21 kDa) subunit	ARP2/3 COMPLEX 21 KD SUBUNIT
Glyma.17G108900	F1221	AT3G19950.1|Symbols:|RING/U-box superfamily protein|chr3:6942853-6943839 FORWARD LENGTH=328	GO:0010200	response to chitin	GO:0008270	zinc ion binding	NA	NA	Zinc finger, C3HC4 type (RING finger)	RING ZINC FINGER PROTEIN
Glyma.17G123700	F1331	AT5G23080.1|Symbols:TGH|SWAP (Suppressor-of-White-APricot)/surp domain-containing protein|chr5:7743226-7748889 REVERSE LENGTH=930	GO:0000278 GO:0000956 GO:0006396 GO:0007275 GO:0010087 GO:0030422 GO:0035196	RNA processing; mitotic cell cycle; multicellular organismal development; nuclear-transcribed mRNA catabolic process; phloem or xylem histogenesis; production of miRNAs involved in gene silencing by miRNA; production of siRNA involved in RNA interference	GO:0003723 GO:0005515 GO:0070878 GO:0070883	RNA binding; pre-miRNA binding; primary miRNA binding; protein binding	GO:0005634	nucleus	Surp module; Protein of unknown function (DUF1604)	FAMILY NOT NAMED
Glyma.17G124200	F1221	AT3G48250.1|Symbols:|Pentatricopeptide repeat (PPR) superfamily protein|chr3:17870064-17871929 REVERSE LENGTH=621	GO:0008380 GO:0009560	RNA splicing; embryo sac egg cell differentiation	NA	NA	GO:0005739	mitochondrion	PPR repeat	FAMILY NOT NAMED
Glyma.17G160200	F2332	AT5G67600.1|Symbols:|unknown protein; LOCATED IN: plasma membrane; EXPRESSED IN: 22 plant structures; EXPRESSED DURING: 13 growth stages; BEST Arabidopsis thaliana protein match is: unknown protein (TAIR:AT3G49845.1); Has 30201 Blast hits to 17322 proteins in 780 species: Archae - 12; Bacteria - 1396; Metazoa - 17338; Fungi - 3422; Plants - 5037; Viruses - 0; Other Eukaryotes - 2996 (source: NCBI…	GO:0009554	megasporogenesis	NA	NA	GO:0005886	plasma membrane	NA	NA
Glyma.17G171000	F1221	NA	NA	NA	NA	NA	NA	NA	NA	NA
Glyma.17G181800	F2332	AT2G44800.1|Symbols:|2-oxoglutarate (2OG) and Fe(II)-dependent oxygenase superfamily protein|chr2:18467004-18468551 FORWARD LENGTH=357	GO:0055114 GO:0071456	cellular response to hypoxia; oxidation-reduction process	GO:0016491 GO:0016706	oxidoreductase activity; oxidoreductase activity, acting on paired donors, with incorporation or reduction of molecular oxygen, 2-oxoglutarate as one donor, and incorporation of one atom each of oxygen into both donors	GO:0005737	cytoplasm	NA	OXIDOREDUCTASE, 2OG-FE(II) OXYGENASE FAMILY PROTEIN
Glyma.17G212900	F1221	AT1G59640.2|Symbols:ZCW32, BPE, BPEp|BIG PETAL P|chr1:21909635-21911030 REVERSE LENGTH=343	GO:0006355 GO:0009062 GO:0009694 GO:0009753 GO:0009827 GO:0009860 GO:0010162 GO:0048441 GO:0048443 GO:0048446 GO:0048481	fatty acid catabolic process; jasmonic acid metabolic process; ovule development; petal development; petal morphogenesis; plant-type cell wall modification; pollen tube growth; regulation of transcription, DNA-dependent; response to jasmonic acid stimulus; seed dormancy process; stamen development	GO:0003677 GO:0003700	DNA binding; sequence-specific DNA binding transcription factor activity	GO:0005634	nucleus	NA	STEROL REGULATORY ELEMENT-BINDING PROTEIN
Glyma.17G216700	F1331	AT4G31930.1|Symbols:|Mitochondrial glycoprotein family protein|chr4:15449710-15450804 REVERSE LENGTH=234	GO:0008150	biological process	GO:0003674	molecular function	GO:0005739 GO:0005759	mitochondrial matrix; mitochondrion	Mitochondrial glycoprotein	COMPLEMENT COMPONENT 1
Glyma.17G225400	F2332	AT4G35780.1|Symbols:|ACT-like protein tyrosine kinase family protein|chr4:16946729-16950405 REVERSE LENGTH=570	GO:0006468 GO:0007015 GO:0008152 GO:0009658	actin filament organization; chloroplast organization; metabolic process; protein phosphorylation	GO:0004672 GO:0004674 GO:0004712 GO:0004713 GO:0005524 GO:0016597 GO:0016772	ATP binding; amino acid binding; protein kinase activity; protein serine/threonine/tyrosine kinase activity; protein serine/threonine kinase activity; protein tyrosine kinase activity; transferase activity, transferring phosphorus-containing groups	GO:0005829	cytosol	Protein kinase domain	SERINE-THREONINE PROTEIN KINASE
Glyma.17G228800	F1221	AT2G26080.1|Symbols:AtGLDP2, GLDP2|glycine decarboxylase P-protein 2|chr2:11109330-11113786 REVERSE LENGTH=1044	GO:0006544 GO:0019464 GO:0055114	glycine decarboxylation via glycine cleavage system; glycine metabolic process; oxidation-reduction process	GO:0003824 GO:0004375 GO:0005524 GO:0030170	ATP binding; catalytic activity; glycine dehydrogenase (decarboxylating) activity; pyridoxal phosphate binding	GO:0005739 GO:0005960 GO:0009507 GO:0009941 GO:0048046	apoplast; chloroplast; chloroplast envelope; glycine cleavage complex; mitochondrion	Glycine cleavage system P-protein	GLYCINE DEHYDROGENASE
Glyma.18G024200	F1221	AT5G05450.1|Symbols:|P-loop containing nucleoside triphosphate hydrolases superfamily protein|chr5:1612077-1615195 FORWARD LENGTH=593	NA	NA	GO:0003676 GO:0004386 GO:0005524 GO:0008026	ATP-dependent helicase activity; ATP binding; helicase activity; nucleic acid binding	GO:0005634	nucleus	DEAD/DEAH box helicase; Helicase conserved C-terminal domain	FAMILY NOT NAMED
Glyma.18G038600	F1221	AT5G37850.2|Symbols:SOS4|pfkB-like carbohydrate kinase family protein|chr5:15065621-15068783 FORWARD LENGTH=309	GO:0008615 GO:0009443 GO:0010054 GO:0042538	hyperosmotic salinity response; pyridoxal 5'-phosphate salvage; pyridoxine biosynthetic process; trichoblast differentiation	GO:0008478 GO:0016301	kinase activity; pyridoxal kinase activity	GO:0005737 GO:0005829	cytoplasm; cytosol	Phosphomethylpyrimidine kinase	PYRIDOXAL KINASE
Glyma.18G052100	F2332	AT2G30470.1|Symbols:HSI2, VAL1|high-level expression of sugar-inducible gene 2|chr2:12980904-12984724 REVERSE LENGTH=790	GO:0006355 GO:0009737 GO:0009744 GO:0010030 GO:0045892 GO:2000034	negative regulation of transcription, DNA-dependent; positive regulation of seed germination; regulation of seed maturation; regulation of transcription, DNA-dependent; response to abscisic acid stimulus; response to sucrose stimulus	GO:0003677 GO:0003700 GO:0005515 GO:0008270	DNA binding; protein binding; sequence-specific DNA binding transcription factor activity; zinc ion binding	GO:0005634 GO:0005739	mitochondrion; nucleus	CW-type Zinc Finger; B3 DNA binding domain	ZINC FINGER CW-TYPE COILED-COIL DOMAIN PROTEIN 3.
Glyma.18G084300	F1221	AT3G07040.1|Symbols:RPM1, RPS3|NB-ARC domain-containing disease resistance protein|chr3:2226244-2229024 REVERSE LENGTH=926	GO:0006952 GO:0009626	defense response; plant-type hypersensitive response	GO:0000166 GO:0005515 GO:0043531	ADP binding; nucleotide binding; protein binding	GO:0005886	plasma membrane	NB-ARC domain	LEUCINE-RICH REPEAT-CONTAINING PROTEIN
Glyma.18G102500	F1331	AT1G06470.2|Symbols:|Nucleotide/sugar transporter family protein|chr1:1970726-1973540 FORWARD LENGTH=414	GO:0006863	purine nucleobase transport	NA	NA	GO:0005886 GO:0016020	membrane; plasma membrane	Triose-phosphate Transporter family; EamA-like transporter family	SOLUTE CARRIER FAMILY 35
Glyma.18G141100	F2332	AT3G11945.1|Symbols:PDS2, ATHST, HST|homogentisate prenyltransferase|chr3:3780041-3782880 REVERSE LENGTH=386	GO:0010236 GO:0016117	carotenoid biosynthetic process; plastoquinone biosynthetic process	GO:0004161 GO:0004659 GO:0010355 GO:0010356 GO:0010357	dimethylallyltranstransferase activity; homogentisate farnesyltransferase activity; homogentisate geranylgeranyltransferase activity; homogentisate solanesyltransferase activity; prenyltransferase activity	GO:0005739 GO:0009536 GO:0009941 GO:0016021	chloroplast envelope; integral to membrane; mitochondrion; plastid	NA	NA
Glyma.18G153000	Shared	AT3G24820.1|Symbols:|BSD domain-containing protein|chr3:9062717-9064366 REVERSE LENGTH=186	GO:0008150	biological process	GO:0003674	molecular function	GO:0005634	nucleus	BSD domain	NA
Glyma.18G188200	F1221	AT3G13110.1|Symbols:ATSERAT2;2, SAT-1, SAT-A, SAT3, SAT-M, SERAT2;2|serine acetyltransferase 2;2|chr3:4214939-4216114 REVERSE LENGTH=391	GO:0006535 GO:0006569 GO:0009684 GO:0019344 GO:0019761 GO:0046686	cysteine biosynthetic process; cysteine biosynthetic process from serine; glucosinolate biosynthetic process; indoleacetic acid biosynthetic process; response to cadmium ion; tryptophan catabolic process	GO:0005515 GO:0008270 GO:0009001 GO:0016740	protein binding; serine O-acetyltransferase activity; transferase activity; zinc ion binding	GO:0005737 GO:0005739 GO:0009507	chloroplast; cytoplasm; mitochondrion	Bacterial transferase hexapeptide (six repeats)	SIALIC ACID SYNTHASE-RELATED
Glyma.18G223300	F1221&F2332	AT2G45540.1|Symbols:|WD-40 repeat family protein / beige-related|chr2:18757881-18772229 REVERSE LENGTH=2946	GO:0008150	biological process	GO:0000166	nucleotide binding	GO:0005886	plasma membrane	WD domain, G-beta repeat; Beige/BEACH domain	BEIGE/BEACH-RELATED
Glyma.18G244000	F1331	AT1G65270.1|Symbols:|unknown protein; FUNCTIONS IN: molecular_function unknown; INVOLVED IN: biological_process unknown; LOCATED IN: endoplasmic reticulum, plasma membrane; EXPRESSED IN: 24 plant structures; EXPRESSED DURING: 13 growth stages; Has 149 Blast hits to 149 proteins in 49 species: Archae - 0; Bacteria - 0; Metazoa - 98; Fungi - 0; Plants - 47; Viruses - 0; Other Eukaryotes - 4 (source…	GO:0008150	biological process	GO:0003674	molecular function	GO:0005774 GO:0005783	endoplasmic reticulum; vacuolar membrane	NA	NA
[truncated: 37 more rows]

## Sheet: Shared
The reciprocal non-additive genes annotation for shared genes in all combinations
[truncated: 7 more rows]
