# Supplementary material for: Heterosis and Differential DNA Methylation in Soybean Hybrids and Their Parental Lines
Source: Plants (Basel). 2022 Apr 22;11(9):1136. doi: 10.3390/plants11091136 (PMC9102035; doi:10.3390/plants11091136)
Supplement: Supplementary file 1 [file plants-11-01136-s001.zip › Table S5.xlsx]

## Sheet: Table S5
		Table S5: GO Enrichmental analysis of reciprocal non-additive DMGs for CCGG and CCWGG sites in all combinations

## Sheet: CCGG-F1221
Class	GO_Name	GO_ID	GO_Level	P_value	EnrichmentScore	HitsGenesCountsInSelectedSet	HitsGenesCountsInBackground	AllGenesCountsInSelectedSet	AllGenesCountsInBackground	GenesOfSelectedSetInGOterm
Molecular function	active ion transmembrane transporter activity	GO:0022853	5	0.00096	3.10306	11	747	208	43831	Glyma.10G186500,Glyma.17G108500,Glyma.08G226400,Glyma.10G107700,Glyma.06G315100,Glyma.04G000300,Glyma.04G007500,Glyma.02G149300,Glyma.04G124800,Glyma.17G217700,Glyma.12G008100,
Molecular function	active transmembrane transporter activity	GO:0022804	4	0.00155	2.41843	15	1307	208	43831	Glyma.10G186500,Glyma.17G108500,Glyma.08G050500,Glyma.08G226400,Glyma.10G107700,Glyma.06G315100,Glyma.08G050700,Glyma.04G000300,Glyma.04G007500,Glyma.08G050600,Glyma.09G225900,Glyma.02G149300,Glyma.04G124800,Glyma.17G217700,Glyma.12G008100,
Molecular function	transferase activity	GO:0016740	3	0.002142	1.47847	51	7269	208	43831	Glyma.04G133900,Glyma.12G001400,Glyma.19G019900,Glyma.06G109800,Glyma.20G105000,Glyma.02G071100,Glyma.13G040500,Glyma.11G205600,Glyma.02G276900,Glyma.07G125300,Glyma.09G121300,Glyma.10G095500,Glyma.20G055900,Glyma.06G206600,Glyma.10G069500,Glyma.19G092300,Glyma.02G288600,Glyma.13G263200,Glyma.04G030600,Glyma.02G006500,Glyma.18G103900,Glyma.14G211200,Glyma.05G146300,Glyma.16G091400,Glyma.04G030500…
Molecular function	adenyl ribonucleotide binding	GO:0032559	8	0.002754	1.58535	38	5051	208	43831	Glyma.16G136000,Glyma.19G019900,Glyma.06G109800,Glyma.05G059500,Glyma.11G205600,Glyma.02G276900,Glyma.09G121300,Glyma.02G222500,Glyma.16G215000,Glyma.10G069500,Glyma.10G107700,Glyma.06G315100,Glyma.09G267500,Glyma.02G288600,Glyma.09G105300,Glyma.18G103900,Glyma.13G210600,Glyma.13G195600,Glyma.08G213400,Glyma.14G211200,Glyma.17G070300,Glyma.13G002500,Glyma.18G284100,Glyma.10G012000,Glyma.13G201400…
Molecular function	adenyl nucleotide binding	GO:0030554	7	0.002801	1.58378	38	5056	208	43831	Glyma.16G136000,Glyma.19G019900,Glyma.06G109800,Glyma.05G059500,Glyma.11G205600,Glyma.02G276900,Glyma.09G121300,Glyma.02G222500,Glyma.16G215000,Glyma.10G069500,Glyma.10G107700,Glyma.06G315100,Glyma.09G267500,Glyma.02G288600,Glyma.09G105300,Glyma.18G103900,Glyma.13G210600,Glyma.13G195600,Glyma.08G213400,Glyma.14G211200,Glyma.17G070300,Glyma.13G002500,Glyma.18G284100,Glyma.10G012000,Glyma.13G201400…
Molecular function	transferase activity, transferring phosphorus-containing groups	GO:0016772	4	0.003909	1.68627	29	3624	208	43831	Glyma.19G019900,Glyma.06G109800,Glyma.02G071100,Glyma.11G205600,Glyma.02G276900,Glyma.07G125300,Glyma.09G121300,Glyma.10G069500,Glyma.19G092300,Glyma.02G288600,Glyma.04G030600,Glyma.02G006500,Glyma.18G103900,Glyma.14G211200,Glyma.16G091400,Glyma.17G070300,Glyma.13G004800,Glyma.18G284100,Glyma.10G012000,Glyma.13G201400,Glyma.13G033900,Glyma.05G085500,Glyma.12G008000,Glyma.06G153200,Glyma.06G124700…
Molecular function	secondary active transmembrane transporter activity	GO:0015291	5	0.004395	2.88666	9	657	208	43831	Glyma.10G186500,Glyma.08G050500,Glyma.08G226400,Glyma.08G050700,Glyma.04G000300,Glyma.09G225900,Glyma.02G149300,Glyma.04G124800,Glyma.12G008100,
Molecular function	ATP binding	GO:0005524	9	0.007547	1.54876	33	4490	208	43831	Glyma.19G019900,Glyma.06G109800,Glyma.05G059500,Glyma.11G205600,Glyma.02G276900,Glyma.09G121300,Glyma.10G069500,Glyma.10G107700,Glyma.06G315100,Glyma.09G267500,Glyma.02G288600,Glyma.09G105300,Glyma.18G103900,Glyma.13G210600,Glyma.08G213400,Glyma.14G211200,Glyma.17G070300,Glyma.13G002500,Glyma.18G284100,Glyma.10G012000,Glyma.13G201400,Glyma.13G033900,Glyma.05G085500,Glyma.06G153200,Glyma.06G124700…
Molecular function	carbohydrate transmembrane transporter activity	GO:0015144	4	0.008644	4.0062	5	263	208	43831	Glyma.10G186500,Glyma.08G226400,Glyma.04G000300,Glyma.02G149300,Glyma.19G009900,
Molecular function	inorganic cation transmembrane transporter activity	GO:0022890	6	0.008797	2.43332	10	866	208	43831	Glyma.10G186500,Glyma.17G108500,Glyma.08G226400,Glyma.10G107700,Glyma.04G000300,Glyma.04G007500,Glyma.02G149300,Glyma.04G124800,Glyma.17G217700,Glyma.12G008100,
Molecular function	proton transmembrane transporter activity	GO:0015078	7	0.010388	2.94428	7	501	208	43831	Glyma.10G186500,Glyma.17G108500,Glyma.08G226400,Glyma.04G000300,Glyma.04G007500,Glyma.02G149300,Glyma.12G008100,
Molecular function	carbohydrate derivative binding	GO:0097367	3	0.011336	1.44409	39	5691	208	43831	Glyma.16G136000,Glyma.19G019900,Glyma.06G109800,Glyma.05G059500,Glyma.11G205600,Glyma.02G276900,Glyma.07G125300,Glyma.09G121300,Glyma.02G222500,Glyma.16G215000,Glyma.10G069500,Glyma.10G107700,Glyma.06G315100,Glyma.09G267500,Glyma.02G288600,Glyma.09G105300,Glyma.18G103900,Glyma.13G210600,Glyma.13G195600,Glyma.08G213400,Glyma.14G211200,Glyma.17G070300,Glyma.13G002500,Glyma.18G284100,Glyma.10G012000…
Molecular function	glucosyltransferase activity	GO:0046527	6	0.011417	3.2254	6	392	208	43831	Glyma.09G208300,Glyma.18G300200,Glyma.02G086200,Glyma.15G245800,Glyma.08G121200,Glyma.15G210100,
Molecular function	purine ribonucleotide binding	GO:0032555	7	0.011689	1.45012	38	5522	208	43831	Glyma.16G136000,Glyma.19G019900,Glyma.06G109800,Glyma.05G059500,Glyma.11G205600,Glyma.02G276900,Glyma.09G121300,Glyma.02G222500,Glyma.16G215000,Glyma.10G069500,Glyma.10G107700,Glyma.06G315100,Glyma.09G267500,Glyma.02G288600,Glyma.09G105300,Glyma.18G103900,Glyma.13G210600,Glyma.13G195600,Glyma.08G213400,Glyma.14G211200,Glyma.17G070300,Glyma.13G002500,Glyma.18G284100,Glyma.10G012000,Glyma.13G201400…
Molecular function	purine nucleotide binding	GO:0017076	6	0.012515	1.44359	38	5547	208	43831	Glyma.16G136000,Glyma.19G019900,Glyma.06G109800,Glyma.05G059500,Glyma.11G205600,Glyma.02G276900,Glyma.09G121300,Glyma.02G222500,Glyma.16G215000,Glyma.10G069500,Glyma.10G107700,Glyma.06G315100,Glyma.09G267500,Glyma.02G288600,Glyma.09G105300,Glyma.18G103900,Glyma.13G210600,Glyma.13G195600,Glyma.08G213400,Glyma.14G211200,Glyma.17G070300,Glyma.13G002500,Glyma.18G284100,Glyma.10G012000,Glyma.13G201400…
Molecular function	cation transmembrane transporter activity	GO:0008324	5	0.014502	2.25135	10	936	208	43831	Glyma.10G186500,Glyma.17G108500,Glyma.08G226400,Glyma.10G107700,Glyma.04G000300,Glyma.04G007500,Glyma.02G149300,Glyma.04G124800,Glyma.17G217700,Glyma.12G008100,
Molecular function	ribonucleotide binding	GO:0032553	6	0.014968	1.42636	38	5614	208	43831	Glyma.16G136000,Glyma.19G019900,Glyma.06G109800,Glyma.05G059500,Glyma.11G205600,Glyma.02G276900,Glyma.09G121300,Glyma.02G222500,Glyma.16G215000,Glyma.10G069500,Glyma.10G107700,Glyma.06G315100,Glyma.09G267500,Glyma.02G288600,Glyma.09G105300,Glyma.18G103900,Glyma.13G210600,Glyma.13G195600,Glyma.08G213400,Glyma.14G211200,Glyma.17G070300,Glyma.13G002500,Glyma.18G284100,Glyma.10G012000,Glyma.13G201400…
Molecular function	phosphotransferase activity, alcohol group as acceptor	GO:0016773	5	0.016578	1.60966	23	3011	208	43831	Glyma.19G019900,Glyma.06G109800,Glyma.02G071100,Glyma.11G205600,Glyma.02G276900,Glyma.09G121300,Glyma.10G069500,Glyma.02G288600,Glyma.18G103900,Glyma.14G211200,Glyma.17G070300,Glyma.13G004800,Glyma.18G284100,Glyma.10G012000,Glyma.13G201400,Glyma.13G033900,Glyma.05G085500,Glyma.06G153200,Glyma.06G124700,Glyma.20G142900,Glyma.18G139100,Glyma.18G116800,Glyma.13G039900,
Molecular function	anion binding	GO:0043168	4	0.021876	1.3677	41	6317	208	43831	Glyma.16G136000,Glyma.19G019900,Glyma.06G109800,Glyma.05G059500,Glyma.11G205600,Glyma.02G276900,Glyma.09G121300,Glyma.02G222500,Glyma.16G215000,Glyma.10G069500,Glyma.19G034800,Glyma.10G107700,Glyma.06G315100,Glyma.08G001700,Glyma.09G267500,Glyma.02G288600,Glyma.09G105300,Glyma.18G103900,Glyma.13G210600,Glyma.13G195600,Glyma.08G213400,Glyma.14G211200,Glyma.17G070300,Glyma.13G002500,Glyma.18G284100…
Molecular function	inorganic molecular entity transmembrane transporter activity	GO:0015318	4	0.023782	1.99311	11	1163	208	43831	Glyma.10G186500,Glyma.17G108500,Glyma.08G226400,Glyma.10G107700,Glyma.04G055200,Glyma.04G000300,Glyma.04G007500,Glyma.02G149300,Glyma.04G124800,Glyma.17G217700,Glyma.12G008100,
Molecular function	protein serine/threonine kinase activity	GO:0004674	7	0.024205	1.66509	18	2278	208	43831	Glyma.19G019900,Glyma.06G109800,Glyma.11G205600,Glyma.10G069500,Glyma.02G288600,Glyma.18G103900,Glyma.14G211200,Glyma.17G070300,Glyma.13G004800,Glyma.18G284100,Glyma.10G012000,Glyma.13G201400,Glyma.13G033900,Glyma.05G085500,Glyma.06G124700,Glyma.20G142900,Glyma.18G116800,Glyma.13G039900,
Molecular function	nucleotidyltransferase activity	GO:0016779	5	0.026866	2.99327	5	352	208	43831	Glyma.02G276900,Glyma.07G125300,Glyma.19G092300,Glyma.16G091400,Glyma.12G008000,
Molecular function	kinase activity	GO:0016301	5	0.027488	1.53231	23	3163	208	43831	Glyma.19G019900,Glyma.06G109800,Glyma.11G205600,Glyma.02G276900,Glyma.09G121300,Glyma.10G069500,Glyma.02G288600,Glyma.04G030600,Glyma.18G103900,Glyma.14G211200,Glyma.17G070300,Glyma.13G004800,Glyma.18G284100,Glyma.10G012000,Glyma.13G201400,Glyma.13G033900,Glyma.05G085500,Glyma.06G153200,Glyma.06G124700,Glyma.20G142900,Glyma.18G139100,Glyma.18G116800,Glyma.13G039900,
Molecular function	protein kinase activity	GO:0004672	6	0.028499	1.585	20	2659	208	43831	Glyma.19G019900,Glyma.06G109800,Glyma.11G205600,Glyma.09G121300,Glyma.10G069500,Glyma.02G288600,Glyma.18G103900,Glyma.14G211200,Glyma.17G070300,Glyma.13G004800,Glyma.18G284100,Glyma.10G012000,Glyma.13G201400,Glyma.13G033900,Glyma.05G085500,Glyma.06G153200,Glyma.06G124700,Glyma.20G142900,Glyma.18G116800,Glyma.13G039900,
Molecular function	purine ribonucleoside triphosphate binding	GO:0035639	5	0.028999	1.40116	33	4963	208	43831	Glyma.19G019900,Glyma.06G109800,Glyma.05G059500,Glyma.11G205600,Glyma.02G276900,Glyma.09G121300,Glyma.10G069500,Glyma.10G107700,Glyma.06G315100,Glyma.09G267500,Glyma.02G288600,Glyma.09G105300,Glyma.18G103900,Glyma.13G210600,Glyma.08G213400,Glyma.14G211200,Glyma.17G070300,Glyma.13G002500,Glyma.18G284100,Glyma.10G012000,Glyma.13G201400,Glyma.13G033900,Glyma.05G085500,Glyma.06G153200,Glyma.06G124700…
Molecular function	ion transmembrane transporter activity	GO:0015075	4	0.03126	1.84577	12	1370	208	43831	Glyma.10G186500,Glyma.17G108500,Glyma.08G226400,Glyma.10G107700,Glyma.06G315100,Glyma.04G055200,Glyma.04G000300,Glyma.04G007500,Glyma.02G149300,Glyma.04G124800,Glyma.17G217700,Glyma.12G008100,
Molecular function	transporter activity	GO:0005215	2	0.032062	1.56441	20	2694	208	43831	Glyma.10G186500,Glyma.17G108500,Glyma.08G050500,Glyma.08G226400,Glyma.10G107700,Glyma.06G315100,Glyma.04G055200,Glyma.08G050700,Glyma.02G006500,Glyma.06G145200,Glyma.04G000300,Glyma.04G007500,Glyma.08G050600,Glyma.09G225900,Glyma.13G002500,Glyma.02G149300,Glyma.04G124800,Glyma.19G009900,Glyma.17G217700,Glyma.12G008100,
Cellular component	plasma membrane	GO:0005886	4	0.003568	1.43035	53	8083	211	46028	Glyma.18G058300,Glyma.13G261200,Glyma.19G019900,Glyma.10G186500,Glyma.17G108500,Glyma.08G050500,Glyma.11G205600,Glyma.15G121700,Glyma.12G140500,Glyma.02G097500,Glyma.08G226400,Glyma.09G121300,Glyma.19G074600,Glyma.20G055900,Glyma.09G082400,Glyma.20G180600,Glyma.10G042600,Glyma.12G005300,Glyma.16G071500,Glyma.10G069500,Glyma.09G044200,Glyma.13G250500,Glyma.10G275800,Glyma.06G315100,Glyma.04G055200…
Cellular component	cell periphery	GO:0071944	3	0.01194	1.32263	58	9566	211	46028	Glyma.18G058300,Glyma.13G261200,Glyma.19G019900,Glyma.10G186500,Glyma.17G108500,Glyma.08G050500,Glyma.11G205600,Glyma.15G121700,Glyma.12G140500,Glyma.02G097500,Glyma.08G226400,Glyma.09G121300,Glyma.19G074600,Glyma.20G055900,Glyma.09G082400,Glyma.20G180600,Glyma.10G042600,Glyma.12G005300,Glyma.16G071500,Glyma.10G069500,Glyma.09G044200,Glyma.13G250500,Glyma.10G275800,Glyma.06G315100,Glyma.04G055200…
Cellular component	vacuole	GO:0005773	6	0.012152	1.79787	18	2184	211	46028	Glyma.13G261200,Glyma.17G108500,Glyma.08G050500,Glyma.05G070300,Glyma.20G055900,Glyma.10G069500,Glyma.09G044200,Glyma.10G107700,Glyma.08G050700,Glyma.04G000300,Glyma.04G007500,Glyma.09G225900,Glyma.02G149300,Glyma.19G165800,Glyma.04G124800,Glyma.19G082100,Glyma.01G162800,Glyma.20G169900,
Cellular component	vacuolar membrane	GO:0005774	6	0.014296	2.07097	12	1264	211	46028	Glyma.17G108500,Glyma.08G050500,Glyma.20G055900,Glyma.09G044200,Glyma.10G107700,Glyma.08G050700,Glyma.04G000300,Glyma.09G225900,Glyma.02G149300,Glyma.19G165800,Glyma.04G124800,Glyma.19G082100,
Cellular component	symplast	GO:0055044	3	0.015291	1.75371	18	2239	211	46028	Glyma.11G163900,Glyma.05G070300,Glyma.12G001500,Glyma.20G055900,Glyma.10G042600,Glyma.12G005300,Glyma.09G044200,Glyma.19G034800,Glyma.06G108500,Glyma.13G004800,Glyma.19G165800,Glyma.18G186200,Glyma.09G062700,Glyma.17G217700,Glyma.01G162800,Glyma.16G004800,Glyma.20G169900,Glyma.05G186600,
Cellular component	plasmodesma	GO:0009506	6	0.015291	1.75371	18	2239	211	46028	Glyma.11G163900,Glyma.05G070300,Glyma.12G001500,Glyma.20G055900,Glyma.10G042600,Glyma.12G005300,Glyma.09G044200,Glyma.19G034800,Glyma.06G108500,Glyma.13G004800,Glyma.19G165800,Glyma.18G186200,Glyma.09G062700,Glyma.17G217700,Glyma.01G162800,Glyma.16G004800,Glyma.20G169900,Glyma.05G186600,
Cellular component	anchoring junction	GO:0070161	4	0.015669	1.74902	18	2245	211	46028	Glyma.11G163900,Glyma.05G070300,Glyma.12G001500,Glyma.20G055900,Glyma.10G042600,Glyma.12G005300,Glyma.09G044200,Glyma.19G034800,Glyma.06G108500,Glyma.13G004800,Glyma.19G165800,Glyma.18G186200,Glyma.09G062700,Glyma.17G217700,Glyma.01G162800,Glyma.16G004800,Glyma.20G169900,Glyma.05G186600,
Cellular component	cell-cell junction	GO:0005911	5	0.015669	1.74902	18	2245	211	46028	Glyma.11G163900,Glyma.05G070300,Glyma.12G001500,Glyma.20G055900,Glyma.10G042600,Glyma.12G005300,Glyma.09G044200,Glyma.19G034800,Glyma.06G108500,Glyma.13G004800,Glyma.19G165800,Glyma.18G186200,Glyma.09G062700,Glyma.17G217700,Glyma.01G162800,Glyma.16G004800,Glyma.20G169900,Glyma.05G186600,
Cellular component	cell junction	GO:0030054	3	0.01599	1.74514	18	2250	211	46028	Glyma.11G163900,Glyma.05G070300,Glyma.12G001500,Glyma.20G055900,Glyma.10G042600,Glyma.12G005300,Glyma.09G044200,Glyma.19G034800,Glyma.06G108500,Glyma.13G004800,Glyma.19G165800,Glyma.18G186200,Glyma.09G062700,Glyma.17G217700,Glyma.01G162800,Glyma.16G004800,Glyma.20G169900,Glyma.05G186600,
Cellular component	transferase complex	GO:1990234	4	0.024062	2.30838	8	756	211	46028	Glyma.02G097500,Glyma.02G146800,Glyma.05G146300,Glyma.19G165800,Glyma.18G300200,Glyma.15G245800,Glyma.12G008000,Glyma.10G068100,
Cellular component	membrane	GO:0016020	3	0.036383	1.20715	72	13011	211	46028	Glyma.18G058300,Glyma.12G001400,Glyma.13G261200,Glyma.19G019900,Glyma.10G186500,Glyma.17G108500,Glyma.08G050500,Glyma.11G205600,Glyma.15G121700,Glyma.12G140500,Glyma.02G097500,Glyma.08G226400,Glyma.09G121300,Glyma.05G070300,Glyma.16G055600,Glyma.19G074600,Glyma.20G055900,Glyma.09G082400,Glyma.20G180600,Glyma.10G042600,Glyma.12G005300,Glyma.16G071500,Glyma.10G069500,Glyma.09G044200,Glyma.13G250500…
Cellular component	bounding membrane of organelle	GO:0098588	5	0.03824	1.74085	13	1629	211	46028	Glyma.17G108500,Glyma.08G050500,Glyma.20G055900,Glyma.09G044200,Glyma.10G107700,Glyma.08G050700,Glyma.04G000300,Glyma.09G225900,Glyma.02G149300,Glyma.19G165800,Glyma.04G124800,Glyma.19G082100,Glyma.10G201500,
Biological process	ribonucleotide biosynthetic process	GO:0009260	10	0.001267	3.48014	9	574	203	45057	Glyma.04G133900,Glyma.02G276900,Glyma.10G107700,Glyma.20G231700,Glyma.13G210600,Glyma.17G217700,Glyma.03G178500,Glyma.18G139100,Glyma.06G234800,
Biological process	nucleotide biosynthetic process	GO:0009165	9	0.001294	2.98839	11	817	203	45057	Glyma.04G133900,Glyma.02G276900,Glyma.16G055600,Glyma.10G107700,Glyma.20G231700,Glyma.13G210600,Glyma.04G030500,Glyma.17G217700,Glyma.03G178500,Glyma.18G139100,Glyma.06G234800,
Biological process	ribose phosphate biosynthetic process	GO:0046390	7	0.001328	3.45606	9	578	203	45057	Glyma.04G133900,Glyma.02G276900,Glyma.10G107700,Glyma.20G231700,Glyma.13G210600,Glyma.17G217700,Glyma.03G178500,Glyma.18G139100,Glyma.06G234800,
Biological process	nucleoside phosphate biosynthetic process	GO:1901293	8	0.001345	2.97383	11	821	203	45057	Glyma.04G133900,Glyma.02G276900,Glyma.16G055600,Glyma.10G107700,Glyma.20G231700,Glyma.13G210600,Glyma.04G030500,Glyma.17G217700,Glyma.03G178500,Glyma.18G139100,Glyma.06G234800,
Biological process	nucleobase-containing small molecule metabolic process	GO:0055086	6	0.001457	2.15491	19	1957	203	45057	Glyma.04G133900,Glyma.02G071100,Glyma.02G276900,Glyma.17G077000,Glyma.16G055600,Glyma.10G107700,Glyma.20G231700,Glyma.13G210600,Glyma.04G030500,Glyma.13G002500,Glyma.13G318000,Glyma.19G244600,Glyma.17G217700,Glyma.03G102900,Glyma.01G162800,Glyma.03G178500,Glyma.18G139100,Glyma.05G186600,Glyma.06G234800,
Biological process	nucleotide metabolic process	GO:0009117	8	0.003221	2.10796	17	1790	203	45057	Glyma.04G133900,Glyma.02G071100,Glyma.02G276900,Glyma.16G055600,Glyma.10G107700,Glyma.20G231700,Glyma.13G210600,Glyma.04G030500,Glyma.13G002500,Glyma.13G318000,Glyma.17G217700,Glyma.03G102900,Glyma.01G162800,Glyma.03G178500,Glyma.18G139100,Glyma.05G186600,Glyma.06G234800,
Biological process	response to nematode	GO:0009624	6	0.003319	5.04445	5	220	203	45057	Glyma.08G050500,Glyma.10G107700,Glyma.08G050700,Glyma.06G145200,Glyma.17G217700,
Biological process	nucleoside phosphate metabolic process	GO:0006753	7	0.003369	2.09858	17	1798	203	45057	Glyma.04G133900,Glyma.02G071100,Glyma.02G276900,Glyma.16G055600,Glyma.10G107700,Glyma.20G231700,Glyma.13G210600,Glyma.04G030500,Glyma.13G002500,Glyma.13G318000,Glyma.17G217700,Glyma.03G102900,Glyma.01G162800,Glyma.03G178500,Glyma.18G139100,Glyma.05G186600,Glyma.06G234800,
Biological process	RNA modification	GO:0009451	8	0.003869	2.74698	10	808	203	45057	Glyma.04G133900,Glyma.12G001400,Glyma.10G067800,Glyma.08G001700,Glyma.10G168600,Glyma.15G092800,Glyma.09G062700,Glyma.17G175800,Glyma.13G147500,Glyma.20G169900,
Biological process	carbohydrate biosynthetic process	GO:0016051	5	0.004799	1.9327	19	2182	203	45057	Glyma.02G071100,Glyma.09G121300,Glyma.19G009200,Glyma.08G287800,Glyma.10G042600,Glyma.01G173500,Glyma.19G069800,Glyma.13G002500,Glyma.19G165800,Glyma.18G300200,Glyma.02G086200,Glyma.19G244600,Glyma.15G245800,Glyma.13G213400,Glyma.09G000500,Glyma.15G210100,Glyma.18G116800,Glyma.16G004800,Glyma.05G186600,
Biological process	enzyme linked receptor protein signaling pathway	GO:0007167	7	0.004876	3.87132	6	344	203	45057	Glyma.02G288600,Glyma.18G284100,Glyma.05G085500,Glyma.06G124700,Glyma.18G116800,Glyma.13G039900,
Biological process	transmembrane receptor protein tyrosine kinase signaling pathway	GO:0007169	8	0.004876	3.87132	6	344	203	45057	Glyma.02G288600,Glyma.18G284100,Glyma.05G085500,Glyma.06G124700,Glyma.18G116800,Glyma.13G039900,
Biological process	ribonucleotide metabolic process	GO:0009259	9	0.005311	2.1883	14	1420	203	45057	Glyma.04G133900,Glyma.02G071100,Glyma.02G276900,Glyma.10G107700,Glyma.20G231700,Glyma.13G210600,Glyma.13G002500,Glyma.17G217700,Glyma.03G102900,Glyma.01G162800,Glyma.03G178500,Glyma.18G139100,Glyma.05G186600,Glyma.06G234800,
Biological process	ribose phosphate metabolic process	GO:0019693	6	0.005375	2.18522	14	1422	203	45057	Glyma.04G133900,Glyma.02G071100,Glyma.02G276900,Glyma.10G107700,Glyma.20G231700,Glyma.13G210600,Glyma.13G002500,Glyma.17G217700,Glyma.03G102900,Glyma.01G162800,Glyma.03G178500,Glyma.18G139100,Glyma.05G186600,Glyma.06G234800,
Biological process	cell surface receptor signaling pathway	GO:0007166	6	0.005974	3.70957	6	359	203	45057	Glyma.02G288600,Glyma.18G284100,Glyma.05G085500,Glyma.06G124700,Glyma.18G116800,Glyma.13G039900,
Biological process	phosphorus metabolic process	GO:0006793	4	0.006677	1.4639	42	6368	203	45057	Glyma.04G133900,Glyma.19G019900,Glyma.06G109800,Glyma.02G071100,Glyma.11G205600,Glyma.02G276900,Glyma.09G121300,Glyma.10G095500,Glyma.17G077000,Glyma.16G055600,Glyma.19G069800,Glyma.10G069500,Glyma.10G275800,Glyma.10G107700,Glyma.02G288600,Glyma.20G231700,Glyma.18G103900,Glyma.13G210600,Glyma.14G211200,Glyma.04G030500,Glyma.17G070300,Glyma.13G002500,Glyma.18G284100,Glyma.10G012000,Glyma.13G201400…
Biological process	regulation of developmental growth	GO:0048638	5	0.006944	2.68495	9	744	203	45057	Glyma.17G076000,Glyma.19G074600,Glyma.09G044200,Glyma.17G070300,Glyma.13G201400,Glyma.06G124700,Glyma.18G116800,Glyma.05G186600,Glyma.13G039900,
Biological process	mRNA modification	GO:0016556	9	0.007332	4.1721	5	266	203	45057	Glyma.10G168600,Glyma.15G092800,Glyma.09G062700,Glyma.17G175800,Glyma.13G147500,
Biological process	polysaccharide metabolic process	GO:0005976	5	0.008407	1.95663	16	1815	203	45057	Glyma.09G121300,Glyma.17G077000,Glyma.19G074600,Glyma.19G009200,Glyma.08G287800,Glyma.10G042600,Glyma.01G173500,Glyma.19G069800,Glyma.09G208300,Glyma.19G165800,Glyma.18G300200,Glyma.15G245800,Glyma.13G213400,Glyma.08G121200,Glyma.09G000500,Glyma.18G116800,
Biological process	growth	GO:0040007	2	0.008991	1.81774	19	2320	203	45057	Glyma.17G076000,Glyma.02G276900,Glyma.08G226400,Glyma.17G077000,Glyma.19G074600,Glyma.10G042600,Glyma.10G039300,Glyma.09G044200,Glyma.10G275800,Glyma.08G001800,Glyma.16G091400,Glyma.17G070300,Glyma.13G201400,Glyma.13G213400,Glyma.06G124700,Glyma.12G008100,Glyma.18G116800,Glyma.05G186600,Glyma.13G039900,
Biological process	phosphate-containing compound metabolic process	GO:0006796	5	0.00949	1.44196	41	6311	203	45057	Glyma.04G133900,Glyma.19G019900,Glyma.06G109800,Glyma.02G071100,Glyma.11G205600,Glyma.02G276900,Glyma.09G121300,Glyma.10G095500,Glyma.16G055600,Glyma.19G069800,Glyma.10G069500,Glyma.10G275800,Glyma.10G107700,Glyma.02G288600,Glyma.20G231700,Glyma.18G103900,Glyma.13G210600,Glyma.14G211200,Glyma.04G030500,Glyma.17G070300,Glyma.13G002500,Glyma.18G284100,Glyma.10G012000,Glyma.13G201400,Glyma.13G033900…
Biological process	regulation of growth	GO:0040008	4	0.010348	2.51587	9	794	203	45057	Glyma.17G076000,Glyma.19G074600,Glyma.09G044200,Glyma.17G070300,Glyma.13G201400,Glyma.06G124700,Glyma.18G116800,Glyma.05G186600,Glyma.13G039900,
Biological process	carbohydrate metabolic process	GO:0005975	4	0.010523	1.58136	28	3930	203	45057	Glyma.18G058300,Glyma.02G071100,Glyma.09G121300,Glyma.17G077000,Glyma.19G074600,Glyma.19G009200,Glyma.08G287800,Glyma.10G042600,Glyma.01G173500,Glyma.19G069800,Glyma.04G030600,Glyma.04G007500,Glyma.13G002500,Glyma.09G208300,Glyma.19G165800,Glyma.18G300200,Glyma.02G086200,Glyma.19G244600,Glyma.15G245800,Glyma.13G213400,Glyma.08G121200,Glyma.09G000500,Glyma.15G210100,Glyma.03G102900,Glyma.01G162800…
Biological process	cellular carbohydrate metabolic process	GO:0044262	5	0.012021	1.87899	16	1890	203	45057	Glyma.09G121300,Glyma.19G074600,Glyma.19G009200,Glyma.08G287800,Glyma.10G042600,Glyma.01G173500,Glyma.19G069800,Glyma.09G208300,Glyma.19G165800,Glyma.18G300200,Glyma.02G086200,Glyma.15G245800,Glyma.13G213400,Glyma.08G121200,Glyma.09G000500,Glyma.15G210100,
Biological process	cellular polysaccharide metabolic process	GO:0044264	6	0.013649	1.95065	14	1593	203	45057	Glyma.09G121300,Glyma.19G074600,Glyma.19G009200,Glyma.08G287800,Glyma.10G042600,Glyma.01G173500,Glyma.19G069800,Glyma.09G208300,Glyma.19G165800,Glyma.18G300200,Glyma.15G245800,Glyma.13G213400,Glyma.08G121200,Glyma.09G000500,
Biological process	developmental growth	GO:0048589	3	0.014653	1.83624	16	1934	203	45057	Glyma.17G076000,Glyma.08G226400,Glyma.17G077000,Glyma.19G074600,Glyma.10G042600,Glyma.10G039300,Glyma.09G044200,Glyma.08G001800,Glyma.16G091400,Glyma.17G070300,Glyma.13G201400,Glyma.06G124700,Glyma.12G008100,Glyma.18G116800,Glyma.05G186600,Glyma.13G039900,
Biological process	macromolecule modification	GO:0043412	5	0.015556	1.37028	45	7289	203	45057	Glyma.04G133900,Glyma.12G001400,Glyma.10G067800,Glyma.19G019900,Glyma.06G109800,Glyma.20G105000,Glyma.11G205600,Glyma.08G236000,Glyma.09G121300,Glyma.08G287800,Glyma.19G069800,Glyma.10G069500,Glyma.07G059700,Glyma.08G001700,Glyma.02G288600,Glyma.10G168600,Glyma.18G103900,Glyma.14G211200,Glyma.16G196700,Glyma.05G146300,Glyma.17G070300,Glyma.12G231100,Glyma.13G004800,Glyma.18G284100,Glyma.10G012000…
Biological process	purine nucleotide biosynthetic process	GO:0006164	10	0.016289	3.4147	5	325	203	45057	Glyma.02G276900,Glyma.10G107700,Glyma.04G030500,Glyma.17G217700,Glyma.18G139100,
Biological process	cell morphogenesis	GO:0000902	4	0.017853	1.8844	14	1649	203	45057	Glyma.08G226400,Glyma.08G287800,Glyma.10G042600,Glyma.10G039300,Glyma.09G044200,Glyma.10G275800,Glyma.08G001800,Glyma.16G091400,Glyma.13G004800,Glyma.13G201400,Glyma.13G213400,Glyma.12G008100,Glyma.18G116800,Glyma.05G186600,
Biological process	phosphorylation	GO:0016310	6	0.017955	1.55999	25	3557	203	45057	Glyma.19G019900,Glyma.06G109800,Glyma.02G071100,Glyma.11G205600,Glyma.09G121300,Glyma.10G069500,Glyma.10G275800,Glyma.02G288600,Glyma.18G103900,Glyma.14G211200,Glyma.17G070300,Glyma.13G002500,Glyma.18G284100,Glyma.10G012000,Glyma.13G201400,Glyma.13G033900,Glyma.05G085500,Glyma.06G153200,Glyma.06G124700,Glyma.20G142900,Glyma.03G102900,Glyma.01G162800,Glyma.18G116800,Glyma.05G186600,Glyma.13G039900,
Biological process	cell tip growth	GO:0009932	6	0.018394	2.42906	8	731	203	45057	Glyma.08G226400,Glyma.10G042600,Glyma.10G039300,Glyma.09G044200,Glyma.08G001800,Glyma.16G091400,Glyma.12G008100,Glyma.18G116800,
Biological process	pyrimidine ribonucleotide biosynthetic process	GO:0009220	11	0.019163	3.27368	5	339	203	45057	Glyma.04G133900,Glyma.20G231700,Glyma.13G210600,Glyma.03G178500,Glyma.06G234800,
Biological process	cellular carbohydrate biosynthetic process	GO:0034637	6	0.019188	1.9847	12	1342	203	45057	Glyma.09G121300,Glyma.19G009200,Glyma.08G287800,Glyma.01G173500,Glyma.19G069800,Glyma.19G165800,Glyma.18G300200,Glyma.02G086200,Glyma.15G245800,Glyma.13G213400,Glyma.09G000500,Glyma.15G210100,
Biological process	cell wall organization	GO:0071555	6	0.020038	1.90961	13	1511	203	45057	Glyma.08G226400,Glyma.17G077000,Glyma.16G055600,Glyma.19G074600,Glyma.08G287800,Glyma.10G042600,Glyma.08G001800,Glyma.18G300200,Glyma.15G245800,Glyma.13G213400,Glyma.15G210100,Glyma.12G008100,Glyma.18G116800,
Biological process	purine-containing compound biosynthetic process	GO:0072522	6	0.021642	3.1708	5	350	203	45057	Glyma.02G276900,Glyma.10G107700,Glyma.04G030500,Glyma.17G217700,Glyma.18G139100,
Biological process	pyrimidine ribonucleotide metabolic process	GO:0009218	10	0.022835	3.12614	5	355	203	45057	Glyma.04G133900,Glyma.20G231700,Glyma.13G210600,Glyma.03G178500,Glyma.06G234800,
Biological process	pyrimidine nucleotide biosynthetic process	GO:0006221	10	0.023078	3.11735	5	356	203	45057	Glyma.04G133900,Glyma.20G231700,Glyma.13G210600,Glyma.03G178500,Glyma.06G234800,
Biological process	regulation of cellular component organization	GO:0051128	5	0.023318	2.49789	7	622	203	45057	Glyma.10G042600,Glyma.09G044200,Glyma.18G124800,Glyma.13G004800,Glyma.13G201400,Glyma.13G213400,Glyma.05G186600,
Biological process	carbohydrate derivative biosynthetic process	GO:1901137	5	0.02413	1.76716	15	1884	203	45057	Glyma.04G133900,Glyma.20G105000,Glyma.02G276900,Glyma.17G077000,Glyma.10G107700,Glyma.20G231700,Glyma.13G210600,Glyma.19G165800,Glyma.13G318000,Glyma.12G222600,Glyma.06G153200,Glyma.17G217700,Glyma.03G178500,Glyma.18G139100,Glyma.06G234800,
Biological process	regulation of meristem growth	GO:0010075	6	0.025973	2.67416	6	498	203	45057	Glyma.17G076000,Glyma.19G074600,Glyma.17G070300,Glyma.06G124700,Glyma.18G116800,Glyma.13G039900,
Biological process	pyrimidine nucleotide metabolic process	GO:0006220	9	0.026132	3.0157	5	368	203	45057	Glyma.04G133900,Glyma.20G231700,Glyma.13G210600,Glyma.03G178500,Glyma.06G234800,
Biological process	carbohydrate catabolic process	GO:0016052	5	0.027622	2.02514	10	1096	203	45057	Glyma.02G071100,Glyma.17G077000,Glyma.19G074600,Glyma.19G069800,Glyma.04G030600,Glyma.04G007500,Glyma.13G002500,Glyma.03G102900,Glyma.01G162800,Glyma.05G186600,
Biological process	unidimensional cell growth	GO:0009826	5	0.028523	2.01412	10	1102	203	45057	Glyma.08G226400,Glyma.10G042600,Glyma.10G039300,Glyma.09G044200,Glyma.08G001800,Glyma.16G091400,Glyma.13G201400,Glyma.12G008100,Glyma.18G116800,Glyma.05G186600,
Biological process	cell wall organization or biogenesis	GO:0071554	3	0.02948	1.62671	18	2456	203	45057	Glyma.09G148200,Glyma.09G282400,Glyma.08G226400,Glyma.09G121300,Glyma.17G077000,Glyma.16G055600,Glyma.19G074600,Glyma.08G287800,Glyma.10G042600,Glyma.01G173500,Glyma.08G001800,Glyma.18G300200,Glyma.15G245800,Glyma.13G213400,Glyma.09G000500,Glyma.15G210100,Glyma.12G008100,Glyma.18G116800,
Biological process	external encapsulating structure organization	GO:0045229	5	0.0304	1.80001	13	1603	203	45057	Glyma.08G226400,Glyma.17G077000,Glyma.16G055600,Glyma.19G074600,Glyma.08G287800,Glyma.10G042600,Glyma.08G001800,Glyma.18G300200,Glyma.15G245800,Glyma.13G213400,Glyma.15G210100,Glyma.12G008100,Glyma.18G116800,
Biological process	monosaccharide metabolic process	GO:0005996	5	0.030799	2.08083	9	960	203	45057	Glyma.02G071100,Glyma.17G077000,Glyma.04G030600,Glyma.04G007500,Glyma.13G002500,Glyma.19G244600,Glyma.01G162800,Glyma.16G004800,Glyma.05G186600,
Biological process	regulation of organelle organization	GO:0033043	6	0.031475	2.86764	5	387	203	45057	Glyma.10G042600,Glyma.09G044200,Glyma.18G124800,Glyma.13G004800,Glyma.13G213400,
Biological process	pyrimidine-containing compound biosynthetic process	GO:0072528	6	0.031773	2.86025	5	388	203	45057	Glyma.04G133900,Glyma.20G231700,Glyma.13G210600,Glyma.03G178500,Glyma.06G234800,
Biological process	transition metal ion homeostasis	GO:0055076	9	0.032376	2.84558	5	390	203	45057	Glyma.10G107700,Glyma.13G213400,Glyma.17G217700,Glyma.01G162800,Glyma.19G003700,
Biological process	meristem growth	GO:0035266	4	0.033948	2.50797	6	531	203	45057	Glyma.17G076000,Glyma.19G074600,Glyma.17G070300,Glyma.06G124700,Glyma.18G116800,Glyma.13G039900,
Biological process	cellular protein metabolic process	GO:0044267	6	0.034566	1.28328	49	8475	203	45057	Glyma.04G133900,Glyma.10G067800,Glyma.19G019900,Glyma.06G109800,Glyma.20G105000,Glyma.02G071100,Glyma.13G040500,Glyma.05G059500,Glyma.11G205600,Glyma.08G236000,Glyma.09G121300,Glyma.16G055600,Glyma.08G287800,Glyma.19G069800,Glyma.10G069500,Glyma.02G288600,Glyma.18G103900,Glyma.13G210600,Glyma.15G170800,Glyma.09G236000,Glyma.14G211200,Glyma.16G196700,Glyma.05G146300,Glyma.17G070300,Glyma.12G231100…
Biological process	cytoskeleton organization	GO:0007010	6	0.03457	1.87664	11	1301	203	45057	Glyma.06G109800,Glyma.02G071100,Glyma.08G287800,Glyma.10G042600,Glyma.10G039300,Glyma.09G044200,Glyma.13G002500,Glyma.18G300200,Glyma.13G213400,Glyma.20G142900,Glyma.16G004800,
Biological process	polysaccharide biosynthetic process	GO:0000271	6	0.034586	1.81683	12	1466	203	45057	Glyma.09G121300,Glyma.19G009200,Glyma.08G287800,Glyma.10G042600,Glyma.01G173500,Glyma.19G069800,Glyma.19G165800,Glyma.18G300200,Glyma.15G245800,Glyma.13G213400,Glyma.09G000500,Glyma.18G116800,
Biological process	organonitrogen compound biosynthetic process	GO:1901566	5	0.038166	1.3612	34	5544	203	45057	Glyma.04G133900,Glyma.10G067800,Glyma.19G019900,Glyma.20G105000,Glyma.17G076000,Glyma.05G059500,Glyma.02G276900,Glyma.08G236000,Glyma.16G055600,Glyma.20G055900,Glyma.09G082400,Glyma.10G069500,Glyma.10G107700,Glyma.20G231700,Glyma.13G210600,Glyma.15G170800,Glyma.09G236000,Glyma.15G000200,Glyma.04G030500,Glyma.12G231100,Glyma.19G165800,Glyma.13G318000,Glyma.12G222600,Glyma.12G008000,Glyma.06G153200…
Biological process	purine nucleotide metabolic process	GO:0006163	9	0.038899	1.90847	10	1163	203	45057	Glyma.02G071100,Glyma.02G276900,Glyma.10G107700,Glyma.04G030500,Glyma.13G002500,Glyma.17G217700,Glyma.03G102900,Glyma.01G162800,Glyma.18G139100,Glyma.05G186600,
Biological process	pyrimidine-containing compound metabolic process	GO:0072527	5	0.040867	2.66774	5	416	203	45057	Glyma.04G133900,Glyma.20G231700,Glyma.13G210600,Glyma.03G178500,Glyma.06G234800,
Biological process	cell growth	GO:0016049	3	0.041055	1.72161	13	1676	203	45057	Glyma.08G226400,Glyma.17G077000,Glyma.10G042600,Glyma.10G039300,Glyma.09G044200,Glyma.10G275800,Glyma.08G001800,Glyma.16G091400,Glyma.13G201400,Glyma.13G213400,Glyma.12G008100,Glyma.18G116800,Glyma.05G186600,
Biological process	carbohydrate derivative metabolic process	GO:1901135	4	0.04347	1.46065	23	3495	203	45057	Glyma.04G133900,Glyma.20G105000,Glyma.02G071100,Glyma.02G276900,Glyma.17G077000,Glyma.10G107700,Glyma.20G231700,Glyma.13G210600,Glyma.13G002500,Glyma.19G165800,Glyma.13G318000,Glyma.19G244600,Glyma.12G222600,Glyma.06G153200,Glyma.19G082100,Glyma.17G217700,Glyma.03G102900,Glyma.01G162800,Glyma.13G147500,Glyma.03G178500,Glyma.18G139100,Glyma.05G186600,Glyma.06G234800,
Biological process	organonitrogen compound metabolic process	GO:1901564	4	0.044652	1.20014	69	12761	203	45057	Glyma.04G133900,Glyma.10G067800,Glyma.19G019900,Glyma.06G109800,Glyma.20G105000,Glyma.02G071100,Glyma.08G340900,Glyma.17G076000,Glyma.13G040500,Glyma.05G059500,Glyma.11G205600,Glyma.02G276900,Glyma.08G236000,Glyma.09G121300,Glyma.16G055600,Glyma.20G055900,Glyma.09G082400,Glyma.08G287800,Glyma.10G146000,Glyma.19G069800,Glyma.10G069500,Glyma.10G107700,Glyma.02G288600,Glyma.20G231700,Glyma.02G006500…
Biological process	cellular component organization or biogenesis	GO:0071840	3	0.045156	1.26955	47	8217	203	45057	Glyma.04G133900,Glyma.06G109800,Glyma.02G071100,Glyma.08G340900,Glyma.08G226400,Glyma.09G121300,Glyma.17G077000,Glyma.16G055600,Glyma.19G074600,Glyma.19G009200,Glyma.08G287800,Glyma.10G042600,Glyma.05G059400,Glyma.01G173500,Glyma.10G039300,Glyma.09G044200,Glyma.09G267500,Glyma.04G001400,Glyma.08G001800,Glyma.02G006500,Glyma.18G124800,Glyma.09G044100,Glyma.15G170800,Glyma.08G213400,Glyma.12G231100…
Biological process	plant-type cell wall organization or biogenesis	GO:0071669	4	0.046972	1.84502	10	1203	203	45057	Glyma.08G226400,Glyma.09G121300,Glyma.17G077000,Glyma.16G055600,Glyma.19G074600,Glyma.10G042600,Glyma.08G001800,Glyma.13G213400,Glyma.15G210100,Glyma.12G008100,
Biological process	developmental growth involved in morphogenesis	GO:0060560	4	0.04706	1.78213	11	1370	203	45057	Glyma.08G226400,Glyma.17G077000,Glyma.10G042600,Glyma.10G039300,Glyma.09G044200,Glyma.08G001800,Glyma.16G091400,Glyma.13G201400,Glyma.12G008100,Glyma.18G116800,Glyma.05G186600,
Biological process	glucose metabolic process	GO:0006006	7	0.047816	2.13419	7	728	203	45057	Glyma.02G071100,Glyma.17G077000,Glyma.04G007500,Glyma.13G002500,Glyma.01G162800,Glyma.16G004800,Glyma.05G186600,
Biological process	purine-containing compound metabolic process	GO:0072521	5	0.048494	1.83434	10	1210	203	45057	Glyma.02G071100,Glyma.02G276900,Glyma.10G107700,Glyma.04G030500,Glyma.13G002500,Glyma.17G217700,Glyma.03G102900,Glyma.01G162800,Glyma.18G139100,Glyma.05G186600,

## Sheet: CCGG-F1331
Class	GO_Name	GO_ID	GO_Level	P_value	EnrichmentScore	HitsGenesCountsInSelectedSet	HitsGenesCountsInBackground	AllGenesCountsInSelectedSet	AllGenesCountsInBackground	GenesOfSelectedSetInGOterm
Molecular function	phosphoric ester hydrolase activity	GO:0042578	5	0.015739	2.70285	7	767	148	43831	Glyma.08G194900,Glyma.19G026600,Glyma.08G131200,Glyma.20G106800,Glyma.04G110300,Glyma.08G195000,Glyma.18G013200,
Molecular function	phosphatase activity	GO:0016791	6	0.019268	2.8614	6	621	148	43831	Glyma.08G194900,Glyma.19G026600,Glyma.08G131200,Glyma.20G106800,Glyma.08G195000,Glyma.18G013200,
Molecular function	primary active transmembrane transporter activity	GO:0015399	5	0.022247	2.76781	6	642	148	43831	Glyma.17G185800,Glyma.04G204800,Glyma.11G239800,Glyma.03G083800,Glyma.05G202400,Glyma.08G050600,
Cellular component	catalytic complex	GO:1902494	3	0.02484	2.05611	10	1435	156	46028	Glyma.17G185800,Glyma.20G244900,Glyma.04G112700,Glyma.10G133700,Glyma.20G019200,Glyma.06G098700,Glyma.20G106800,Glyma.05G012200,Glyma.08G361400,Glyma.08G050600,
Cellular component	chloroplast envelope	GO:0009941	6	0.031837	2.0633	9	1287	156	46028	Glyma.12G181600,Glyma.19G009200,Glyma.19G020100,Glyma.07G060700,Glyma.08G182200,Glyma.02G064700,Glyma.10G201500,Glyma.13G147500,Glyma.01G237500,
Cellular component	transferase complex	GO:1990234	4	0.044591	2.34168	6	756	156	46028	Glyma.20G244900,Glyma.04G112700,Glyma.10G133700,Glyma.20G019200,Glyma.06G098700,Glyma.08G361400,
Cellular component	plasma membrane	GO:0005886	4	0.047341	1.3141	36	8083	156	46028	Glyma.12G181600,Glyma.07G002600,Glyma.06G210900,Glyma.10G287600,Glyma.10G186500,Glyma.18G116900,Glyma.04G204800,Glyma.11G241300,Glyma.18G284100,Glyma.07G207600,Glyma.20G244900,Glyma.04G112700,Glyma.10G039200,Glyma.08G183500,Glyma.12G126600,Glyma.16G101200,Glyma.08G361300,Glyma.11G239800,Glyma.08G296400,Glyma.19G020100,Glyma.03G083800,Glyma.05G085500,Glyma.04G110300,Glyma.13G223400,Glyma.06G124700…
Biological process	reproductive process	GO:0022414	2	0.000268	1.82816	35	5638	153	45057	Glyma.13G257100,Glyma.12G181600,Glyma.10G084300,Glyma.16G110400,Glyma.02G119600,Glyma.06G195700,Glyma.06G109800,Glyma.19G162800,Glyma.10G287600,Glyma.17G086900,Glyma.10G283000,Glyma.19G242400,Glyma.04G204800,Glyma.18G284100,Glyma.06G209300,Glyma.18G186200,Glyma.20G244900,Glyma.08G077300,Glyma.13G235300,Glyma.20G214600,Glyma.08G131200,Glyma.05G085500,Glyma.20G057700,Glyma.08G361400,Glyma.20G019300…
Biological process	reproduction	GO:0000003	2	0.000274	1.82589	35	5645	153	45057	Glyma.13G257100,Glyma.12G181600,Glyma.10G084300,Glyma.16G110400,Glyma.02G119600,Glyma.06G195700,Glyma.06G109800,Glyma.19G162800,Glyma.10G287600,Glyma.17G086900,Glyma.10G283000,Glyma.19G242400,Glyma.04G204800,Glyma.18G284100,Glyma.06G209300,Glyma.18G186200,Glyma.20G244900,Glyma.08G077300,Glyma.13G235300,Glyma.20G214600,Glyma.08G131200,Glyma.05G085500,Glyma.20G057700,Glyma.08G361400,Glyma.20G019300…
Biological process	floral organ development	GO:0048437	5	0.000395	2.88111	14	1431	153	45057	Glyma.12G181600,Glyma.16G110400,Glyma.02G119600,Glyma.06G109800,Glyma.19G162800,Glyma.10G283000,Glyma.18G284100,Glyma.06G209300,Glyma.08G131200,Glyma.20G057700,Glyma.20G019300,Glyma.18G013300,Glyma.10G054400,Glyma.18G013200,
Biological process	flower development	GO:0009908	7	0.000883	2.29672	18	2308	153	45057	Glyma.13G257100,Glyma.12G181600,Glyma.16G110400,Glyma.02G119600,Glyma.06G109800,Glyma.19G162800,Glyma.10G287600,Glyma.10G283000,Glyma.18G284100,Glyma.06G209300,Glyma.08G131200,Glyma.05G085500,Glyma.20G057700,Glyma.20G019300,Glyma.18G013300,Glyma.10G054400,Glyma.18G013200,Glyma.03G243400,
Biological process	reproductive shoot system development	GO:0090567	6	0.001037	2.26434	18	2341	153	45057	Glyma.13G257100,Glyma.12G181600,Glyma.16G110400,Glyma.02G119600,Glyma.06G109800,Glyma.19G162800,Glyma.10G287600,Glyma.10G283000,Glyma.18G284100,Glyma.06G209300,Glyma.08G131200,Glyma.05G085500,Glyma.20G057700,Glyma.20G019300,Glyma.18G013300,Glyma.10G054400,Glyma.18G013200,Glyma.03G243400,
Biological process	gene silencing by miRNA	GO:0035195	10	0.001949	4.66211	6	379	153	45057	Glyma.06G109800,Glyma.19G162800,Glyma.10G283000,Glyma.19G242400,Glyma.01G237500,Glyma.03G243400,
Biological process	heterochromatin assembly	GO:0031507	9	0.001983	3.56418	8	661	153	45057	Glyma.10G084300,Glyma.06G109800,Glyma.19G162800,Glyma.10G283000,Glyma.19G242400,Glyma.05G085500,Glyma.18G013300,Glyma.01G237500,
Biological process	heterochromatin organization	GO:0070828	6	0.001983	3.56418	8	661	153	45057	Glyma.10G084300,Glyma.06G109800,Glyma.19G162800,Glyma.10G283000,Glyma.19G242400,Glyma.05G085500,Glyma.18G013300,Glyma.01G237500,
Biological process	meiotic cell cycle process	GO:1903046	4	0.002069	3.97193	7	519	153	45057	Glyma.10G084300,Glyma.19G162800,Glyma.17G086900,Glyma.19G242400,Glyma.20G244900,Glyma.20G214600,Glyma.08G260400,
Biological process	regulation of developmental process	GO:0050793	4	0.002134	2.18046	17	2296	153	45057	Glyma.13G257100,Glyma.02G119600,Glyma.06G109800,Glyma.19G162800,Glyma.10G287600,Glyma.10G283000,Glyma.19G242400,Glyma.06G209300,Glyma.20G244900,Glyma.11G239800,Glyma.12G162200,Glyma.06G124700,Glyma.20G019300,Glyma.18G013300,Glyma.03G243400,Glyma.14G139500,Glyma.10G068900,
Biological process	nuclear division	GO:0000280	7	0.002137	3.9491	7	522	153	45057	Glyma.10G084300,Glyma.19G162800,Glyma.17G086900,Glyma.19G242400,Glyma.20G244900,Glyma.20G214600,Glyma.08G260400,
Biological process	negative regulation of gene expression, epigenetic	GO:0045814	8	0.002216	3.50063	8	673	153	45057	Glyma.10G084300,Glyma.06G109800,Glyma.19G162800,Glyma.10G283000,Glyma.19G242400,Glyma.05G085500,Glyma.18G013300,Glyma.01G237500,
Biological process	anatomical structure formation involved in morphogenesis	GO:0048646	3	0.002255	3.18559	9	832	153	45057	Glyma.16G110400,Glyma.02G119600,Glyma.06G109800,Glyma.19G162800,Glyma.10G283000,Glyma.18G181300,Glyma.20G057700,Glyma.20G019300,Glyma.18G013300,
Biological process	RNAi-mediated antiviral immune response	GO:0009616	9	0.002295	5.49422	5	268	153	45057	Glyma.06G109800,Glyma.19G162800,Glyma.10G283000,Glyma.19G242400,Glyma.01G237500,
Biological process	heterochromatin assembly by small RNA	GO:0031048	10	0.002408	5.4334	5	271	153	45057	Glyma.10G084300,Glyma.06G109800,Glyma.10G283000,Glyma.18G013300,Glyma.01G237500,
Biological process	regulation of multicellular organismal process	GO:0051239	4	0.002498	2.59082	12	1364	153	45057	Glyma.13G257100,Glyma.02G119600,Glyma.06G109800,Glyma.19G162800,Glyma.10G287600,Glyma.10G283000,Glyma.20G244900,Glyma.11G239800,Glyma.18G013300,Glyma.03G243400,Glyma.14G139500,Glyma.10G068900,
Biological process	meiotic nuclear division	GO:0140013	8	0.00258	4.40634	6	401	153	45057	Glyma.10G084300,Glyma.19G162800,Glyma.17G086900,Glyma.19G242400,Glyma.20G214600,Glyma.08G260400,
Biological process	reciprocal meiotic recombination	GO:0007131	11	0.0029	5.20301	5	283	153	45057	Glyma.19G162800,Glyma.17G086900,Glyma.19G242400,Glyma.20G214600,Glyma.08G260400,
Biological process	homologous recombination	GO:0035825	9	0.0029	5.20301	5	283	153	45057	Glyma.19G162800,Glyma.17G086900,Glyma.19G242400,Glyma.20G214600,Glyma.08G260400,
Biological process	reciprocal homologous recombination	GO:0140527	10	0.0029	5.20301	5	283	153	45057	Glyma.19G162800,Glyma.17G086900,Glyma.19G242400,Glyma.20G214600,Glyma.08G260400,
Biological process	meiosis I	GO:0007127	9	0.002988	5.1665	5	285	153	45057	Glyma.19G162800,Glyma.17G086900,Glyma.19G242400,Glyma.20G214600,Glyma.08G260400,
Biological process	histone methylation	GO:0016571	10	0.003018	3.32757	8	708	153	45057	Glyma.06G109800,Glyma.19G162800,Glyma.10G287600,Glyma.10G283000,Glyma.05G085500,Glyma.18G013300,Glyma.07G060800,Glyma.01G237500,
Biological process	meiosis I cell cycle process	GO:0061982	5	0.003033	5.14843	5	286	153	45057	Glyma.19G162800,Glyma.17G086900,Glyma.19G242400,Glyma.20G214600,Glyma.08G260400,
Biological process	regulation of gene expression, epigenetic	GO:0040029	7	0.003149	3.30424	8	713	153	45057	Glyma.10G084300,Glyma.06G109800,Glyma.19G162800,Glyma.10G283000,Glyma.19G242400,Glyma.05G085500,Glyma.18G013300,Glyma.01G237500,
Biological process	meiotic chromosome segregation	GO:0045132	5	0.003171	5.09499	5	289	153	45057	Glyma.10G084300,Glyma.19G162800,Glyma.17G086900,Glyma.20G214600,Glyma.08G260400,
Biological process	developmental process involved in reproduction	GO:0003006	3	0.003186	1.69281	29	5045	153	45057	Glyma.13G257100,Glyma.12G181600,Glyma.16G110400,Glyma.02G119600,Glyma.06G195700,Glyma.06G109800,Glyma.19G162800,Glyma.10G287600,Glyma.17G086900,Glyma.10G283000,Glyma.18G284100,Glyma.06G209300,Glyma.18G186200,Glyma.20G244900,Glyma.08G077300,Glyma.13G235300,Glyma.08G131200,Glyma.05G085500,Glyma.20G057700,Glyma.08G361400,Glyma.20G019300,Glyma.18G013300,Glyma.10G054400,Glyma.06G171400,Glyma.18G013200…
Biological process	meiotic cell cycle	GO:0051321	4	0.003309	3.64855	7	565	153	45057	Glyma.10G084300,Glyma.19G162800,Glyma.17G086900,Glyma.19G242400,Glyma.20G244900,Glyma.20G214600,Glyma.08G260400,
Biological process	production of ta-siRNAs involved in RNA interference	GO:0010267	12	0.003511	4.9745	5	296	153	45057	Glyma.06G109800,Glyma.19G162800,Glyma.10G283000,Glyma.19G242400,Glyma.01G237500,
Biological process	protein alkylation	GO:0008213	8	0.003628	3.22729	8	730	153	45057	Glyma.06G109800,Glyma.19G162800,Glyma.10G287600,Glyma.10G283000,Glyma.05G085500,Glyma.18G013300,Glyma.07G060800,Glyma.01G237500,
Biological process	protein methylation	GO:0006479	9	0.003628	3.22729	8	730	153	45057	Glyma.06G109800,Glyma.19G162800,Glyma.10G287600,Glyma.10G283000,Glyma.05G085500,Glyma.18G013300,Glyma.07G060800,Glyma.01G237500,
Biological process	post-embryonic development	GO:0009791	3	0.003687	1.63899	31	5570	153	45057	Glyma.13G257100,Glyma.12G181600,Glyma.16G110400,Glyma.02G119600,Glyma.06G195700,Glyma.06G109800,Glyma.19G162800,Glyma.10G287600,Glyma.10G283000,Glyma.18G284100,Glyma.16G196600,Glyma.06G209300,Glyma.18G186200,Glyma.13G235300,Glyma.11G239800,Glyma.08G131200,Glyma.05G085500,Glyma.20G057700,Glyma.20G019300,Glyma.18G013300,Glyma.10G054400,Glyma.07G060800,Glyma.06G171400,Glyma.13G147500,Glyma.01G237500…
Biological process	post-embryonic plant morphogenesis	GO:0090698	4	0.003702	2.59567	11	1248	153	45057	Glyma.06G109800,Glyma.19G162800,Glyma.10G283000,Glyma.18G284100,Glyma.16G196600,Glyma.06G209300,Glyma.05G085500,Glyma.20G019300,Glyma.18G013300,Glyma.10G054400,Glyma.13G147500,
Biological process	shoot system development	GO:0048367	5	0.003811	1.84791	22	3506	153	45057	Glyma.13G257100,Glyma.12G181600,Glyma.16G110400,Glyma.02G119600,Glyma.06G109800,Glyma.19G162800,Glyma.10G287600,Glyma.10G283000,Glyma.18G284100,Glyma.06G209300,Glyma.08G183500,Glyma.18G181300,Glyma.08G131200,Glyma.05G085500,Glyma.20G057700,Glyma.20G019300,Glyma.18G013300,Glyma.10G054400,Glyma.13G147500,Glyma.18G013200,Glyma.03G243400,Glyma.14G139500,
Biological process	macromolecule metabolic process	GO:0043170	4	0.004284	1.28106	75	17241	153	45057	Glyma.08G194900,Glyma.20G049200,Glyma.09G148200,Glyma.15G117200,Glyma.10G084300,Glyma.10G296700,Glyma.18G197400,Glyma.06G109800,Glyma.19G162800,Glyma.10G287600,Glyma.17G086900,Glyma.10G283000,Glyma.19G242400,Glyma.04G204800,Glyma.13G331400,Glyma.18G284100,Glyma.06G209300,Glyma.20G244900,Glyma.09G150500,Glyma.20G156400,Glyma.08G077300,Glyma.10G133700,Glyma.16G055600,Glyma.18G181300,Glyma.02G235700…
Biological process	organelle fission	GO:0048285	6	0.00438	3.46459	7	595	153	45057	Glyma.10G084300,Glyma.19G162800,Glyma.17G086900,Glyma.19G242400,Glyma.20G244900,Glyma.20G214600,Glyma.08G260400,
Biological process	plant organ formation	GO:1905393	4	0.00442	3.45878	7	596	153	45057	Glyma.02G119600,Glyma.06G109800,Glyma.19G162800,Glyma.10G283000,Glyma.18G181300,Glyma.20G019300,Glyma.18G013300,
Biological process	histone lysine methylation	GO:0034968	11	0.00446	3.45298	7	597	153	45057	Glyma.06G109800,Glyma.19G162800,Glyma.10G287600,Glyma.10G283000,Glyma.05G085500,Glyma.18G013300,Glyma.01G237500,
Biological process	peptidyl-lysine methylation	GO:0018022	10	0.004581	3.43572	7	600	153	45057	Glyma.06G109800,Glyma.19G162800,Glyma.10G287600,Glyma.10G283000,Glyma.05G085500,Glyma.18G013300,Glyma.01G237500,
Biological process	histone H3-K9 modification	GO:0061647	9	0.004718	3.89194	6	454	153	45057	Glyma.06G109800,Glyma.19G162800,Glyma.10G283000,Glyma.05G085500,Glyma.18G013300,Glyma.01G237500,
Biological process	histone H3-K9 methylation	GO:0051567	12	0.004718	3.89194	6	454	153	45057	Glyma.06G109800,Glyma.19G162800,Glyma.10G283000,Glyma.05G085500,Glyma.18G013300,Glyma.01G237500,
Biological process	reproductive system development	GO:0061458	5	0.004732	1.73148	25	4252	153	45057	Glyma.13G257100,Glyma.12G181600,Glyma.16G110400,Glyma.02G119600,Glyma.06G195700,Glyma.06G109800,Glyma.19G162800,Glyma.10G287600,Glyma.10G283000,Glyma.18G284100,Glyma.06G209300,Glyma.18G186200,Glyma.13G235300,Glyma.08G131200,Glyma.05G085500,Glyma.20G057700,Glyma.20G019300,Glyma.18G013300,Glyma.10G054400,Glyma.06G171400,Glyma.18G013200,Glyma.03G243400,Glyma.14G139500,Glyma.10G201400,Glyma.10G068900,
Biological process	reproductive structure development	GO:0048608	4	0.004732	1.73148	25	4252	153	45057	Glyma.13G257100,Glyma.12G181600,Glyma.16G110400,Glyma.02G119600,Glyma.06G195700,Glyma.06G109800,Glyma.19G162800,Glyma.10G287600,Glyma.10G283000,Glyma.18G284100,Glyma.06G209300,Glyma.18G186200,Glyma.13G235300,Glyma.08G131200,Glyma.05G085500,Glyma.20G057700,Glyma.20G019300,Glyma.18G013300,Glyma.10G054400,Glyma.06G171400,Glyma.18G013200,Glyma.03G243400,Glyma.14G139500,Glyma.10G201400,Glyma.10G068900,
Biological process	regulation of reproductive process	GO:2000241	4	0.005072	2.63173	10	1119	153	45057	Glyma.13G257100,Glyma.06G109800,Glyma.19G162800,Glyma.10G287600,Glyma.10G283000,Glyma.20G244900,Glyma.18G013300,Glyma.03G243400,Glyma.14G139500,Glyma.10G068900,
Biological process	DNA methylation-dependent heterochromatin assembly	GO:0006346	10	0.005198	4.53062	5	325	153	45057	Glyma.06G109800,Glyma.19G162800,Glyma.10G283000,Glyma.18G013300,Glyma.01G237500,
Biological process	negative regulation of gene expression	GO:0010629	7	0.005846	2.4393	11	1328	153	45057	Glyma.15G117200,Glyma.10G084300,Glyma.06G109800,Glyma.19G162800,Glyma.10G283000,Glyma.19G242400,Glyma.05G085500,Glyma.18G013300,Glyma.01G237500,Glyma.03G243400,Glyma.10G201400,
Biological process	negative regulation of macromolecule metabolic process	GO:0010605	6	0.00587	2.15181	14	1916	153	45057	Glyma.08G194900,Glyma.15G117200,Glyma.10G084300,Glyma.06G109800,Glyma.19G162800,Glyma.10G283000,Glyma.19G242400,Glyma.18G181300,Glyma.05G085500,Glyma.08G195000,Glyma.18G013300,Glyma.01G237500,Glyma.03G243400,Glyma.10G201400,
Biological process	production of miRNAs involved in gene silencing by miRNA	GO:0035196	11	0.006813	4.24338	5	347	153	45057	Glyma.06G109800,Glyma.19G162800,Glyma.10G283000,Glyma.19G242400,Glyma.01G237500,
Biological process	anatomical structure development	GO:0048856	3	0.006891	1.41051	46	9604	153	45057	Glyma.13G257100,Glyma.12G181600,Glyma.16G110400,Glyma.02G119600,Glyma.06G195700,Glyma.06G109800,Glyma.19G162800,Glyma.10G287600,Glyma.17G086900,Glyma.10G283000,Glyma.19G242400,Glyma.04G204800,Glyma.18G284100,Glyma.16G196600,Glyma.06G209300,Glyma.18G186200,Glyma.20G244900,Glyma.08G077300,Glyma.08G183500,Glyma.18G181300,Glyma.02G235700,Glyma.13G235300,Glyma.20G214600,Glyma.11G239800,Glyma.15G163800…
Biological process	response to virus	GO:0009615	6	0.007239	3.55521	6	497	153	45057	Glyma.06G109800,Glyma.19G162800,Glyma.10G283000,Glyma.19G242400,Glyma.18G181300,Glyma.01G237500,
Biological process	negative regulation of metabolic process	GO:0009892	5	0.007451	2.09176	14	1971	153	45057	Glyma.08G194900,Glyma.15G117200,Glyma.10G084300,Glyma.06G109800,Glyma.19G162800,Glyma.10G283000,Glyma.19G242400,Glyma.18G181300,Glyma.05G085500,Glyma.08G195000,Glyma.18G013300,Glyma.01G237500,Glyma.03G243400,Glyma.10G201400,
Biological process	chromosome organization	GO:0051276	6	0.00758	2.3525	11	1377	153	45057	Glyma.10G084300,Glyma.06G109800,Glyma.19G162800,Glyma.17G086900,Glyma.10G283000,Glyma.19G242400,Glyma.20G214600,Glyma.05G085500,Glyma.18G013300,Glyma.08G260400,Glyma.01G237500,
Biological process	multicellular organismal process	GO:0032501	2	0.007944	1.4152	44	9156	153	45057	Glyma.13G257100,Glyma.12G181600,Glyma.16G110400,Glyma.02G119600,Glyma.06G195700,Glyma.06G109800,Glyma.19G162800,Glyma.10G287600,Glyma.17G086900,Glyma.10G283000,Glyma.04G204800,Glyma.18G284100,Glyma.16G196600,Glyma.06G209300,Glyma.18G186200,Glyma.20G244900,Glyma.08G077300,Glyma.08G183500,Glyma.18G181300,Glyma.02G235700,Glyma.13G235300,Glyma.20G214600,Glyma.11G239800,Glyma.15G163800,Glyma.08G131200…
Biological process	glucuronoxylan metabolic process	GO:0010413	10	0.008016	3.47823	6	508	153	45057	Glyma.18G197400,Glyma.19G242400,Glyma.04G204800,Glyma.09G150500,Glyma.20G214600,Glyma.01G173500,
Biological process	post-transcriptional gene silencing by RNA	GO:0035194	9	0.008163	3.46459	6	510	153	45057	Glyma.06G109800,Glyma.19G162800,Glyma.10G283000,Glyma.19G242400,Glyma.01G237500,Glyma.03G243400,
Biological process	xylan biosynthetic process	GO:0045492	10	0.008163	3.46459	6	510	153	45057	Glyma.18G197400,Glyma.19G242400,Glyma.04G204800,Glyma.09G150500,Glyma.20G214600,Glyma.01G173500,
Biological process	production of siRNA involved in RNA interference	GO:0030422	11	0.008373	4.03411	5	365	153	45057	Glyma.06G109800,Glyma.19G162800,Glyma.10G283000,Glyma.19G242400,Glyma.01G237500,
Biological process	multicellular organism development	GO:0007275	4	0.008404	1.43585	41	8409	153	45057	Glyma.13G257100,Glyma.12G181600,Glyma.16G110400,Glyma.02G119600,Glyma.06G195700,Glyma.06G109800,Glyma.19G162800,Glyma.10G287600,Glyma.17G086900,Glyma.10G283000,Glyma.04G204800,Glyma.18G284100,Glyma.16G196600,Glyma.06G209300,Glyma.18G186200,Glyma.20G244900,Glyma.08G077300,Glyma.08G183500,Glyma.18G181300,Glyma.02G235700,Glyma.13G235300,Glyma.20G214600,Glyma.11G239800,Glyma.15G163800,Glyma.08G131200…
Biological process	xylan metabolic process	GO:0045491	9	0.008773	3.41108	6	518	153	45057	Glyma.18G197400,Glyma.19G242400,Glyma.04G204800,Glyma.09G150500,Glyma.20G214600,Glyma.01G173500,
Biological process	dsRNA processing	GO:0031050	9	0.00914	3.94759	5	373	153	45057	Glyma.06G109800,Glyma.19G162800,Glyma.10G283000,Glyma.19G242400,Glyma.01G237500,
Biological process	production of small RNA involved in gene silencing by RNA	GO:0070918	10	0.00914	3.94759	5	373	153	45057	Glyma.06G109800,Glyma.19G162800,Glyma.10G283000,Glyma.19G242400,Glyma.01G237500,
Biological process	developmental process	GO:0032502	2	0.009785	1.384	46	9788	153	45057	Glyma.13G257100,Glyma.12G181600,Glyma.16G110400,Glyma.02G119600,Glyma.06G195700,Glyma.06G109800,Glyma.19G162800,Glyma.10G287600,Glyma.17G086900,Glyma.10G283000,Glyma.19G242400,Glyma.04G204800,Glyma.18G284100,Glyma.16G196600,Glyma.06G209300,Glyma.18G186200,Glyma.20G244900,Glyma.08G077300,Glyma.08G183500,Glyma.18G181300,Glyma.02G235700,Glyma.13G235300,Glyma.20G214600,Glyma.11G239800,Glyma.15G163800…
Biological process	histone modification	GO:0016570	8	0.009963	2.71107	8	869	153	45057	Glyma.06G109800,Glyma.19G162800,Glyma.10G287600,Glyma.10G283000,Glyma.05G085500,Glyma.18G013300,Glyma.07G060800,Glyma.01G237500,
Biological process	stomatal complex development	GO:0010374	6	0.010887	3.25404	6	543	153	45057	Glyma.18G284100,Glyma.06G209300,Glyma.08G131200,Glyma.10G054400,Glyma.13G147500,Glyma.18G013200,
Biological process	regulation of post-embryonic development	GO:0048580	6	0.011116	2.33908	10	1259	153	45057	Glyma.13G257100,Glyma.06G109800,Glyma.19G162800,Glyma.10G287600,Glyma.10G283000,Glyma.11G239800,Glyma.18G013300,Glyma.03G243400,Glyma.14G139500,Glyma.10G068900,
Biological process	cellular component macromolecule biosynthetic process	GO:0070589	7	0.011256	3.23024	6	547	153	45057	Glyma.18G197400,Glyma.19G242400,Glyma.04G204800,Glyma.09G150500,Glyma.20G214600,Glyma.01G173500,
Biological process	cell wall polysaccharide biosynthetic process	GO:0070592	9	0.011256	3.23024	6	547	153	45057	Glyma.18G197400,Glyma.19G242400,Glyma.04G204800,Glyma.09G150500,Glyma.20G214600,Glyma.01G173500,
Biological process	cell wall macromolecule biosynthetic process	GO:0044038	8	0.011256	3.23024	6	547	153	45057	Glyma.18G197400,Glyma.19G242400,Glyma.04G204800,Glyma.09G150500,Glyma.20G214600,Glyma.01G173500,
Biological process	hemicellulose metabolic process	GO:0010410	8	0.011444	3.21847	6	549	153	45057	Glyma.18G197400,Glyma.19G242400,Glyma.04G204800,Glyma.09G150500,Glyma.20G214600,Glyma.01G173500,
Biological process	macromolecule methylation	GO:0043414	6	0.011697	2.32065	10	1269	153	45057	Glyma.06G109800,Glyma.19G162800,Glyma.10G287600,Glyma.10G283000,Glyma.19G242400,Glyma.05G085500,Glyma.18G013300,Glyma.05G202400,Glyma.07G060800,Glyma.01G237500,
Biological process	nuclear chromosome segregation	GO:0098813	4	0.011964	3.69035	5	399	153	45057	Glyma.10G084300,Glyma.19G162800,Glyma.17G086900,Glyma.20G214600,Glyma.08G260400,
Biological process	regulation of multicellular organismal development	GO:2000026	5	0.012057	2.30973	10	1275	153	45057	Glyma.13G257100,Glyma.06G109800,Glyma.19G162800,Glyma.10G287600,Glyma.10G283000,Glyma.11G239800,Glyma.18G013300,Glyma.03G243400,Glyma.14G139500,Glyma.10G068900,
Biological process	floral organ formation	GO:0048449	5	0.012203	3.67195	5	401	153	45057	Glyma.06G109800,Glyma.19G162800,Glyma.10G283000,Glyma.20G019300,Glyma.18G013300,
Biological process	peptidyl-lysine modification	GO:0018205	9	0.012633	2.59749	8	907	153	45057	Glyma.06G109800,Glyma.19G162800,Glyma.10G287600,Glyma.10G283000,Glyma.20G214600,Glyma.05G085500,Glyma.18G013300,Glyma.01G237500,
Biological process	methylation	GO:0032259	3	0.012675	2.29175	10	1285	153	45057	Glyma.06G109800,Glyma.19G162800,Glyma.10G287600,Glyma.10G283000,Glyma.19G242400,Glyma.05G085500,Glyma.18G013300,Glyma.05G202400,Glyma.07G060800,Glyma.01G237500,
Biological process	defense response to virus	GO:0051607	8	0.013192	3.60012	5	409	153	45057	Glyma.06G109800,Glyma.19G162800,Glyma.10G283000,Glyma.19G242400,Glyma.01G237500,
Biological process	defense response to symbiont	GO:0140546	7	0.013192	3.60012	5	409	153	45057	Glyma.06G109800,Glyma.19G162800,Glyma.10G283000,Glyma.19G242400,Glyma.01G237500,
Biological process	chromosome segregation	GO:0007059	3	0.01332	3.59134	5	410	153	45057	Glyma.10G084300,Glyma.19G162800,Glyma.17G086900,Glyma.20G214600,Glyma.08G260400,
Biological process	positive regulation of cellular process	GO:0048522	5	0.013487	2.07875	12	1700	153	45057	Glyma.20G049200,Glyma.02G119600,Glyma.19G162800,Glyma.19G242400,Glyma.18G186200,Glyma.20G214600,Glyma.12G162200,Glyma.20G019300,Glyma.10G054400,Glyma.15G140800,Glyma.07G060800,Glyma.10G068900,
Biological process	posttranscriptional gene silencing	GO:0016441	8	0.014871	3.03598	6	582	153	45057	Glyma.06G109800,Glyma.19G162800,Glyma.10G283000,Glyma.19G242400,Glyma.01G237500,Glyma.03G243400,
Biological process	plant ovule development	GO:0048481	5	0.014913	3.48922	5	422	153	45057	Glyma.12G181600,Glyma.10G283000,Glyma.08G131200,Glyma.10G054400,Glyma.18G013200,
Biological process	plant-type ovary development	GO:0035670	5	0.015191	3.47276	5	424	153	45057	Glyma.12G181600,Glyma.10G283000,Glyma.08G131200,Glyma.10G054400,Glyma.18G013200,
Biological process	cellular macromolecule metabolic process	GO:0044260	5	0.015578	1.26002	64	14958	153	45057	Glyma.08G194900,Glyma.20G049200,Glyma.09G148200,Glyma.15G117200,Glyma.10G296700,Glyma.18G197400,Glyma.06G109800,Glyma.19G162800,Glyma.10G287600,Glyma.17G086900,Glyma.10G283000,Glyma.19G242400,Glyma.04G204800,Glyma.13G331400,Glyma.18G284100,Glyma.06G209300,Glyma.20G244900,Glyma.09G150500,Glyma.10G133700,Glyma.16G055600,Glyma.18G181300,Glyma.02G235700,Glyma.11G160400,Glyma.19G212100,Glyma.13G235300…
Biological process	regulation of shoot system development	GO:0048831	5	0.019495	2.39667	8	983	153	45057	Glyma.13G257100,Glyma.06G109800,Glyma.19G162800,Glyma.10G287600,Glyma.10G283000,Glyma.18G013300,Glyma.03G243400,Glyma.14G139500,
Biological process	regulation of biological process	GO:0050789	3	0.019625	1.28333	55	12621	153	45057	Glyma.13G257100,Glyma.08G358300,Glyma.08G194900,Glyma.20G049200,Glyma.15G117200,Glyma.10G084300,Glyma.02G119600,Glyma.10G296700,Glyma.06G109800,Glyma.19G162800,Glyma.10G287600,Glyma.17G086900,Glyma.10G283000,Glyma.19G242400,Glyma.11G241300,Glyma.13G331400,Glyma.18G284100,Glyma.16G196600,Glyma.06G209300,Glyma.18G186200,Glyma.20G244900,Glyma.18G181300,Glyma.06G285300,Glyma.19G212100,Glyma.13G235300…
Biological process	regulation of cellular component organization	GO:0051128	5	0.019911	2.84074	6	622	153	45057	Glyma.17G086900,Glyma.19G242400,Glyma.20G244900,Glyma.20G214600,Glyma.12G162200,Glyma.20G019300,
Biological process	gene silencing by RNA	GO:0031047	8	0.022069	2.77385	6	637	153	45057	Glyma.06G109800,Glyma.19G162800,Glyma.10G283000,Glyma.19G242400,Glyma.01G237500,Glyma.03G243400,
Biological process	chromatin organization	GO:0006325	5	0.022361	2.33491	8	1009	153	45057	Glyma.10G084300,Glyma.06G109800,Glyma.19G162800,Glyma.10G283000,Glyma.19G242400,Glyma.05G085500,Glyma.18G013300,Glyma.01G237500,
Biological process	RNA interference	GO:0016246	10	0.023101	3.113	5	473	153	45057	Glyma.06G109800,Glyma.19G162800,Glyma.10G283000,Glyma.19G242400,Glyma.01G237500,
Biological process	biological regulation	GO:0065007	2	0.023231	1.25173	60	14116	153	45057	Glyma.13G257100,Glyma.08G358300,Glyma.08G194900,Glyma.20G049200,Glyma.15G117200,Glyma.10G084300,Glyma.02G119600,Glyma.10G296700,Glyma.06G109800,Glyma.19G162800,Glyma.10G287600,Glyma.17G086900,Glyma.10G283000,Glyma.18G116900,Glyma.19G242400,Glyma.04G204800,Glyma.11G241300,Glyma.13G331400,Glyma.18G284100,Glyma.16G196600,Glyma.06G209300,Glyma.18G186200,Glyma.20G244900,Glyma.09G150500,Glyma.18G181300…
Biological process	cell wall polysaccharide metabolic process	GO:0010383	7	0.024861	2.69762	6	655	153	45057	Glyma.18G197400,Glyma.19G242400,Glyma.04G204800,Glyma.09G150500,Glyma.20G214600,Glyma.01G173500,
Biological process	gene expression	GO:0010467	5	0.025964	1.35183	39	8496	153	45057	Glyma.08G194900,Glyma.20G049200,Glyma.15G117200,Glyma.10G084300,Glyma.10G296700,Glyma.06G109800,Glyma.19G162800,Glyma.10G283000,Glyma.19G242400,Glyma.13G331400,Glyma.06G209300,Glyma.08G077300,Glyma.16G055600,Glyma.18G181300,Glyma.11G160400,Glyma.19G212100,Glyma.13G235300,Glyma.20G019200,Glyma.19G057200,Glyma.15G163800,Glyma.15G263100,Glyma.15G165300,Glyma.10G255700,Glyma.05G085500,Glyma.08G195000…
Biological process	post-embryonic plant organ morphogenesis	GO:0090697	5	0.02736	2.63723	6	670	153	45057	Glyma.06G109800,Glyma.19G162800,Glyma.10G283000,Glyma.16G196600,Glyma.20G019300,Glyma.18G013300,
Biological process	floral organ morphogenesis	GO:0048444	6	0.027383	2.97465	5	495	153	45057	Glyma.06G109800,Glyma.19G162800,Glyma.10G283000,Glyma.20G019300,Glyma.18G013300,
Biological process	plant organ development	GO:0099402	4	0.030333	1.56519	20	3763	153	45057	Glyma.12G181600,Glyma.16G110400,Glyma.02G119600,Glyma.06G109800,Glyma.19G162800,Glyma.10G283000,Glyma.18G284100,Glyma.16G196600,Glyma.06G209300,Glyma.08G183500,Glyma.18G181300,Glyma.08G131200,Glyma.20G057700,Glyma.20G019300,Glyma.18G013300,Glyma.10G054400,Glyma.13G147500,Glyma.18G013200,Glyma.03G243400,Glyma.14G139500,
Biological process	peptidyl-amino acid modification	GO:0018193	8	0.031387	2.18546	8	1078	153	45057	Glyma.06G109800,Glyma.19G162800,Glyma.10G287600,Glyma.10G283000,Glyma.20G214600,Glyma.05G085500,Glyma.18G013300,Glyma.01G237500,
Biological process	system development	GO:0048731	4	0.031675	1.39847	31	6528	153	45057	Glyma.13G257100,Glyma.12G181600,Glyma.16G110400,Glyma.02G119600,Glyma.06G195700,Glyma.06G109800,Glyma.19G162800,Glyma.10G287600,Glyma.10G283000,Glyma.18G284100,Glyma.16G196600,Glyma.06G209300,Glyma.18G186200,Glyma.08G183500,Glyma.18G181300,Glyma.02G235700,Glyma.13G235300,Glyma.20G214600,Glyma.08G131200,Glyma.05G085500,Glyma.20G057700,Glyma.20G019300,Glyma.18G013300,Glyma.10G054400,Glyma.06G171400…
Biological process	DNA recombination	GO:0006310	8	0.031914	2.85359	5	516	153	45057	Glyma.19G162800,Glyma.17G086900,Glyma.19G242400,Glyma.20G214600,Glyma.08G260400,
Biological process	cell wall macromolecule metabolic process	GO:0044036	6	0.032023	2.3293	7	885	153	45057	Glyma.09G148200,Glyma.18G197400,Glyma.19G242400,Glyma.04G204800,Glyma.09G150500,Glyma.20G214600,Glyma.01G173500,
Biological process	anatomical structure morphogenesis	GO:0009653	3	0.033201	1.51091	22	4288	153	45057	Glyma.16G110400,Glyma.02G119600,Glyma.06G109800,Glyma.19G162800,Glyma.10G283000,Glyma.19G242400,Glyma.18G284100,Glyma.16G196600,Glyma.06G209300,Glyma.20G244900,Glyma.18G181300,Glyma.20G214600,Glyma.05G085500,Glyma.12G162200,Glyma.20G057700,Glyma.20G019300,Glyma.18G013300,Glyma.10G054400,Glyma.13G366200,Glyma.13G147500,Glyma.03G243400,Glyma.14G139500,
Biological process	phyllome development	GO:0048827	5	0.034551	1.76017	13	2175	153	45057	Glyma.12G181600,Glyma.16G110400,Glyma.02G119600,Glyma.10G283000,Glyma.18G284100,Glyma.08G183500,Glyma.18G181300,Glyma.08G131200,Glyma.20G057700,Glyma.10G054400,Glyma.13G147500,Glyma.18G013200,Glyma.03G243400,
Biological process	RNA processing	GO:0006396	8	0.036138	1.79841	12	1965	153	45057	Glyma.06G109800,Glyma.19G162800,Glyma.10G283000,Glyma.19G242400,Glyma.08G077300,Glyma.11G160400,Glyma.19G057200,Glyma.15G263100,Glyma.10G255700,Glyma.15G140800,Glyma.02G064700,Glyma.01G237500,
Biological process	gametophyte development	GO:0048229	5	0.037964	2.1035	8	1120	153	45057	Glyma.16G110400,Glyma.19G162800,Glyma.17G086900,Glyma.04G204800,Glyma.20G244900,Glyma.08G077300,Glyma.15G163800,Glyma.20G057700,
Biological process	RNA metabolic process	GO:0016070	7	0.040025	1.33807	35	7703	153	45057	Glyma.08G194900,Glyma.20G049200,Glyma.15G117200,Glyma.10G296700,Glyma.06G109800,Glyma.19G162800,Glyma.10G283000,Glyma.19G242400,Glyma.13G331400,Glyma.06G209300,Glyma.08G077300,Glyma.18G181300,Glyma.11G160400,Glyma.19G212100,Glyma.13G235300,Glyma.20G019200,Glyma.19G057200,Glyma.15G163800,Glyma.15G263100,Glyma.15G165300,Glyma.10G255700,Glyma.08G195000,Glyma.20G019300,Glyma.10G054400,Glyma.05G202400…
Biological process	regulation of flower development	GO:0009909	7	0.040495	2.21184	7	932	153	45057	Glyma.13G257100,Glyma.06G109800,Glyma.19G162800,Glyma.10G287600,Glyma.10G283000,Glyma.18G013300,Glyma.03G243400,
Biological process	meristem development	GO:0048507	5	0.043261	1.9474	9	1361	153	45057	Glyma.02G119600,Glyma.19G162800,Glyma.10G283000,Glyma.19G242400,Glyma.04G204800,Glyma.05G085500,Glyma.06G124700,Glyma.20G019300,Glyma.14G139500,
Biological process	carpel development	GO:0048440	6	0.043402	2.62002	5	562	153	45057	Glyma.12G181600,Glyma.10G283000,Glyma.08G131200,Glyma.10G054400,Glyma.18G013200,
Biological process	cellular protein modification process	GO:0006464	7	0.044419	1.36781	30	6459	153	45057	Glyma.15G117200,Glyma.06G109800,Glyma.19G162800,Glyma.10G287600,Glyma.10G283000,Glyma.19G242400,Glyma.18G284100,Glyma.09G150500,Glyma.10G133700,Glyma.02G235700,Glyma.20G214600,Glyma.06G098700,Glyma.08G296400,Glyma.08G131200,Glyma.05G085500,Glyma.20G106800,Glyma.13G223400,Glyma.08G361400,Glyma.06G124700,Glyma.18G013300,Glyma.08G285600,Glyma.07G060800,Glyma.18G217000,Glyma.07G093900,Glyma.18G258500…
Biological process	protein modification process	GO:0036211	6	0.044419	1.36781	30	6459	153	45057	Glyma.15G117200,Glyma.06G109800,Glyma.19G162800,Glyma.10G287600,Glyma.10G283000,Glyma.19G242400,Glyma.18G284100,Glyma.09G150500,Glyma.10G133700,Glyma.02G235700,Glyma.20G214600,Glyma.06G098700,Glyma.08G296400,Glyma.08G131200,Glyma.05G085500,Glyma.20G106800,Glyma.13G223400,Glyma.08G361400,Glyma.06G124700,Glyma.18G013300,Glyma.08G285600,Glyma.07G060800,Glyma.18G217000,Glyma.07G093900,Glyma.18G258500…
Biological process	cellular process	GO:0009987	2	0.04481	1.10424	110	29336	153	45057	Glyma.07G207500,Glyma.13G257100,Glyma.12G181600,Glyma.04G026800,Glyma.08G194900,Glyma.20G049200,Glyma.09G148200,Glyma.15G117200,Glyma.10G084300,Glyma.16G110400,Glyma.17G185800,Glyma.02G119600,Glyma.10G296700,Glyma.18G197400,Glyma.06G195700,Glyma.06G109800,Glyma.19G162800,Glyma.10G287600,Glyma.17G086900,Glyma.10G186500,Glyma.10G283000,Glyma.18G116900,Glyma.19G242400,Glyma.04G204800,Glyma.11G241300…
Biological process	cellular component biogenesis	GO:0044085	4	0.045327	1.53692	18	3449	153	45057	Glyma.12G181600,Glyma.16G110400,Glyma.18G197400,Glyma.19G242400,Glyma.04G204800,Glyma.09G150500,Glyma.08G077300,Glyma.16G055600,Glyma.20G214600,Glyma.11G239800,Glyma.19G020100,Glyma.01G173500,Glyma.12G162200,Glyma.09G258500,Glyma.20G057700,Glyma.10G054400,Glyma.08G260400,Glyma.02G064700,
Biological process	nucleic acid metabolic process	GO:0090304	6	0.045637	1.30412	38	8581	153	45057	Glyma.08G194900,Glyma.20G049200,Glyma.15G117200,Glyma.10G296700,Glyma.06G109800,Glyma.19G162800,Glyma.17G086900,Glyma.10G283000,Glyma.19G242400,Glyma.13G331400,Glyma.06G209300,Glyma.08G077300,Glyma.18G181300,Glyma.11G160400,Glyma.19G212100,Glyma.13G235300,Glyma.20G214600,Glyma.20G019200,Glyma.19G057200,Glyma.15G163800,Glyma.15G263100,Glyma.15G165300,Glyma.10G255700,Glyma.08G195000,Glyma.20G019300…
Biological process	cellular macromolecule biosynthetic process	GO:0034645	6	0.048665	1.28053	41	9429	153	45057	Glyma.08G194900,Glyma.20G049200,Glyma.15G117200,Glyma.10G296700,Glyma.18G197400,Glyma.19G162800,Glyma.10G283000,Glyma.19G242400,Glyma.04G204800,Glyma.13G331400,Glyma.06G209300,Glyma.20G244900,Glyma.09G150500,Glyma.10G133700,Glyma.16G055600,Glyma.18G181300,Glyma.11G160400,Glyma.19G212100,Glyma.13G235300,Glyma.20G214600,Glyma.20G019200,Glyma.19G009200,Glyma.08G296400,Glyma.15G163800,Glyma.01G173500…
Biological process	cell cycle process	GO:0022402	3	0.049703	1.89586	9	1398	153	45057	Glyma.10G084300,Glyma.06G109800,Glyma.19G162800,Glyma.17G086900,Glyma.19G242400,Glyma.20G244900,Glyma.20G214600,Glyma.12G162200,Glyma.08G260400,

## Sheet: CCGG-F2332
Class	GO_Name	GO_ID	GO_Level	P_value	EnrichmentScore	HitsGenesCountsInSelectedSet	HitsGenesCountsInBackground	AllGenesCountsInSelectedSet	AllGenesCountsInBackground	GenesOfSelectedSetInGOterm
Molecular function	anion binding	GO:0043168	4	0.001915	1.55395	43	6317	192	43831	Glyma.16G079000,Glyma.06G179000,Glyma.10G253300,Glyma.02G235700,Glyma.06G285300,Glyma.02G283800,Glyma.13G241000,Glyma.16G215000,Glyma.09G026900,Glyma.06G209200,Glyma.09G025400,Glyma.15G126900,Glyma.03G075200,Glyma.08G001700,Glyma.09G105300,Glyma.10G241900,Glyma.13G195600,Glyma.13G123700,Glyma.14G211200,Glyma.04G026800,Glyma.16G112300,Glyma.04G204800,Glyma.03G139200,Glyma.04G194900,Glyma.13G033900…
Molecular function	ribonucleotide binding	GO:0032553	6	0.011896	1.4639	36	5614	192	43831	Glyma.16G079000,Glyma.10G253300,Glyma.02G235700,Glyma.06G285300,Glyma.16G215000,Glyma.06G209200,Glyma.09G025400,Glyma.15G126900,Glyma.03G075200,Glyma.09G105300,Glyma.10G241900,Glyma.13G195600,Glyma.13G123700,Glyma.14G211200,Glyma.04G026800,Glyma.16G112300,Glyma.04G204800,Glyma.03G139200,Glyma.04G194900,Glyma.13G033900,Glyma.18G058800,Glyma.19G224200,Glyma.09G277000,Glyma.03G075100,Glyma.10G037300…
Molecular function	carbohydrate derivative binding	GO:0097367	3	0.014501	1.44409	36	5691	192	43831	Glyma.16G079000,Glyma.10G253300,Glyma.02G235700,Glyma.06G285300,Glyma.16G215000,Glyma.06G209200,Glyma.09G025400,Glyma.15G126900,Glyma.03G075200,Glyma.09G105300,Glyma.10G241900,Glyma.13G195600,Glyma.13G123700,Glyma.14G211200,Glyma.04G026800,Glyma.16G112300,Glyma.04G204800,Glyma.03G139200,Glyma.04G194900,Glyma.13G033900,Glyma.18G058800,Glyma.19G224200,Glyma.09G277000,Glyma.03G075100,Glyma.10G037300…
Molecular function	inorganic cation transmembrane transporter activity	GO:0022890	6	0.014627	2.37249	9	866	192	43831	Glyma.18G263900,Glyma.16G027800,Glyma.09G192500,Glyma.08G226400,Glyma.02G149300,Glyma.10G174800,Glyma.04G204800,Glyma.04G124800,Glyma.17G217700,
Molecular function	purine ribonucleotide binding	GO:0032555	7	0.015503	1.44694	35	5522	192	43831	Glyma.16G079000,Glyma.10G253300,Glyma.02G235700,Glyma.06G285300,Glyma.16G215000,Glyma.06G209200,Glyma.09G025400,Glyma.15G126900,Glyma.03G075200,Glyma.09G105300,Glyma.10G241900,Glyma.13G195600,Glyma.13G123700,Glyma.14G211200,Glyma.04G026800,Glyma.16G112300,Glyma.04G204800,Glyma.03G139200,Glyma.04G194900,Glyma.13G033900,Glyma.18G058800,Glyma.19G224200,Glyma.09G277000,Glyma.03G075100,Glyma.10G037300…
Molecular function	purine nucleotide binding	GO:0017076	6	0.016512	1.44042	35	5547	192	43831	Glyma.16G079000,Glyma.10G253300,Glyma.02G235700,Glyma.06G285300,Glyma.16G215000,Glyma.06G209200,Glyma.09G025400,Glyma.15G126900,Glyma.03G075200,Glyma.09G105300,Glyma.10G241900,Glyma.13G195600,Glyma.13G123700,Glyma.14G211200,Glyma.04G026800,Glyma.16G112300,Glyma.04G204800,Glyma.03G139200,Glyma.04G194900,Glyma.13G033900,Glyma.18G058800,Glyma.19G224200,Glyma.09G277000,Glyma.03G075100,Glyma.10G037300…
Molecular function	adenyl ribonucleotide binding	GO:0032559	8	0.020688	1.44628	32	5051	192	43831	Glyma.16G079000,Glyma.10G253300,Glyma.02G235700,Glyma.16G215000,Glyma.06G209200,Glyma.09G025400,Glyma.15G126900,Glyma.03G075200,Glyma.09G105300,Glyma.10G241900,Glyma.13G195600,Glyma.13G123700,Glyma.14G211200,Glyma.04G026800,Glyma.04G204800,Glyma.04G194900,Glyma.13G033900,Glyma.18G058800,Glyma.19G224200,Glyma.09G277000,Glyma.03G075100,Glyma.10G037300,Glyma.10G284400,Glyma.13G223400,Glyma.06G124700…
Molecular function	adenyl nucleotide binding	GO:0030554	7	0.02095	1.44485	32	5056	192	43831	Glyma.16G079000,Glyma.10G253300,Glyma.02G235700,Glyma.16G215000,Glyma.06G209200,Glyma.09G025400,Glyma.15G126900,Glyma.03G075200,Glyma.09G105300,Glyma.10G241900,Glyma.13G195600,Glyma.13G123700,Glyma.14G211200,Glyma.04G026800,Glyma.04G204800,Glyma.04G194900,Glyma.13G033900,Glyma.18G058800,Glyma.19G224200,Glyma.09G277000,Glyma.03G075100,Glyma.10G037300,Glyma.10G284400,Glyma.13G223400,Glyma.06G124700…
Molecular function	cation transmembrane transporter activity	GO:0008324	5	0.022859	2.19506	9	936	192	43831	Glyma.18G263900,Glyma.16G027800,Glyma.09G192500,Glyma.08G226400,Glyma.02G149300,Glyma.10G174800,Glyma.04G204800,Glyma.04G124800,Glyma.17G217700,
Molecular function	small molecule binding	GO:0036094	3	0.040618	1.27656	47	8405	192	43831	Glyma.18G263900,Glyma.16G079000,Glyma.06G179000,Glyma.10G253300,Glyma.02G235700,Glyma.06G285300,Glyma.13G241000,Glyma.10G226600,Glyma.16G215000,Glyma.09G026900,Glyma.06G209200,Glyma.09G025400,Glyma.15G126900,Glyma.03G075200,Glyma.08G001700,Glyma.09G105300,Glyma.10G241900,Glyma.13G195600,Glyma.04G224800,Glyma.13G123700,Glyma.14G211200,Glyma.04G026800,Glyma.19G209700,Glyma.16G112300,Glyma.04G204800…
Molecular function	nucleotide binding	GO:0000166	5	0.041383	1.29418	43	7585	192	43831	Glyma.18G263900,Glyma.16G079000,Glyma.10G253300,Glyma.02G235700,Glyma.06G285300,Glyma.13G241000,Glyma.10G226600,Glyma.16G215000,Glyma.09G026900,Glyma.06G209200,Glyma.09G025400,Glyma.15G126900,Glyma.03G075200,Glyma.08G001700,Glyma.09G105300,Glyma.10G241900,Glyma.13G195600,Glyma.13G123700,Glyma.14G211200,Glyma.04G026800,Glyma.19G209700,Glyma.16G112300,Glyma.04G204800,Glyma.03G139200,Glyma.04G194900…
Molecular function	nucleoside phosphate binding	GO:1901265	4	0.041383	1.29418	43	7585	192	43831	Glyma.18G263900,Glyma.16G079000,Glyma.10G253300,Glyma.02G235700,Glyma.06G285300,Glyma.13G241000,Glyma.10G226600,Glyma.16G215000,Glyma.09G026900,Glyma.06G209200,Glyma.09G025400,Glyma.15G126900,Glyma.03G075200,Glyma.08G001700,Glyma.09G105300,Glyma.10G241900,Glyma.13G195600,Glyma.13G123700,Glyma.14G211200,Glyma.04G026800,Glyma.19G209700,Glyma.16G112300,Glyma.04G204800,Glyma.03G139200,Glyma.04G194900…
Molecular function	purine ribonucleoside triphosphate binding	GO:0035639	5	0.042814	1.37993	30	4963	192	43831	Glyma.16G079000,Glyma.10G253300,Glyma.02G235700,Glyma.06G285300,Glyma.06G209200,Glyma.09G025400,Glyma.09G105300,Glyma.10G241900,Glyma.13G123700,Glyma.14G211200,Glyma.04G026800,Glyma.16G112300,Glyma.04G204800,Glyma.03G139200,Glyma.04G194900,Glyma.13G033900,Glyma.18G058800,Glyma.19G224200,Glyma.09G277000,Glyma.10G037300,Glyma.10G284400,Glyma.13G223400,Glyma.06G124700,Glyma.13G136700,Glyma.17G217700…
Molecular function	active ion transmembrane transporter activity	GO:0022853	5	0.047253	2.13923	7	747	192	43831	Glyma.09G192500,Glyma.08G226400,Glyma.02G149300,Glyma.10G174800,Glyma.04G204800,Glyma.04G124800,Glyma.17G217700,
Cellular component	cytosol	GO:0005829	3	0.024841	1.47211	28	4334	202	46028	Glyma.20G217500,Glyma.15G271800,Glyma.03G206400,Glyma.10G283400,Glyma.18G127300,Glyma.02G283800,Glyma.01G029200,Glyma.01G202000,Glyma.19G168100,Glyma.07G140200,Glyma.19G209700,Glyma.10G060200,Glyma.07G140300,Glyma.19G089500,Glyma.16G101200,Glyma.20G208500,Glyma.08G131200,Glyma.03G068700,Glyma.10G284400,Glyma.20G020300,Glyma.13G223400,Glyma.13G061100,Glyma.04G038600,Glyma.19G061100,Glyma.01G081900…
Biological process	RNA interference	GO:0016246	10	0.000399	4.10202	9	473	209	45057	Glyma.14G129600,Glyma.13G060000,Glyma.09G025400,Glyma.03G256300,Glyma.15G170800,Glyma.13G123700,Glyma.10G283000,Glyma.19G089500,Glyma.10G037300,
Biological process	negative regulation of gene expression	GO:0010629	7	0.000514	2.59739	16	1328	209	45057	Glyma.14G129600,Glyma.13G060000,Glyma.09G025400,Glyma.01G029200,Glyma.03G256300,Glyma.15G170800,Glyma.13G123700,Glyma.13G362100,Glyma.10G065100,Glyma.10G283000,Glyma.03G190800,Glyma.19G089500,Glyma.13G343800,Glyma.19G224200,Glyma.10G037300,Glyma.06G206000,
Biological process	post-transcriptional gene silencing by RNA	GO:0035194	9	0.000682	3.80442	9	510	209	45057	Glyma.14G129600,Glyma.13G060000,Glyma.09G025400,Glyma.03G256300,Glyma.15G170800,Glyma.13G123700,Glyma.10G283000,Glyma.19G089500,Glyma.10G037300,
Biological process	gene silencing by RNA	GO:0031047	8	0.000852	3.38436	10	637	209	45057	Glyma.14G129600,Glyma.13G060000,Glyma.09G025400,Glyma.03G256300,Glyma.15G170800,Glyma.13G123700,Glyma.13G362100,Glyma.10G283000,Glyma.19G089500,Glyma.10G037300,
Biological process	heterochromatin assembly	GO:0031507	9	0.001125	3.26148	10	661	209	45057	Glyma.09G025400,Glyma.01G029200,Glyma.03G256300,Glyma.13G123700,Glyma.13G362100,Glyma.10G283000,Glyma.03G190800,Glyma.13G343800,Glyma.10G037300,Glyma.06G206000,
Biological process	heterochromatin organization	GO:0070828	6	0.001125	3.26148	10	661	209	45057	Glyma.09G025400,Glyma.01G029200,Glyma.03G256300,Glyma.13G123700,Glyma.13G362100,Glyma.10G283000,Glyma.03G190800,Glyma.13G343800,Glyma.10G037300,Glyma.06G206000,
Biological process	gravitropism	GO:0009630	5	0.001163	3.89316	8	443	209	45057	Glyma.06G179000,Glyma.13G060000,Glyma.13G123700,Glyma.04G194900,Glyma.19G224200,Glyma.04G124800,Glyma.13G235300,Glyma.10G037300,
Biological process	production of miRNAs involved in gene silencing by miRNA	GO:0035196	11	0.001255	4.34895	7	347	209	45057	Glyma.14G129600,Glyma.13G060000,Glyma.09G025400,Glyma.03G256300,Glyma.15G170800,Glyma.10G283000,Glyma.19G089500,
Biological process	negative regulation of gene expression, epigenetic	GO:0045814	8	0.001285	3.20332	10	673	209	45057	Glyma.09G025400,Glyma.01G029200,Glyma.03G256300,Glyma.13G123700,Glyma.13G362100,Glyma.10G283000,Glyma.03G190800,Glyma.13G343800,Glyma.10G037300,Glyma.06G206000,
Biological process	production of siRNA involved in RNA interference	GO:0030422	11	0.001673	4.13448	7	365	209	45057	Glyma.14G129600,Glyma.13G060000,Glyma.09G025400,Glyma.03G256300,Glyma.15G170800,Glyma.10G283000,Glyma.19G089500,
Biological process	posttranscriptional gene silencing	GO:0016441	8	0.001701	3.33377	9	582	209	45057	Glyma.14G129600,Glyma.13G060000,Glyma.09G025400,Glyma.03G256300,Glyma.15G170800,Glyma.13G123700,Glyma.10G283000,Glyma.19G089500,Glyma.10G037300,
Biological process	tropism	GO:0009606	4	0.001732	3.65396	8	472	209	45057	Glyma.06G179000,Glyma.13G060000,Glyma.13G123700,Glyma.04G194900,Glyma.19G224200,Glyma.04G124800,Glyma.13G235300,Glyma.10G037300,
Biological process	response to gravity	GO:0009629	4	0.001754	3.64624	8	473	209	45057	Glyma.06G179000,Glyma.13G060000,Glyma.13G123700,Glyma.04G194900,Glyma.19G224200,Glyma.04G124800,Glyma.13G235300,Glyma.10G037300,
Biological process	dsRNA processing	GO:0031050	9	0.00189	4.04581	7	373	209	45057	Glyma.14G129600,Glyma.13G060000,Glyma.09G025400,Glyma.03G256300,Glyma.15G170800,Glyma.10G283000,Glyma.19G089500,
Biological process	production of small RNA involved in gene silencing by RNA	GO:0070918	10	0.00189	4.04581	7	373	209	45057	Glyma.14G129600,Glyma.13G060000,Glyma.09G025400,Glyma.03G256300,Glyma.15G170800,Glyma.10G283000,Glyma.19G089500,
Biological process	regulation of gene expression, epigenetic	GO:0040029	7	0.001961	3.02361	10	713	209	45057	Glyma.09G025400,Glyma.01G029200,Glyma.03G256300,Glyma.13G123700,Glyma.13G362100,Glyma.10G283000,Glyma.03G190800,Glyma.13G343800,Glyma.10G037300,Glyma.06G206000,
Biological process	gene silencing by miRNA	GO:0035195	10	0.002067	3.98176	7	379	209	45057	Glyma.14G129600,Glyma.13G060000,Glyma.09G025400,Glyma.03G256300,Glyma.15G170800,Glyma.10G283000,Glyma.19G089500,
Biological process	production of ta-siRNAs involved in RNA interference	GO:0010267	12	0.002708	4.36994	6	296	209	45057	Glyma.14G129600,Glyma.09G025400,Glyma.03G256300,Glyma.15G170800,Glyma.10G283000,Glyma.19G089500,
Biological process	cellular component organization	GO:0016043	4	0.003319	1.46331	49	7219	209	45057	Glyma.12G181600,Glyma.20G217500,Glyma.16G079000,Glyma.15G271800,Glyma.16G110400,Glyma.08G189600,Glyma.10G283400,Glyma.18G127300,Glyma.18G104400,Glyma.08G226400,Glyma.20G244900,Glyma.08G077300,Glyma.19G074600,Glyma.06G236100,Glyma.13G060000,Glyma.09G025400,Glyma.01G029200,Glyma.03G256300,Glyma.02G283700,Glyma.06G144100,Glyma.08G001800,Glyma.09G275800,Glyma.13G123700,Glyma.13G362100,Glyma.09G120600…
Biological process	posttranscriptional regulation of gene expression	GO:0010608	7	0.004094	2.72546	10	791	209	45057	Glyma.14G129600,Glyma.13G060000,Glyma.09G025400,Glyma.03G256300,Glyma.15G170800,Glyma.13G123700,Glyma.10G283000,Glyma.19G089500,Glyma.19G224200,Glyma.10G037300,
Biological process	chromosome organization	GO:0051276	6	0.005257	2.19185	14	1377	209	45057	Glyma.18G127300,Glyma.13G060000,Glyma.09G025400,Glyma.01G029200,Glyma.03G256300,Glyma.13G123700,Glyma.13G362100,Glyma.10G283000,Glyma.03G190800,Glyma.13G343800,Glyma.10G037300,Glyma.20G173000,Glyma.08G260400,Glyma.06G206000,
Biological process	purine ribonucleotide biosynthetic process	GO:0009152	11	0.007176	4.19424	5	257	209	45057	Glyma.18G127300,Glyma.10G174800,Glyma.03G139200,Glyma.17G217700,Glyma.01G081900,
Biological process	cellular carbohydrate metabolic process	GO:0044262	5	0.007308	1.93911	17	1890	209	45057	Glyma.10G283400,Glyma.18G104400,Glyma.20G244900,Glyma.19G074600,Glyma.13G060000,Glyma.01G219800,Glyma.01G029200,Glyma.13G362200,Glyma.06G144100,Glyma.13G123700,Glyma.09G146300,Glyma.19G209700,Glyma.09G208300,Glyma.04G204800,Glyma.18G058800,Glyma.15G245800,Glyma.10G037300,
Biological process	negative regulation of macromolecule metabolic process	GO:0010605	6	0.008309	1.9128	17	1916	209	45057	Glyma.14G129600,Glyma.13G060000,Glyma.09G025400,Glyma.01G029200,Glyma.03G256300,Glyma.15G170800,Glyma.13G123700,Glyma.13G362100,Glyma.10G065100,Glyma.07G227400,Glyma.10G283000,Glyma.03G190800,Glyma.19G089500,Glyma.13G343800,Glyma.19G224200,Glyma.10G037300,Glyma.06G206000,
Biological process	RNAi-mediated antiviral immune response	GO:0009616	9	0.008511	4.02208	5	268	209	45057	Glyma.14G129600,Glyma.09G025400,Glyma.03G256300,Glyma.10G283000,Glyma.19G089500,
Biological process	cellular component organization or biogenesis	GO:0071840	3	0.009988	1.36429	52	8217	209	45057	Glyma.12G181600,Glyma.20G217500,Glyma.16G079000,Glyma.15G271800,Glyma.16G110400,Glyma.08G189600,Glyma.10G283400,Glyma.18G127300,Glyma.18G104400,Glyma.08G226400,Glyma.20G244900,Glyma.08G077300,Glyma.19G074600,Glyma.06G236100,Glyma.13G060000,Glyma.01G219800,Glyma.09G025400,Glyma.01G029200,Glyma.03G256300,Glyma.02G283700,Glyma.06G144100,Glyma.08G001800,Glyma.09G275800,Glyma.15G170800,Glyma.13G123700…
Biological process	negative regulation of metabolic process	GO:0009892	5	0.010788	1.85942	17	1971	209	45057	Glyma.14G129600,Glyma.13G060000,Glyma.09G025400,Glyma.01G029200,Glyma.03G256300,Glyma.15G170800,Glyma.13G123700,Glyma.13G362100,Glyma.10G065100,Glyma.07G227400,Glyma.10G283000,Glyma.03G190800,Glyma.19G089500,Glyma.13G343800,Glyma.19G224200,Glyma.10G037300,Glyma.06G206000,
Biological process	nuclear chromosome segregation	GO:0098813	4	0.011163	3.24186	6	399	209	45057	Glyma.18G127300,Glyma.13G123700,Glyma.10G037300,Glyma.20G173000,Glyma.08G260400,Glyma.06G206000,
Biological process	defense response to virus	GO:0051607	8	0.012485	3.1626	6	409	209	45057	Glyma.14G129600,Glyma.09G025400,Glyma.03G256300,Glyma.15G170800,Glyma.10G283000,Glyma.19G089500,
Biological process	defense response to symbiont	GO:0140546	7	0.012485	3.1626	6	409	209	45057	Glyma.14G129600,Glyma.09G025400,Glyma.03G256300,Glyma.15G170800,Glyma.10G283000,Glyma.19G089500,
Biological process	chromosome segregation	GO:0007059	3	0.012623	3.15488	6	410	209	45057	Glyma.18G127300,Glyma.13G123700,Glyma.10G037300,Glyma.20G173000,Glyma.08G260400,Glyma.06G206000,
Biological process	sister chromatid cohesion	GO:0007062	7	0.013008	3.61718	5	298	209	45057	Glyma.18G127300,Glyma.13G123700,Glyma.10G037300,Glyma.20G173000,Glyma.06G206000,
Biological process	cell cycle	GO:0007049	3	0.013267	1.85848	16	1856	209	45057	Glyma.18G127300,Glyma.20G244900,Glyma.06G236100,Glyma.01G219800,Glyma.13G197200,Glyma.02G283700,Glyma.13G123700,Glyma.13G362100,Glyma.07G227400,Glyma.15G245800,Glyma.10G037300,Glyma.20G173000,Glyma.04G177800,Glyma.12G032500,Glyma.08G260400,Glyma.06G206000,
Biological process	organelle organization	GO:0006996	5	0.013567	1.49711	32	4608	209	45057	Glyma.12G181600,Glyma.20G217500,Glyma.15G271800,Glyma.18G127300,Glyma.20G244900,Glyma.08G077300,Glyma.13G060000,Glyma.09G025400,Glyma.01G029200,Glyma.03G256300,Glyma.02G283700,Glyma.06G144100,Glyma.13G123700,Glyma.13G362100,Glyma.10G283000,Glyma.03G190800,Glyma.02G238700,Glyma.13G343800,Glyma.10G037300,Glyma.03G068700,Glyma.20G173000,Glyma.19G251600,Glyma.04G177800,Glyma.10G284400,Glyma.04G038600…
Biological process	cell cycle process	GO:0022402	3	0.014052	2.00471	13	1398	209	45057	Glyma.18G127300,Glyma.20G244900,Glyma.06G236100,Glyma.02G283700,Glyma.13G123700,Glyma.13G362100,Glyma.07G227400,Glyma.15G245800,Glyma.10G037300,Glyma.20G173000,Glyma.12G032500,Glyma.08G260400,Glyma.06G206000,
Biological process	pollen development	GO:0009555	6	0.014489	2.54001	8	679	209	45057	Glyma.16G110400,Glyma.20G244900,Glyma.02G283700,Glyma.10G291300,Glyma.04G204800,Glyma.15G245800,Glyma.20G173000,Glyma.12G162600,
Biological process	vegetative to reproductive phase transition of meristem	GO:0010228	4	0.01578	2.12303	11	1117	209	45057	Glyma.12G181600,Glyma.18G127300,Glyma.18G086000,Glyma.13G060000,Glyma.01G219800,Glyma.10G065100,Glyma.13G235300,Glyma.20G173000,Glyma.12G032500,Glyma.11G095300,Glyma.01G052000,
Biological process	cellular polysaccharide metabolic process	GO:0044264	6	0.017173	1.89465	14	1593	209	45057	Glyma.10G283400,Glyma.20G244900,Glyma.19G074600,Glyma.13G060000,Glyma.01G219800,Glyma.01G029200,Glyma.13G362200,Glyma.13G123700,Glyma.19G209700,Glyma.09G208300,Glyma.04G204800,Glyma.18G058800,Glyma.15G245800,Glyma.10G037300,
Biological process	sister chromatid segregation	GO:0000819	7	0.017384	3.358	5	321	209	45057	Glyma.18G127300,Glyma.13G123700,Glyma.10G037300,Glyma.20G173000,Glyma.06G206000,
Biological process	purine nucleotide biosynthetic process	GO:0006164	10	0.018233	3.31667	5	325	209	45057	Glyma.18G127300,Glyma.10G174800,Glyma.03G139200,Glyma.17G217700,Glyma.01G081900,
Biological process	DNA methylation-dependent heterochromatin assembly	GO:0006346	10	0.018233	3.31667	5	325	209	45057	Glyma.03G256300,Glyma.13G123700,Glyma.13G362100,Glyma.10G283000,Glyma.10G037300,
Biological process	membrane fusion	GO:0061025	6	0.01997	2.39205	8	721	209	45057	Glyma.16G079000,Glyma.20G244900,Glyma.09G275800,Glyma.04G204800,Glyma.15G245800,Glyma.13G366200,Glyma.15G263400,Glyma.15G130300,
Biological process	chromatin organization	GO:0006325	5	0.020065	2.13661	10	1009	209	45057	Glyma.09G025400,Glyma.01G029200,Glyma.03G256300,Glyma.13G123700,Glyma.13G362100,Glyma.10G283000,Glyma.03G190800,Glyma.13G343800,Glyma.10G037300,Glyma.06G206000,
Biological process	Golgi vesicle transport	GO:0048193	6	0.021961	2.21238	9	877	209	45057	Glyma.13G060000,Glyma.06G144100,Glyma.19G209700,Glyma.04G204800,Glyma.08G131200,Glyma.13G366200,Glyma.15G263400,Glyma.15G130300,Glyma.04G116700,
Biological process	beta-glucan metabolic process	GO:0051273	8	0.023416	2.74047	6	472	209	45057	Glyma.10G283400,Glyma.20G244900,Glyma.13G060000,Glyma.01G029200,Glyma.19G209700,Glyma.15G245800,
Biological process	purine-containing compound biosynthetic process	GO:0072522	6	0.024162	3.07977	5	350	209	45057	Glyma.18G127300,Glyma.10G174800,Glyma.03G139200,Glyma.17G217700,Glyma.01G081900,
Biological process	meristem development	GO:0048507	5	0.02577	1.90081	12	1361	209	45057	Glyma.18G127300,Glyma.06G179000,Glyma.19G074600,Glyma.09G025400,Glyma.19G168100,Glyma.13G123700,Glyma.10G283000,Glyma.04G204800,Glyma.10G037300,Glyma.20G173000,Glyma.06G124700,Glyma.13G039900,
Biological process	glycosylation	GO:0070085	3	0.026769	2.42618	7	622	209	45057	Glyma.10G283400,Glyma.13G308900,Glyma.09G120600,Glyma.04G194900,Glyma.12G222600,Glyma.08G131200,Glyma.03G083100,
Biological process	response to virus	GO:0009615	6	0.029126	2.60262	6	497	209	45057	Glyma.14G129600,Glyma.09G025400,Glyma.03G256300,Glyma.15G170800,Glyma.10G283000,Glyma.19G089500,
Biological process	developmental process	GO:0032502	2	0.033498	1.25544	57	9788	209	45057	Glyma.12G181600,Glyma.16G110400,Glyma.08G189600,Glyma.18G127300,Glyma.06G179000,Glyma.14G129600,Glyma.08G226400,Glyma.06G209300,Glyma.20G244900,Glyma.08G077300,Glyma.19G074600,Glyma.02G235700,Glyma.18G086000,Glyma.06G236100,Glyma.13G060000,Glyma.01G219800,Glyma.09G025400,Glyma.03G256300,Glyma.02G283700,Glyma.07G060800,Glyma.06G144100,Glyma.08G001800,Glyma.13G117700,Glyma.19G168100,Glyma.13G123700…
Biological process	cell wall polysaccharide metabolic process	GO:0010383	7	0.03399	2.30395	7	655	209	45057	Glyma.10G283400,Glyma.01G219800,Glyma.01G029200,Glyma.13G123700,Glyma.04G204800,Glyma.18G058800,Glyma.10G037300,
Biological process	membrane organization	GO:0061024	5	0.03435	1.8791	11	1262	209	45057	Glyma.12G181600,Glyma.20G217500,Glyma.16G079000,Glyma.08G189600,Glyma.20G244900,Glyma.09G275800,Glyma.04G204800,Glyma.15G245800,Glyma.13G366200,Glyma.15G263400,Glyma.15G130300,
Biological process	meiotic cell cycle process	GO:1903046	4	0.034851	2.4923	6	519	209	45057	Glyma.20G244900,Glyma.02G283700,Glyma.15G245800,Glyma.20G173000,Glyma.08G260400,Glyma.06G206000,
Biological process	meristem maintenance	GO:0010073	3	0.035089	2.14245	8	805	209	45057	Glyma.06G179000,Glyma.19G074600,Glyma.09G025400,Glyma.13G123700,Glyma.04G204800,Glyma.10G037300,Glyma.06G124700,Glyma.13G039900,
Biological process	gametophyte development	GO:0048229	5	0.037109	1.92485	10	1120	209	45057	Glyma.16G110400,Glyma.20G244900,Glyma.08G077300,Glyma.02G283700,Glyma.10G291300,Glyma.02G111700,Glyma.04G204800,Glyma.15G245800,Glyma.20G173000,Glyma.12G162600,
Biological process	RNA processing	GO:0006396	8	0.041226	1.64568	15	1965	209	45057	Glyma.14G129600,Glyma.08G077300,Glyma.13G060000,Glyma.01G219800,Glyma.09G025400,Glyma.03G256300,Glyma.08G001700,Glyma.19G168100,Glyma.15G170800,Glyma.13G123700,Glyma.10G283000,Glyma.19G089500,Glyma.10G037300,Glyma.04G177800,Glyma.09G036000,
Biological process	lipid modification	GO:0030258	6	0.04408	2.35182	6	550	209	45057	Glyma.08G189600,Glyma.18G104400,Glyma.06G144100,Glyma.03G083100,Glyma.04G116700,Glyma.04G081200,
Biological process	polysaccharide metabolic process	GO:0005976	5	0.04437	1.66291	14	1815	209	45057	Glyma.10G283400,Glyma.20G244900,Glyma.19G074600,Glyma.13G060000,Glyma.01G219800,Glyma.01G029200,Glyma.13G362200,Glyma.13G123700,Glyma.19G209700,Glyma.09G208300,Glyma.04G204800,Glyma.18G058800,Glyma.15G245800,Glyma.10G037300,
Biological process	defense response to other organism	GO:0098542	6	0.045839	1.43922	24	3595	209	45057	Glyma.18G263900,Glyma.16G079000,Glyma.13G225900,Glyma.08G189600,Glyma.06G179000,Glyma.14G129600,Glyma.08G226400,Glyma.18G086000,Glyma.02G283800,Glyma.09G025400,Glyma.15G126900,Glyma.03G256300,Glyma.03G075200,Glyma.09G275800,Glyma.13G195600,Glyma.15G170800,Glyma.10G283000,Glyma.19G089500,Glyma.12G126600,Glyma.20G173000,Glyma.13G223400,Glyma.10G239300,Glyma.15G263400,Glyma.08G183300,
Biological process	meiotic cell cycle	GO:0051321	4	0.049046	2.28938	6	565	209	45057	Glyma.20G244900,Glyma.02G283700,Glyma.15G245800,Glyma.20G173000,Glyma.08G260400,Glyma.06G206000,
Biological process	cellular carbohydrate biosynthetic process	GO:0034637	6	0.04951	1.76708	11	1342	209	45057	Glyma.20G244900,Glyma.13G060000,Glyma.01G219800,Glyma.13G362200,Glyma.13G123700,Glyma.09G146300,Glyma.19G209700,Glyma.04G204800,Glyma.18G058800,Glyma.15G245800,Glyma.10G037300,

## Sheet: CCWGG-F1221
Class	GO_Name	GO_ID	GO_Level	P_value	EnrichmentScore	HitsGenesCountsInSelectedSet	HitsGenesCountsInBackground	AllGenesCountsInSelectedSet	AllGenesCountsInBackground	GenesOfSelectedSetInGOterm
Molecular function	nucleotide binding	GO:0000166	5	7.86e-06	1.9756	40	7585	117	43831	Glyma.10G005600,Glyma.16G131900,Glyma.04G126800,Glyma.18G084300,Glyma.05G015400,Glyma.14G098300,Glyma.01G118400,Glyma.14G007100,Glyma.10G010900,Glyma.10G129800,Glyma.10G274900,Glyma.01G140700,Glyma.07G041500,Glyma.12G051000,Glyma.06G258400,Glyma.01G073400,Glyma.15G213200,Glyma.03G108900,Glyma.09G115600,Glyma.19G067100,Glyma.14G103000,Glyma.16G101500,Glyma.05G221100,Glyma.02G003200,Glyma.09G267100…
Molecular function	nucleoside phosphate binding	GO:1901265	4	7.86e-06	1.9756	40	7585	117	43831	Glyma.10G005600,Glyma.16G131900,Glyma.04G126800,Glyma.18G084300,Glyma.05G015400,Glyma.14G098300,Glyma.01G118400,Glyma.14G007100,Glyma.10G010900,Glyma.10G129800,Glyma.10G274900,Glyma.01G140700,Glyma.07G041500,Glyma.12G051000,Glyma.06G258400,Glyma.01G073400,Glyma.15G213200,Glyma.03G108900,Glyma.09G115600,Glyma.19G067100,Glyma.14G103000,Glyma.16G101500,Glyma.05G221100,Glyma.02G003200,Glyma.09G267100…
Molecular function	small molecule binding	GO:0036094	3	3.89e-05	1.82743	41	8405	117	43831	Glyma.10G005600,Glyma.16G131900,Glyma.04G126800,Glyma.18G084300,Glyma.05G015400,Glyma.14G098300,Glyma.01G118400,Glyma.14G007100,Glyma.10G010900,Glyma.10G129800,Glyma.10G274900,Glyma.01G140700,Glyma.07G041500,Glyma.07G125300,Glyma.12G051000,Glyma.06G258400,Glyma.01G073400,Glyma.15G213200,Glyma.03G108900,Glyma.09G115600,Glyma.19G067100,Glyma.14G103000,Glyma.16G101500,Glyma.05G221100,Glyma.02G003200…
Molecular function	adenyl ribonucleotide binding	GO:0032559	8	4.81e-05	2.15088	29	5051	117	43831	Glyma.10G005600,Glyma.16G131900,Glyma.18G084300,Glyma.05G015400,Glyma.14G098300,Glyma.01G118400,Glyma.14G007100,Glyma.10G010900,Glyma.01G140700,Glyma.06G258400,Glyma.01G073400,Glyma.03G108900,Glyma.09G115600,Glyma.19G067100,Glyma.16G101500,Glyma.05G221100,Glyma.02G003200,Glyma.12G144500,Glyma.17G228800,Glyma.15G230800,Glyma.06G261200,Glyma.15G261100,Glyma.15G166700,Glyma.16G141600,Glyma.09G202300…
Molecular function	adenyl nucleotide binding	GO:0030554	7	4.9e-05	2.14875	29	5056	117	43831	Glyma.10G005600,Glyma.16G131900,Glyma.18G084300,Glyma.05G015400,Glyma.14G098300,Glyma.01G118400,Glyma.14G007100,Glyma.10G010900,Glyma.01G140700,Glyma.06G258400,Glyma.01G073400,Glyma.03G108900,Glyma.09G115600,Glyma.19G067100,Glyma.16G101500,Glyma.05G221100,Glyma.02G003200,Glyma.12G144500,Glyma.17G228800,Glyma.15G230800,Glyma.06G261200,Glyma.15G261100,Glyma.15G166700,Glyma.16G141600,Glyma.09G202300…
Molecular function	carbohydrate derivative binding	GO:0097367	3	6.69e-05	2.04065	31	5691	117	43831	Glyma.10G005600,Glyma.16G131900,Glyma.04G126800,Glyma.18G084300,Glyma.05G015400,Glyma.14G098300,Glyma.01G118400,Glyma.14G007100,Glyma.10G010900,Glyma.01G140700,Glyma.07G125300,Glyma.06G258400,Glyma.01G073400,Glyma.03G108900,Glyma.09G115600,Glyma.19G067100,Glyma.16G101500,Glyma.05G221100,Glyma.02G003200,Glyma.12G144500,Glyma.17G228800,Glyma.15G230800,Glyma.06G261200,Glyma.15G261100,Glyma.15G166700…
Molecular function	purine ribonucleotide binding	GO:0032555	7	9.56e-05	2.03526	30	5522	117	43831	Glyma.10G005600,Glyma.16G131900,Glyma.04G126800,Glyma.18G084300,Glyma.05G015400,Glyma.14G098300,Glyma.01G118400,Glyma.14G007100,Glyma.10G010900,Glyma.01G140700,Glyma.06G258400,Glyma.01G073400,Glyma.03G108900,Glyma.09G115600,Glyma.19G067100,Glyma.16G101500,Glyma.05G221100,Glyma.02G003200,Glyma.12G144500,Glyma.17G228800,Glyma.15G230800,Glyma.06G261200,Glyma.15G261100,Glyma.15G166700,Glyma.16G141600…
Molecular function	purine nucleotide binding	GO:0017076	6	0.000104	2.02609	30	5547	117	43831	Glyma.10G005600,Glyma.16G131900,Glyma.04G126800,Glyma.18G084300,Glyma.05G015400,Glyma.14G098300,Glyma.01G118400,Glyma.14G007100,Glyma.10G010900,Glyma.01G140700,Glyma.06G258400,Glyma.01G073400,Glyma.03G108900,Glyma.09G115600,Glyma.19G067100,Glyma.16G101500,Glyma.05G221100,Glyma.02G003200,Glyma.12G144500,Glyma.17G228800,Glyma.15G230800,Glyma.06G261200,Glyma.15G261100,Glyma.15G166700,Glyma.16G141600…
Molecular function	ATP binding	GO:0005524	9	0.000114	2.16932	26	4490	117	43831	Glyma.10G005600,Glyma.16G131900,Glyma.05G015400,Glyma.14G098300,Glyma.01G118400,Glyma.14G007100,Glyma.10G010900,Glyma.01G140700,Glyma.06G258400,Glyma.01G073400,Glyma.03G108900,Glyma.09G115600,Glyma.19G067100,Glyma.16G101500,Glyma.05G221100,Glyma.02G003200,Glyma.12G144500,Glyma.17G228800,Glyma.06G261200,Glyma.15G261100,Glyma.15G166700,Glyma.16G141600,Glyma.09G202300,Glyma.20G227200,Glyma.03G079500…
Molecular function	ribonucleotide binding	GO:0032553	6	0.000129	2.00191	30	5614	117	43831	Glyma.10G005600,Glyma.16G131900,Glyma.04G126800,Glyma.18G084300,Glyma.05G015400,Glyma.14G098300,Glyma.01G118400,Glyma.14G007100,Glyma.10G010900,Glyma.01G140700,Glyma.06G258400,Glyma.01G073400,Glyma.03G108900,Glyma.09G115600,Glyma.19G067100,Glyma.16G101500,Glyma.05G221100,Glyma.02G003200,Glyma.12G144500,Glyma.17G228800,Glyma.15G230800,Glyma.06G261200,Glyma.15G261100,Glyma.15G166700,Glyma.16G141600…
Molecular function	purine ribonucleoside triphosphate binding	GO:0035639	5	0.00023	2.03805	27	4963	117	43831	Glyma.10G005600,Glyma.16G131900,Glyma.04G126800,Glyma.05G015400,Glyma.14G098300,Glyma.01G118400,Glyma.14G007100,Glyma.10G010900,Glyma.01G140700,Glyma.06G258400,Glyma.01G073400,Glyma.03G108900,Glyma.09G115600,Glyma.19G067100,Glyma.16G101500,Glyma.05G221100,Glyma.02G003200,Glyma.12G144500,Glyma.17G228800,Glyma.06G261200,Glyma.15G261100,Glyma.15G166700,Glyma.16G141600,Glyma.09G202300,Glyma.20G227200…
Molecular function	anion binding	GO:0043168	4	0.000447	1.83843	31	6317	117	43831	Glyma.10G005600,Glyma.16G131900,Glyma.04G126800,Glyma.18G084300,Glyma.05G015400,Glyma.14G098300,Glyma.01G118400,Glyma.14G007100,Glyma.10G010900,Glyma.01G140700,Glyma.06G258400,Glyma.01G073400,Glyma.03G108900,Glyma.09G115600,Glyma.19G067100,Glyma.16G101500,Glyma.05G221100,Glyma.02G003200,Glyma.12G144500,Glyma.01G097500,Glyma.17G228800,Glyma.15G230800,Glyma.06G261200,Glyma.15G261100,Glyma.15G166700…
Molecular function	catalytic activity, acting on a nucleic acid	GO:0140640	3	0.000501	3.59179	10	1043	117	43831	Glyma.10G010900,Glyma.07G125300,Glyma.01G073400,Glyma.03G108900,Glyma.09G115600,Glyma.01G097500,Glyma.15G166700,Glyma.20G227200,Glyma.06G217400,Glyma.18G024200,
Molecular function	heterocyclic compound binding	GO:1901363	3	0.000864	1.43885	55	14320	117	43831	Glyma.10G005600,Glyma.16G131900,Glyma.15G076800,Glyma.04G126800,Glyma.18G084300,Glyma.05G015400,Glyma.04G050500,Glyma.14G098300,Glyma.01G118400,Glyma.14G007100,Glyma.10G010900,Glyma.10G129800,Glyma.10G274900,Glyma.01G140700,Glyma.07G041500,Glyma.07G125300,Glyma.12G051000,Glyma.06G258400,Glyma.01G073400,Glyma.06G097100,Glyma.03G081500,Glyma.15G213200,Glyma.15G217400,Glyma.03G108900,Glyma.10G223800…
Molecular function	organic cyclic compound binding	GO:0097159	3	0.000928	1.43494	55	14359	117	43831	Glyma.10G005600,Glyma.16G131900,Glyma.15G076800,Glyma.04G126800,Glyma.18G084300,Glyma.05G015400,Glyma.04G050500,Glyma.14G098300,Glyma.01G118400,Glyma.14G007100,Glyma.10G010900,Glyma.10G129800,Glyma.10G274900,Glyma.01G140700,Glyma.07G041500,Glyma.07G125300,Glyma.12G051000,Glyma.06G258400,Glyma.01G073400,Glyma.06G097100,Glyma.03G081500,Glyma.15G213200,Glyma.15G217400,Glyma.03G108900,Glyma.10G223800…
Molecular function	helicase activity	GO:0004386	4	0.002137	5.57476	5	336	117	43831	Glyma.10G010900,Glyma.01G073400,Glyma.09G115600,Glyma.20G227200,Glyma.18G024200,
Molecular function	phosphotransferase activity, alcohol group as acceptor	GO:0016773	5	0.00638	1.9907	16	3011	117	43831	Glyma.10G005600,Glyma.01G118400,Glyma.14G007100,Glyma.01G140700,Glyma.06G258400,Glyma.16G101500,Glyma.02G003200,Glyma.12G144500,Glyma.06G261200,Glyma.15G261100,Glyma.16G141600,Glyma.09G202300,Glyma.18G038600,Glyma.04G182900,Glyma.03G079500,Glyma.02G123700,
Molecular function	transferase activity, transferring phosphorus-containing groups	GO:0016772	4	0.007588	1.86071	18	3624	117	43831	Glyma.10G005600,Glyma.01G118400,Glyma.14G007100,Glyma.01G140700,Glyma.07G125300,Glyma.06G258400,Glyma.16G101500,Glyma.02G003200,Glyma.12G144500,Glyma.06G261200,Glyma.15G261100,Glyma.16G141600,Glyma.09G202300,Glyma.18G038600,Glyma.04G182900,Glyma.03G079500,Glyma.02G123700,Glyma.06G217400,
Molecular function	carbohydrate binding	GO:0030246	3	0.00895	3.96008	5	473	117	43831	Glyma.16G041700,Glyma.06G258400,Glyma.12G144500,Glyma.06G261200,Glyma.03G079500,
Molecular function	binding	GO:0005488	2	0.009205	1.22421	72	22033	117	43831	Glyma.16G041700,Glyma.19G230700,Glyma.06G222100,Glyma.10G005600,Glyma.16G131900,Glyma.15G076800,Glyma.04G126800,Glyma.18G084300,Glyma.05G015400,Glyma.04G050500,Glyma.14G098300,Glyma.01G118400,Glyma.14G007100,Glyma.10G010900,Glyma.10G129800,Glyma.10G274900,Glyma.01G140700,Glyma.17G108900,Glyma.07G041500,Glyma.07G125300,Glyma.12G051000,Glyma.03G029700,Glyma.15G061000,Glyma.06G258400,Glyma.01G056400…
Molecular function	kinase activity	GO:0016301	5	0.010007	1.89503	16	3163	117	43831	Glyma.10G005600,Glyma.01G118400,Glyma.14G007100,Glyma.01G140700,Glyma.06G258400,Glyma.16G101500,Glyma.02G003200,Glyma.12G144500,Glyma.06G261200,Glyma.15G261100,Glyma.16G141600,Glyma.09G202300,Glyma.18G038600,Glyma.04G182900,Glyma.03G079500,Glyma.02G123700,
Molecular function	protein kinase activity	GO:0004672	6	0.011461	1.97245	14	2659	117	43831	Glyma.10G005600,Glyma.01G118400,Glyma.14G007100,Glyma.01G140700,Glyma.06G258400,Glyma.16G101500,Glyma.02G003200,Glyma.12G144500,Glyma.06G261200,Glyma.15G261100,Glyma.16G141600,Glyma.09G202300,Glyma.04G182900,Glyma.03G079500,
Molecular function	ion binding	GO:0043167	3	0.012489	1.37345	42	11456	117	43831	Glyma.10G005600,Glyma.16G131900,Glyma.15G076800,Glyma.04G126800,Glyma.18G084300,Glyma.05G015400,Glyma.14G098300,Glyma.01G118400,Glyma.14G007100,Glyma.10G010900,Glyma.01G140700,Glyma.17G108900,Glyma.15G061000,Glyma.06G258400,Glyma.01G073400,Glyma.15G213200,Glyma.15G217400,Glyma.03G108900,Glyma.01G051400,Glyma.18G188200,Glyma.01G093200,Glyma.09G115600,Glyma.19G067100,Glyma.16G101500,Glyma.07G170200…
Molecular function	catalytic activity, acting on RNA	GO:0140098	4	0.016724	3.38108	5	554	117	43831	Glyma.10G010900,Glyma.07G125300,Glyma.03G108900,Glyma.01G097500,Glyma.06G217400,
Molecular function	RNA binding	GO:0003723	5	0.040219	2.07261	8	1446	117	43831	Glyma.04G126800,Glyma.04G050500,Glyma.07G041500,Glyma.12G051000,Glyma.15G213200,Glyma.15G217400,Glyma.09G115600,Glyma.08G234700,
Molecular function	protein serine/threonine kinase activity	GO:0004674	7	0.041341	1.80898	11	2278	117	43831	Glyma.10G005600,Glyma.01G118400,Glyma.06G258400,Glyma.16G101500,Glyma.02G003200,Glyma.12G144500,Glyma.06G261200,Glyma.16G141600,Glyma.09G202300,Glyma.04G182900,Glyma.03G079500,
Cellular component	nucleus	GO:0005634	6	0.010569	1.26625	63	18175	126	46028	Glyma.06G222100,Glyma.10G005600,Glyma.16G131900,Glyma.03G076500,Glyma.19G263900,Glyma.15G076800,Glyma.14G159400,Glyma.15G212200,Glyma.10G105100,Glyma.01G056500,Glyma.10G008700,Glyma.17G000600,Glyma.14G098300,Glyma.10G010900,Glyma.10G129800,Glyma.10G274900,Glyma.01G140700,Glyma.11G016900,Glyma.12G051000,Glyma.02G164300,Glyma.19G020500,Glyma.06G181000,Glyma.09G084300,Glyma.15G061000,Glyma.01G073400…
Biological process	cell differentiation	GO:0030154	4	2.66e-05	2.90324	19	2542	116	45057	Glyma.01G056500,Glyma.17G000600,Glyma.10G010900,Glyma.10G129800,Glyma.10G274900,Glyma.07G125300,Glyma.04G242400,Glyma.17G124200,Glyma.09G084300,Glyma.06G258400,Glyma.01G140600,Glyma.15G217400,Glyma.16G084100,Glyma.05G221100,Glyma.12G144500,Glyma.06G261200,Glyma.18G038600,Glyma.04G182900,Glyma.17G212900,
Biological process	cellular developmental process	GO:0048869	3	0.000113	2.60502	19	2833	116	45057	Glyma.01G056500,Glyma.17G000600,Glyma.10G010900,Glyma.10G129800,Glyma.10G274900,Glyma.07G125300,Glyma.04G242400,Glyma.17G124200,Glyma.09G084300,Glyma.06G258400,Glyma.01G140600,Glyma.15G217400,Glyma.16G084100,Glyma.05G221100,Glyma.12G144500,Glyma.06G261200,Glyma.18G038600,Glyma.04G182900,Glyma.17G212900,
Biological process	pollination	GO:0009856	3	0.000296	4.23733	9	825	116	45057	Glyma.01G056500,Glyma.17G000600,Glyma.06G258400,Glyma.01G140600,Glyma.16G084100,Glyma.12G144500,Glyma.06G261200,Glyma.17G212900,Glyma.03G079500,
Biological process	multi-multicellular organism process	GO:0044706	3	0.000296	4.23733	9	825	116	45057	Glyma.01G056500,Glyma.17G000600,Glyma.06G258400,Glyma.01G140600,Glyma.16G084100,Glyma.12G144500,Glyma.06G261200,Glyma.17G212900,Glyma.03G079500,
Biological process	multi-organism process	GO:0051704	2	0.000642	3.02274	12	1542	116	45057	Glyma.01G056500,Glyma.17G000600,Glyma.10G010900,Glyma.07G125300,Glyma.17G124200,Glyma.06G258400,Glyma.01G140600,Glyma.16G084100,Glyma.12G144500,Glyma.06G261200,Glyma.17G212900,Glyma.03G079500,
Biological process	cell development	GO:0048468	4	0.000715	2.98595	12	1561	116	45057	Glyma.01G056500,Glyma.17G000600,Glyma.04G242400,Glyma.09G084300,Glyma.06G258400,Glyma.01G140600,Glyma.16G084100,Glyma.05G221100,Glyma.12G144500,Glyma.06G261200,Glyma.04G182900,Glyma.17G212900,
Biological process	phosphatidylinositol biosynthetic process	GO:0006661	9	0.000871	6.83842	5	284	116	45057	Glyma.19G230700,Glyma.17G000600,Glyma.07G170200,Glyma.01G077400,Glyma.02G123700,
Biological process	phosphatidylinositol metabolic process	GO:0046488	8	0.001735	5.84973	5	332	116	45057	Glyma.19G230700,Glyma.17G000600,Glyma.07G170200,Glyma.01G077400,Glyma.02G123700,
Biological process	organophosphate biosynthetic process	GO:0090407	6	0.004778	2.37325	12	1964	116	45057	Glyma.16G041700,Glyma.19G230700,Glyma.04G126800,Glyma.17G000600,Glyma.10G129800,Glyma.03G108900,Glyma.07G170200,Glyma.09G118600,Glyma.18G038600,Glyma.01G077400,Glyma.02G123700,Glyma.04G165900,
Biological process	glycerophospholipid biosynthetic process	GO:0046474	8	0.007663	4.11464	5	472	116	45057	Glyma.19G230700,Glyma.17G000600,Glyma.07G170200,Glyma.01G077400,Glyma.02G123700,
Biological process	pollen tube growth	GO:0009860	7	0.008275	4.03765	5	481	116	45057	Glyma.01G056500,Glyma.17G000600,Glyma.01G140600,Glyma.16G084100,Glyma.17G212900,
Biological process	phosphate-containing compound metabolic process	GO:0006796	5	0.009414	1.60022	26	6311	116	45057	Glyma.16G041700,Glyma.19G230700,Glyma.10G005600,Glyma.04G126800,Glyma.17G000600,Glyma.01G118400,Glyma.14G007100,Glyma.10G129800,Glyma.01G140700,Glyma.06G258400,Glyma.03G108900,Glyma.16G101500,Glyma.07G170200,Glyma.09G118600,Glyma.05G221100,Glyma.02G003200,Glyma.12G144500,Glyma.06G261200,Glyma.15G261100,Glyma.16G141600,Glyma.09G202300,Glyma.18G038600,Glyma.01G077400,Glyma.03G079500,Glyma.02G123700…
Biological process	trichoblast differentiation	GO:0010054	7	0.010414	2.92676	7	929	116	45057	Glyma.04G242400,Glyma.09G084300,Glyma.06G258400,Glyma.05G221100,Glyma.12G144500,Glyma.06G261200,Glyma.18G038600,
Biological process	phosphorus metabolic process	GO:0006793	4	0.010531	1.5859	26	6368	116	45057	Glyma.16G041700,Glyma.19G230700,Glyma.10G005600,Glyma.04G126800,Glyma.17G000600,Glyma.01G118400,Glyma.14G007100,Glyma.10G129800,Glyma.01G140700,Glyma.06G258400,Glyma.03G108900,Glyma.16G101500,Glyma.07G170200,Glyma.09G118600,Glyma.05G221100,Glyma.02G003200,Glyma.12G144500,Glyma.06G261200,Glyma.15G261100,Glyma.16G141600,Glyma.09G202300,Glyma.18G038600,Glyma.01G077400,Glyma.03G079500,Glyma.02G123700…
Biological process	embryo sac development	GO:0009553	6	0.010556	3.80061	5	511	116	45057	Glyma.10G010900,Glyma.10G129800,Glyma.07G125300,Glyma.12G051000,Glyma.17G124200,
Biological process	cell morphogenesis involved in differentiation	GO:0000904	5	0.010645	2.91421	7	933	116	45057	Glyma.01G056500,Glyma.17G000600,Glyma.09G084300,Glyma.01G140600,Glyma.16G084100,Glyma.04G182900,Glyma.17G212900,
Biological process	glycerolipid biosynthetic process	GO:0045017	7	0.010975	3.76378	5	516	116	45057	Glyma.19G230700,Glyma.17G000600,Glyma.07G170200,Glyma.01G077400,Glyma.02G123700,
Biological process	cell tip growth	GO:0009932	6	0.011801	3.18815	6	731	116	45057	Glyma.01G056500,Glyma.17G000600,Glyma.01G140600,Glyma.16G084100,Glyma.05G221100,Glyma.17G212900,
Biological process	root epidermal cell differentiation	GO:0010053	6	0.012426	2.82636	7	962	116	45057	Glyma.04G242400,Glyma.09G084300,Glyma.06G258400,Glyma.05G221100,Glyma.12G144500,Glyma.06G261200,Glyma.18G038600,
Biological process	glycerophospholipid metabolic process	GO:0006650	7	0.013045	3.60318	5	539	116	45057	Glyma.19G230700,Glyma.17G000600,Glyma.07G170200,Glyma.01G077400,Glyma.02G123700,
Biological process	plant epidermal cell differentiation	GO:0090627	5	0.013636	2.77445	7	980	116	45057	Glyma.04G242400,Glyma.09G084300,Glyma.06G258400,Glyma.05G221100,Glyma.12G144500,Glyma.06G261200,Glyma.18G038600,
Biological process	developmental cell growth	GO:0048588	4	0.014128	2.75477	7	987	116	45057	Glyma.01G056500,Glyma.17G000600,Glyma.04G242400,Glyma.01G140600,Glyma.16G084100,Glyma.05G221100,Glyma.17G212900,
Biological process	pollen tube development	GO:0048868	4	0.016343	3.40125	5	571	116	45057	Glyma.01G056500,Glyma.17G000600,Glyma.01G140600,Glyma.16G084100,Glyma.17G212900,
Biological process	tissue development	GO:0009888	4	0.016391	1.83507	15	3175	116	45057	Glyma.04G126800,Glyma.17G000600,Glyma.14G007100,Glyma.10G129800,Glyma.10G274900,Glyma.04G242400,Glyma.19G020500,Glyma.09G084300,Glyma.06G258400,Glyma.05G221100,Glyma.12G144500,Glyma.06G261200,Glyma.06G221900,Glyma.18G038600,Glyma.04G182900,
Biological process	glycerolipid metabolic process	GO:0046486	6	0.019524	3.24768	5	598	116	45057	Glyma.19G230700,Glyma.17G000600,Glyma.07G170200,Glyma.01G077400,Glyma.02G123700,
Biological process	trichoblast maturation	GO:0048764	6	0.026731	2.64533	6	881	116	45057	Glyma.04G242400,Glyma.09G084300,Glyma.06G258400,Glyma.05G221100,Glyma.12G144500,Glyma.06G261200,
Biological process	root hair cell differentiation	GO:0048765	7	0.026731	2.64533	6	881	116	45057	Glyma.04G242400,Glyma.09G084300,Glyma.06G258400,Glyma.05G221100,Glyma.12G144500,Glyma.06G261200,
Biological process	cell maturation	GO:0048469	5	0.027508	2.62744	6	887	116	45057	Glyma.04G242400,Glyma.09G084300,Glyma.06G258400,Glyma.05G221100,Glyma.12G144500,Glyma.06G261200,
Biological process	protein phosphorylation	GO:0006468	8	0.031219	1.77736	13	2841	116	45057	Glyma.10G005600,Glyma.01G118400,Glyma.14G007100,Glyma.01G140700,Glyma.06G258400,Glyma.16G101500,Glyma.02G003200,Glyma.12G144500,Glyma.06G261200,Glyma.15G261100,Glyma.16G141600,Glyma.09G202300,Glyma.03G079500,
Biological process	plant epidermis development	GO:0090558	5	0.033508	2.03599	9	1717	116	45057	Glyma.10G274900,Glyma.04G242400,Glyma.09G084300,Glyma.06G258400,Glyma.05G221100,Glyma.12G144500,Glyma.06G261200,Glyma.18G038600,Glyma.04G182900,
Biological process	phospholipid biosynthetic process	GO:0008654	7	0.043944	2.3446	6	994	116	45057	Glyma.19G230700,Glyma.17G000600,Glyma.07G170200,Glyma.01G077400,Glyma.02G123700,Glyma.04G165900,
Biological process	root morphogenesis	GO:0010015	5	0.044349	2.16133	7	1258	116	45057	Glyma.04G242400,Glyma.09G084300,Glyma.06G258400,Glyma.05G221100,Glyma.12G144500,Glyma.06G261200,Glyma.18G038600,

## Sheet: CCWGG-F1331
Class	GO_Name	GO_ID	GO_Level	P_value	EnrichmentScore	HitsGenesCountsInSelectedSet	HitsGenesCountsInBackground	AllGenesCountsInSelectedSet	AllGenesCountsInBackground	GenesOfSelectedSetInGOterm
Molecular function	transporter activity	GO:0005215	2	0.049503	1.80776	10	2694	90	43831	Glyma.16G180800,Glyma.13G026800,Glyma.03G091800,Glyma.03G264400,Glyma.20G083100,Glyma.06G181900,Glyma.01G193700,Glyma.20G048200,Glyma.11G229300,Glyma.16G125700,
Cellular component	cytosol	GO:0005829	3	0.017206	1.77004	16	4334	96	46028	Glyma.08G278700,Glyma.05G200700,Glyma.12G027800,Glyma.01G137300,Glyma.08G309300,Glyma.06G252300,Glyma.03G264400,Glyma.15G213200,Glyma.03G198100,Glyma.08G233600,Glyma.02G311300,Glyma.03G038300,Glyma.08G018400,Glyma.04G088500,Glyma.10G120900,Glyma.14G040900,
Biological process	meristem initiation	GO:0010014	3	0.002828	5.21191	5	455	95	45057	Glyma.05G200700,Glyma.03G233400,Glyma.09G084300,Glyma.03G264400,Glyma.03G107300,
Biological process	positive regulation of cellular process	GO:0048522	5	0.009761	2.51092	9	1700	95	45057	Glyma.05G200700,Glyma.06G237300,Glyma.19G059500,Glyma.19G067900,Glyma.03G198100,Glyma.04G154000,Glyma.19G122800,Glyma.03G107300,Glyma.04G182900,
Biological process	positive regulation of macromolecule biosynthetic process	GO:0010557	7	0.011129	2.87944	7	1153	95	45057	Glyma.06G237300,Glyma.19G059500,Glyma.19G067900,Glyma.03G198100,Glyma.04G154000,Glyma.19G122800,Glyma.04G182900,
Biological process	positive regulation of cellular biosynthetic process	GO:0031328	7	0.011326	2.86948	7	1157	95	45057	Glyma.06G237300,Glyma.19G059500,Glyma.19G067900,Glyma.03G198100,Glyma.04G154000,Glyma.19G122800,Glyma.04G182900,
Biological process	positive regulation of nitrogen compound metabolic process	GO:0051173	6	0.012943	2.7946	7	1188	95	45057	Glyma.06G237300,Glyma.19G059500,Glyma.19G067900,Glyma.03G198100,Glyma.04G154000,Glyma.19G122800,Glyma.04G182900,
Biological process	meristem structural organization	GO:0009933	4	0.013236	3.58221	5	662	95	45057	Glyma.05G200700,Glyma.03G233400,Glyma.09G084300,Glyma.03G264400,Glyma.03G107300,
Biological process	positive regulation of macromolecule metabolic process	GO:0010604	6	0.014129	2.74606	7	1209	95	45057	Glyma.06G237300,Glyma.19G059500,Glyma.19G067900,Glyma.03G198100,Glyma.04G154000,Glyma.19G122800,Glyma.04G182900,
Biological process	anatomical structure arrangement	GO:0048532	3	0.014204	3.51843	5	674	95	45057	Glyma.05G200700,Glyma.03G233400,Glyma.09G084300,Glyma.03G264400,Glyma.03G107300,
Biological process	positive regulation of cellular metabolic process	GO:0031325	6	0.01472	2.72354	7	1219	95	45057	Glyma.06G237300,Glyma.19G059500,Glyma.19G067900,Glyma.03G198100,Glyma.04G154000,Glyma.19G122800,Glyma.04G182900,
Biological process	anion transport	GO:0006820	6	0.016535	2.66025	7	1248	95	45057	Glyma.16G180800,Glyma.06G181900,Glyma.01G053600,Glyma.01G193700,Glyma.12G101000,Glyma.20G048200,Glyma.16G125700,
Biological process	meristem development	GO:0048507	5	0.025133	2.43938	7	1361	95	45057	Glyma.05G200700,Glyma.12G027800,Glyma.03G233400,Glyma.09G084300,Glyma.03G264400,Glyma.01G053300,Glyma.03G107300,
Biological process	positive regulation of RNA biosynthetic process	GO:1902680	9	0.027007	2.63247	6	1081	95	45057	Glyma.06G237300,Glyma.19G067900,Glyma.03G198100,Glyma.04G154000,Glyma.19G122800,Glyma.04G182900,
Biological process	positive regulation of transcription, DNA-templated	GO:0045893	11	0.027007	2.63247	6	1081	95	45057	Glyma.06G237300,Glyma.19G067900,Glyma.03G198100,Glyma.04G154000,Glyma.19G122800,Glyma.04G182900,
Biological process	positive regulation of nucleic acid-templated transcription	GO:1903508	10	0.027007	2.63247	6	1081	95	45057	Glyma.06G237300,Glyma.19G067900,Glyma.03G198100,Glyma.04G154000,Glyma.19G122800,Glyma.04G182900,
Biological process	embryo development ending in seed dormancy	GO:0009793	6	0.027201	2.39884	7	1384	95	45057	Glyma.03G233400,Glyma.06G252300,Glyma.03G264400,Glyma.08G233600,Glyma.04G154000,Glyma.12G164200,Glyma.03G107300,
Biological process	positive regulation of RNA metabolic process	GO:0051254	8	0.028624	2.59645	6	1096	95	45057	Glyma.06G237300,Glyma.19G067900,Glyma.03G198100,Glyma.04G154000,Glyma.19G122800,Glyma.04G182900,
Biological process	positive regulation of nucleobase-containing compound metabolic process	GO:0045935	7	0.029849	2.57065	6	1107	95	45057	Glyma.06G237300,Glyma.19G067900,Glyma.03G198100,Glyma.04G154000,Glyma.19G122800,Glyma.04G182900,
Biological process	positive regulation of biosynthetic process	GO:0009891	6	0.034312	2.28178	7	1455	95	45057	Glyma.06G237300,Glyma.19G059500,Glyma.19G067900,Glyma.03G198100,Glyma.04G154000,Glyma.19G122800,Glyma.04G182900,
Biological process	positive regulation of metabolic process	GO:0009893	5	0.044471	2.15444	7	1541	95	45057	Glyma.06G237300,Glyma.19G059500,Glyma.19G067900,Glyma.03G198100,Glyma.04G154000,Glyma.19G122800,Glyma.04G182900,
Biological process	mRNA metabolic process	GO:0016071	8	0.046985	2.55266	5	929	95	45057	Glyma.16G077500,Glyma.15G213200,Glyma.03G198100,Glyma.17G123700,Glyma.03G107300,
Biological process	cellular localization	GO:0051641	3	0.048069	1.70453	12	3339	95	45057	Glyma.10G154500,Glyma.12G027800,Glyma.01G137300,Glyma.03G091800,Glyma.02G168900,Glyma.06G237300,Glyma.03G264400,Glyma.02G194600,Glyma.02G128900,Glyma.02G311300,Glyma.04G154000,Glyma.16G125700,

## Sheet: CCWGG-F2332
Class	GO_Name	GO_ID	GO_Level	P_value	EnrichmentScore	HitsGenesCountsInSelectedSet	HitsGenesCountsInBackground	AllGenesCountsInSelectedSet	AllGenesCountsInBackground	GenesOfSelectedSetInGOterm
Molecular function	catalytic activity, acting on RNA	GO:0140098	4	0.016724	3.38108	5	554	117	43831	Glyma.12G027800,Glyma.07G125300,Glyma.01G097500,Glyma.02G223400,Glyma.06G217400,
Molecular function	RNA binding	GO:0003723	5	0.040219	2.07261	8	1446	117	43831	Glyma.20G183000,Glyma.04G050500,Glyma.06G225600,Glyma.12G051000,Glyma.05G090000,Glyma.03G264400,Glyma.02G085300,Glyma.02G223400,
Cellular component	nuclear protein-containing complex	GO:0140513	3	0.010993	3.76464	5	493	124	46028	Glyma.11G256800,Glyma.06G045200,Glyma.01G086600,Glyma.03G264400,Glyma.10G104900,
Cellular component	intracellular protein-containing complex	GO:0140535	3	0.023474	2.72936	6	816	124	46028	Glyma.06G045200,Glyma.15G142600,Glyma.05G091300,Glyma.14G103000,Glyma.15G137000,Glyma.02G251700,
Cellular component	cytoplasm	GO:0005737	3	0.028156	1.17921	73	22979	124	46028	Glyma.12G236400,Glyma.16G041700,Glyma.03G131200,Glyma.10G005600,Glyma.15G209300,Glyma.14G223600,Glyma.20G183000,Glyma.06G210000,Glyma.11G157900,Glyma.12G155300,Glyma.19G097000,Glyma.04G096100,Glyma.04G050500,Glyma.07G030100,Glyma.12G027800,Glyma.02G161000,Glyma.06G225600,Glyma.17G225400,Glyma.16G077500,Glyma.04G194500,Glyma.11G016900,Glyma.08G228300,Glyma.10G104100,Glyma.07G125300,Glyma.12G051000…
Biological process	gravitropism	GO:0009630	5	0.00114	5.17163	6	443	118	45057	Glyma.15G176400,Glyma.10G008700,Glyma.06G045200,Glyma.04G194500,Glyma.10G104900,Glyma.20G227200,
Biological process	tropism	GO:0009606	4	0.001572	4.85389	6	472	118	45057	Glyma.15G176400,Glyma.10G008700,Glyma.06G045200,Glyma.04G194500,Glyma.10G104900,Glyma.20G227200,
Biological process	response to gravity	GO:0009629	4	0.001589	4.84362	6	473	118	45057	Glyma.15G176400,Glyma.10G008700,Glyma.06G045200,Glyma.04G194500,Glyma.10G104900,Glyma.20G227200,
Biological process	regulation of multicellular organismal process	GO:0051239	4	0.009829	2.51946	9	1364	118	45057	Glyma.10G118800,Glyma.11G256800,Glyma.15G176400,Glyma.12G027800,Glyma.12G051000,Glyma.01G086600,Glyma.03G264400,Glyma.18G052100,Glyma.08G052000,
Biological process	chromosome organization	GO:0051276	6	0.010413	2.49568	9	1377	118	45057	Glyma.10G118800,Glyma.15G176400,Glyma.12G051000,Glyma.20G076000,Glyma.05G090000,Glyma.03G198100,Glyma.16G048700,Glyma.04G182900,Glyma.11G196900,
Biological process	regulation of gene expression, epigenetic	GO:0040029	7	0.0114	3.21323	6	713	118	45057	Glyma.10G118800,Glyma.15G176400,Glyma.12G051000,Glyma.05G090000,Glyma.03G198100,Glyma.11G196900,
Biological process	RNA processing	GO:0006396	8	0.014239	2.13752	11	1965	118	45057	Glyma.20G183000,Glyma.15G176400,Glyma.12G051000,Glyma.05G090000,Glyma.03G198100,Glyma.11G037500,Glyma.02G251700,Glyma.01G097500,Glyma.02G223400,Glyma.09G049800,Glyma.04G123500,
Biological process	chromatin organization	GO:0006325	5	0.017158	2.64903	7	1009	118	45057	Glyma.10G118800,Glyma.15G176400,Glyma.12G051000,Glyma.05G090000,Glyma.03G198100,Glyma.04G182900,Glyma.11G196900,
Biological process	regulation of post-embryonic development	GO:0048580	6	0.017944	2.4263	8	1259	118	45057	Glyma.10G118800,Glyma.15G176400,Glyma.12G027800,Glyma.12G051000,Glyma.01G086600,Glyma.03G264400,Glyma.18G052100,Glyma.08G052000,
Biological process	regulation of multicellular organismal development	GO:2000026	5	0.019193	2.39585	8	1275	118	45057	Glyma.10G118800,Glyma.15G176400,Glyma.12G027800,Glyma.12G051000,Glyma.01G086600,Glyma.03G264400,Glyma.18G052100,Glyma.08G052000,
Biological process	positive regulation of RNA biosynthetic process	GO:1902680	9	0.023923	2.47259	7	1081	118	45057	Glyma.15G176400,Glyma.06G225600,Glyma.01G086600,Glyma.03G198100,Glyma.01G096600,Glyma.04G182900,Glyma.09G049800,
Biological process	positive regulation of transcription, DNA-templated	GO:0045893	11	0.023923	2.47259	7	1081	118	45057	Glyma.15G176400,Glyma.06G225600,Glyma.01G086600,Glyma.03G198100,Glyma.01G096600,Glyma.04G182900,Glyma.09G049800,
Biological process	positive regulation of nucleic acid-templated transcription	GO:1903508	10	0.023923	2.47259	7	1081	118	45057	Glyma.15G176400,Glyma.06G225600,Glyma.01G086600,Glyma.03G198100,Glyma.01G096600,Glyma.04G182900,Glyma.09G049800,
Biological process	positive regulation of RNA metabolic process	GO:0051254	8	0.025536	2.43875	7	1096	118	45057	Glyma.15G176400,Glyma.06G225600,Glyma.01G086600,Glyma.03G198100,Glyma.01G096600,Glyma.04G182900,Glyma.09G049800,
Biological process	positive regulation of nucleobase-containing compound metabolic process	GO:0045935	7	0.026764	2.41452	7	1107	118	45057	Glyma.15G176400,Glyma.06G225600,Glyma.01G086600,Glyma.03G198100,Glyma.01G096600,Glyma.04G182900,Glyma.09G049800,
Biological process	regulation of reproductive process	GO:2000241	4	0.02815	2.38863	7	1119	118	45057	Glyma.10G118800,Glyma.15G176400,Glyma.12G027800,Glyma.12G051000,Glyma.01G086600,Glyma.03G264400,Glyma.18G052100,
Biological process	establishment of localization in cell	GO:0051649	4	0.029056	1.74926	14	3056	118	45057	Glyma.15G209300,Glyma.04G050500,Glyma.12G027800,Glyma.02G161000,Glyma.06G225600,Glyma.03G029700,Glyma.03G264400,Glyma.10G104900,Glyma.01G096600,Glyma.02G223400,Glyma.07G119900,Glyma.06G239400,Glyma.04G116700,Glyma.09G049800,
Biological process	heterochromatin assembly	GO:0031507	9	0.030333	2.88834	5	661	118	45057	Glyma.15G176400,Glyma.12G051000,Glyma.05G090000,Glyma.03G198100,Glyma.11G196900,
Biological process	heterochromatin organization	GO:0070828	6	0.030333	2.88834	5	661	118	45057	Glyma.15G176400,Glyma.12G051000,Glyma.05G090000,Glyma.03G198100,Glyma.11G196900,
Biological process	positive regulation of macromolecule biosynthetic process	GO:0010557	7	0.032341	2.31819	7	1153	118	45057	Glyma.15G176400,Glyma.06G225600,Glyma.01G086600,Glyma.03G198100,Glyma.01G096600,Glyma.04G182900,Glyma.09G049800,
Biological process	negative regulation of gene expression, epigenetic	GO:0045814	8	0.032402	2.83684	5	673	118	45057	Glyma.15G176400,Glyma.12G051000,Glyma.05G090000,Glyma.03G198100,Glyma.11G196900,
Biological process	positive regulation of cellular biosynthetic process	GO:0031328	7	0.03286	2.31018	7	1157	118	45057	Glyma.15G176400,Glyma.06G225600,Glyma.01G086600,Glyma.03G198100,Glyma.01G096600,Glyma.04G182900,Glyma.09G049800,
Biological process	intracellular transport	GO:0046907	5	0.034452	1.75279	13	2832	118	45057	Glyma.15G209300,Glyma.04G050500,Glyma.12G027800,Glyma.02G161000,Glyma.06G225600,Glyma.03G029700,Glyma.03G264400,Glyma.10G104900,Glyma.01G096600,Glyma.07G119900,Glyma.06G239400,Glyma.04G116700,Glyma.09G049800,
Biological process	regulation of flower development	GO:0009909	7	0.036303	2.45819	6	932	118	45057	Glyma.10G118800,Glyma.15G176400,Glyma.12G027800,Glyma.12G051000,Glyma.01G086600,Glyma.03G264400,
Biological process	positive regulation of nitrogen compound metabolic process	GO:0051173	6	0.037074	2.24989	7	1188	118	45057	Glyma.15G176400,Glyma.06G225600,Glyma.01G086600,Glyma.03G198100,Glyma.01G096600,Glyma.04G182900,Glyma.09G049800,
Biological process	regulation of developmental process	GO:0050793	4	0.038678	1.82937	11	2296	118	45057	Glyma.10G118800,Glyma.11G256800,Glyma.15G176400,Glyma.12G027800,Glyma.12G051000,Glyma.01G086600,Glyma.09G084300,Glyma.03G264400,Glyma.18G052100,Glyma.06G221900,Glyma.08G052000,
Biological process	positive regulation of biological process	GO:0048518	4	0.039917	1.81986	11	2308	118	45057	Glyma.15G076800,Glyma.15G176400,Glyma.06G225600,Glyma.12G051000,Glyma.01G086600,Glyma.03G198100,Glyma.01G096600,Glyma.18G052100,Glyma.08G052000,Glyma.04G182900,Glyma.09G049800,
Biological process	positive regulation of macromolecule metabolic process	GO:0010604	6	0.040123	2.21081	7	1209	118	45057	Glyma.15G176400,Glyma.06G225600,Glyma.01G086600,Glyma.03G198100,Glyma.01G096600,Glyma.04G182900,Glyma.09G049800,
Biological process	positive regulation of cellular metabolic process	GO:0031325	6	0.041632	2.19268	7	1219	118	45057	Glyma.15G176400,Glyma.06G225600,Glyma.01G086600,Glyma.03G198100,Glyma.01G096600,Glyma.04G182900,Glyma.09G049800,
Biological process	regulation of shoot system development	GO:0048831	5	0.045035	2.33066	6	983	118	45057	Glyma.10G118800,Glyma.15G176400,Glyma.12G027800,Glyma.12G051000,Glyma.01G086600,Glyma.03G264400,
