# Supplementary material for: Heterosis and Differential DNA Methylation in Soybean Hybrids and Their Parental Lines
Source: Plants (Basel). 2022 Apr 22;11(9):1136. doi: 10.3390/plants11091136 (PMC9102035; doi:10.3390/plants11091136)
Supplement: Supplementary file 1 [file plants-11-01136-s001.zip › Table S6.xlsx]

## Sheet: Table S5
Table S5:Non-additive methylation of transcription factors in the reciprocal hybrids
Gene Locus	Combination	Context	TF type	Category	Ortholog gene of Arabidopsis(TAIR10)	Gene Ontology Biological Process Descriptions	PFAM_Descriptions	Panther_Descriptions
Glyma.01G059300	F1331	CCGG	MYB_related	Below	AT5G08520.1|Symbols:|Duplicated homeodomain-like superfamily protein|chr5:2755470-2757741 REVERSE LENGTH=298	regulation of transcription, DNA-dependent	Myb-like DNA-binding domain	FAMILY NOT NAMED
Glyma.01G096600	F2332	CCGG	bHLH	Below	AT1G32640.1|Symbols:ATMYC2, RD22BP1, JAI1, JIN1, MYC2, ZBF1|Basic helix-loop-helix (bHLH) DNA-binding family protein|chr1:11799042-11800913 REVERSE LENGTH=623	abscisic acid mediated signaling pathway; indole glucosinolate biosynthetic process; jasmonic acid biosynthetic process; jasmonic acid mediated signaling pathway; jasmonic acid metabolic process; negative regulation of programmed cell death; positive regulation of flavonoid biosynthetic process; positive regulation of transcription, DNA-dependent; protein targeting to membrane; regulation of defe…	Helix-loop-helix DNA-binding domain	MYC
Glyma.01G107500	F1221	CCWGGG	MYB	LP	AT3G09230.1|Symbols:AtMYB1, MYB1|myb domain protein 1|chr3:2833460-2835134 FORWARD LENGTH=393	regulation of transcription, DNA-dependent; response to salicylic acid stimulus	Myb-like DNA-binding domain	MYB-LIKE DNA-BINDING PROTEIN MYB
Glyma.03G081500	F1221	CCWGGG	Trihelix	Below	AT3G24860.1|Symbols:|Homeodomain-like superfamily protein|chr3:9073642-9074574 FORWARD LENGTH=310	biological process	NA	NA
Glyma.05G201900	F2332	CCGG	BBR-BPC	Below	AT2G21240.2|Symbols:BPC4, BBR, ATBPC4|basic pentacysteine 4|chr2:9101515-9102489 REVERSE LENGTH=296	regulation of developmental process; regulation of transcription, DNA-dependent; response to ethylene stimulus	GAGA binding protein-like family	NA
Glyma.06G097100	F1221	CCWGGG	MYB_related	Above	AT1G09710.1|Symbols:|Homeodomain-like superfamily protein|chr1:3141119-3144232 FORWARD LENGTH=610	NA	Myb-like DNA-binding domain	NA
Glyma.06G171400	F1331	CCGG	Trihelix	Below	AT5G63420.1|Symbols:emb2746|RNA-metabolising metallo-beta-lactamase family protein|chr5:25400515-25405807 FORWARD LENGTH=911	cellular respiration; embryo development ending in seed dormancy; metabolic process; photosynthesis	Metallo-beta-lactamase superfamily; RNA-metabolising metallo-beta-lactamase	CLEAVAGE AND POLYADENYLATION SPECIFICITY FACTOR
Glyma.06G216400	F1221	CCGG	MYB_related	HP	AT5G58340.2|Symbols:|myb-like HTH transcriptional regulator family protein|chr5:23582607-23584245 FORWARD LENGTH=448	NA	Myb-like DNA-binding domain	TELOMERIC REPEAT BINDING PROTEIN
Glyma.07G250000	F1221	CCGG	C3H	LP	AT2G47850.3|Symbols:|Zinc finger C-x8-C-x5-C-x3-H type family protein|chr2:19595953-19598119 FORWARD LENGTH=468	biological process	Zinc finger C-x8-C-x5-C-x3-H type (and similar)	PROTEIN PHOSPHATASE RELATED
Glyma.08G227000	F1221	CCWGGG	bZIP	Below	AT3G56850.1|Symbols:AREB3, DPBF3|ABA-responsive element binding protein 3|chr3:21046554-21047894 REVERSE LENGTH=297	abscisic acid mediated signaling pathway; positive regulation of transcription, DNA-dependent; regulation of transcription, DNA-dependent; response to abscisic acid stimulus	bZIP transcription factor	CAMP-RESPONSE ELEMENT BINDING PROTEIN-RELATED
Glyma.10G065100	F2332	CCGG	Trihelix	LP	AT3G10030.1|Symbols:|aspartate/glutamate/uridylate kinase family protein|chr3:3092277-3094831 REVERSE LENGTH=542	cellular amino acid biosynthetic process; nuclear-transcribed mRNA catabolic process; photoperiodism, flowering	Amino acid kinase family; Alcohol dehydrogenase transcription factor Myb/SANT-like	No Available Panther Description
Glyma.10G068900	F1221	CCGG	VOZ	Above	AT1G28520.2|Symbols:VOZ1|vascular plant one zinc finger protein|chr1:10029713-10031479 FORWARD LENGTH=486	long-day photoperiodism, flowering; positive regulation of long-day photoperiodism, flowering; positive regulation of transcription, DNA-dependent; response to symbiotic fungus	NA	NA
Glyma.10G201400	F1221	CCGG	Trihelix	LP	AT3G10030.1|Symbols:|aspartate/glutamate/uridylate kinase family protein|chr3:3092277-3094831 REVERSE LENGTH=542	cellular amino acid biosynthetic process; nuclear-transcribed mRNA catabolic process; photoperiodism, flowering	Alcohol dehydrogenase transcription factor Myb/SANT-like; Amino acid kinase family	No Available Panther Description
Glyma.10G223800	F1221	CCWGGG	bZIP	Below	AT5G44080.1|Symbols:|Basic-leucine zipper (bZIP) transcription factor family protein|chr5:17738787-17739734 REVERSE LENGTH=315	endoplasmic reticulum unfolded protein response; regulation of transcription, DNA-dependent; response to xenobiotic stimulus	bZIP transcription factor	CAMP-RESPONSE ELEMENT BINDING PROTEIN-RELATED
Glyma.10G239300	F2332	CCGG	ERF	Below	AT5G52020.1|Symbols:|Integrase-type DNA-binding superfamily protein|chr5:21124192-21124890 REVERSE LENGTH=232	defense response to fungus; positive regulation of transcription, DNA-dependent; regulation of transcription, DNA-dependent	AP2 domain	NA
Glyma.10G296700	F1331	CCGG	C3H	Below	AT3G12130.1|Symbols:|KH domain-containing protein / zinc finger (CCCH type) family protein|chr3:3864486-3866406 REVERSE LENGTH=248	regulation of transcription, DNA-dependent	KH domain; Zinc finger C-x8-C-x5-C-x3-H type (and similar)	KH DOMAIN CONTAINING RNA BINDING PROTEIN
Glyma.12G050100	F1221	CCWGGG	Nin-like	LP	AT2G43500.2|Symbols:|Plant regulator RWP-RK family protein|chr2:18062715-18066450 FORWARD LENGTH=947	positive regulation of transcription, DNA-dependent; post-translational protein modification; regulation of transcription, DNA-dependent	RWP-RK domain; PB1 domain	NA
Glyma.12G076500	F1331	CCWGGG	GATA	Below	AT1G08010.2|Symbols:GATA11|GATA transcription factor 11|chr1:2486202-2487402 REVERSE LENGTH=303	regulation of transcription, DNA-dependent	GATA zinc finger	TRANSCRIPTION FACTOR GATA (GATA BINDING FACTOR)
Glyma.13G213400	F1221	CCGG	SBP	Above	AT5G18830.3|Symbols:SPL7|squamosa promoter binding protein-like 7|chr5:6276116-6280362 FORWARD LENGTH=818	Golgi vesicle transport; actin nucleation; cell adhesion; cell growth; cell morphogenesis; cell wall organization; copper ion homeostasis; glucuronoxylan metabolic process; hydrogen peroxide biosynthetic process; organ morphogenesis; plant-type cell wall biogenesis; positive regulation of organelle organization; protein desumoylation; regulation of chromosome organization; regulation of transcrip…	SBP domain	NA
Glyma.13G235300	F1331	CCGG	HB-other	Above	AT1G28420.1|Symbols:HB-1|homeobox-1|chr1:9979936-9987460 FORWARD LENGTH=1705	gravitropism; regulation of transcription, DNA-dependent; vegetative to reproductive phase transition of meristem	Homeobox domain; DDT domain	FAMILY NOT NAMED
Glyma.13G290500	F2332	CCGG	Trihelix	Below	AT3G58630.1|Symbols:|sequence-specific DNA binding transcription factors|chr3:21683928-21685771 REVERSE LENGTH=321	regulation of transcription, DNA-dependent	Alcohol dehydrogenase transcription factor Myb/SANT-like	NA
Glyma.13G354800	F2332	CCGG	MYB_related	Below	AT3G16350.1|Symbols:|Homeodomain-like superfamily protein|chr3:5547828-5549397 FORWARD LENGTH=387	regulation of transcription, DNA-dependent; response to auxin stimulus; response to cadmium ion; response to ethylene stimulus; response to gibberellin stimulus; response to jasmonic acid stimulus; response to salt stress	Myb-like DNA-binding domain	TRANSCRIPTIONAL ADAPTOR 2 (ADA2)-RELATED
Glyma.14G000400	F2332	CCWGGG	FAR1	Below	AT4G38180.1|Symbols:FRS5|FAR1-related sequence 5|chr4:17906702-17909404 REVERSE LENGTH=788	response to red or far red light	FAR1 DNA-binding domain; SWIM zinc finger; MULE transposase domain	NA
Glyma.14G139500	F1331	CCGG	G2-like	Below	AT4G31920.1|Symbols:ARR10, RR10|response regulator 10|chr4:15444290-15446766 REVERSE LENGTH=552	cellular response to cytokinin stimulus; cytokinin mediated signaling pathway; primary root development; regulation of anthocyanin metabolic process; regulation of chlorophyll biosynthetic process; regulation of root meristem growth; regulation of seed germination; regulation of seed growth; regulation of shoot system development; response to cytokinin stimulus; root development; shoot system dev…	Myb-like DNA-binding domain	RESPONSE REGULATOR OF TWO-COMPONENT SYSTEM
Glyma.14G194100	F1221	CCGG	C3H	Above	AT5G58620.1|Symbols:|zinc finger (CCCH-type) family protein|chr5:23693959-23695782 FORWARD LENGTH=607	ER to Golgi vesicle-mediated transport; amino acid import; regulation of transcription, DNA-dependent	Ankyrin repeat; Zinc finger C-x8-C-x5-C-x3-H type (and similar)	UNCHARACTERIZED
Glyma.15G036900	F1221	CCGG	GRAS	Below	AT2G29060.1|Symbols:|GRAS family transcription factor|chr2:12481991-12484075 FORWARD LENGTH=694	regulation of transcription, DNA-dependent	GRAS domain family	NA
Glyma.15G076800	F1221	CCWGGG	C3H	<LP	AT2G33835.1|Symbols:FES1|Zinc finger C-x8-C-x5-C-x3-H type family protein|chr2:14312145-14314566 REVERSE LENGTH=587	positive regulation of vernalization response	Zinc finger C-x8-C-x5-C-x3-H type (and similar)	NA
Glyma.15G217400	F1221	CCWGGG	C3H	LP	AT3G12680.1|Symbols:HUA1|floral homeotic protein (HUA1)|chr3:4025276-4028999 REVERSE LENGTH=524	cell fate determination; regulation of transcription, DNA-dependent	Zinc finger C-x8-C-x5-C-x3-H type (and similar)	CCCH ZINC FINGER/TIS11-RELATED
Glyma.16G196700	F1221	CCGG	HD-ZIP	LP	AT4G00730.1|Symbols:ANL2, AHDP|Homeobox-leucine zipper family protein / lipid-binding START domain-containing protein|chr4:299741-304103 REVERSE LENGTH=802	anthocyanin accumulation in tissues in response to UV light; cuticle development; protein acetylation; root development; root hair cell differentiation	Homeobox domain; START domain	FAMILY NOT NAMED
Glyma.16G199300	F2332	CCGG	C3H	Below	AT4G25440.1|Symbols:ZFWD1|zinc finger WD40 repeat protein 1|chr4:13007107-13009381 REVERSE LENGTH=430	biological process	WD domain, G-beta repeat; Zinc finger C-x8-C-x5-C-x3-H type (and similar)	F-BOX AND WD40 DOMAIN PROTEIN
Glyma.17G076000	F1221	CCGG	ARR-B	Above	AT2G25180.1|Symbols:ARR12, RR12|response regulator 12|chr2:10724490-10726961 REVERSE LENGTH=596	cellular response to cytokinin stimulus; cytokinin mediated signaling pathway; primary root development; regulation of anthocyanin metabolic process; regulation of chlorophyll biosynthetic process; regulation of root meristem growth; regulation of seed growth; response to cytokinin stimulus; root development; shoot system development	Myb-like DNA-binding domain; Response regulator receiver domain	RESPONSE REGULATOR OF TWO-COMPONENT SYSTEM
Glyma.17G212900	F1221	CCWGGG	bHLH	Above	AT1G59640.2|Symbols:ZCW32, BPE, BPEp|BIG PETAL P|chr1:21909635-21911030 REVERSE LENGTH=343	fatty acid catabolic process; jasmonic acid metabolic process; ovule development; petal development; petal morphogenesis; plant-type cell wall modification; pollen tube growth; regulation of transcription, DNA-dependent; response to jasmonic acid stimulus; seed dormancy process; stamen development	NA	STEROL REGULATORY ELEMENT-BINDING PROTEIN
Glyma.18G052100	F2332	CCWGGG	B3	Above	AT2G30470.1|Symbols:HSI2, VAL1|high-level expression of sugar-inducible gene 2|chr2:12980904-12984724 REVERSE LENGTH=790	negative regulation of transcription, DNA-dependent; positive regulation of seed germination; regulation of seed maturation; regulation of transcription, DNA-dependent; response to abscisic acid stimulus; response to sucrose stimulus	CW-type Zinc Finger; B3 DNA binding domain	ZINC FINGER CW-TYPE COILED-COIL DOMAIN PROTEIN 3.
Glyma.18G124800	F1221	CCGG	Whirly	Above	AT1G14410.1|Symbols:ATWHY1, PTAC1, WHY1|ssDNA-binding transcriptional regulator|chr1:4929352-4930810 REVERSE LENGTH=263	DNA repair; defense response; negative regulation of telomere maintenance via telomerase	Whirly transcription factor	NA
Glyma.18G181300	F1331	CCGG	MYB	LP	AT2G37630.1|Symbols:ATPHAN, AS1, ATMYB91, MYB91|myb-like HTH transcriptional regulator family protein|chr2:15781798-15782901 REVERSE LENGTH=367	asymmetric cell division; defense response to bacterium; defense response to fungus; leaf formation; leaf morphogenesis; negative regulation of transcription, DNA-dependent; polarity specification of adaxial/abaxial axis; proximal/distal axis specification; regulation of innate immune response; response to auxin stimulus; response to cadmium ion; response to gibberellin stimulus; response to jasm…	Myb-like DNA-binding domain	MYB-LIKE DNA-BINDING PROTEIN MYB
Glyma.19G067900	F1331	CCWGGG	bZIP	Below	AT3G56850.1|Symbols:AREB3, DPBF3|ABA-responsive element binding protein 3|chr3:21046554-21047894 REVERSE LENGTH=297	abscisic acid mediated signaling pathway; positive regulation of transcription, DNA-dependent; regulation of transcription, DNA-dependent; response to abscisic acid stimulus	bZIP transcription factor	CAMP-RESPONSE ELEMENT BINDING PROTEIN-RELATED
Glyma.19G122800	F1331	CCWGGG	bZIP	Below	AT3G56850.1|Symbols:AREB3, DPBF3|ABA-responsive element binding protein 3|chr3:21046554-21047894 REVERSE LENGTH=297	abscisic acid mediated signaling pathway; positive regulation of transcription, DNA-dependent; regulation of transcription, DNA-dependent; response to abscisic acid stimulus	bZIP transcription factor	CAMP-RESPONSE ELEMENT BINDING PROTEIN-RELATED
Glyma.20G049200	F1331	CCGG	bZIP	LP	AT3G56850.1|Symbols:AREB3, DPBF3|ABA-responsive element binding protein 3|chr3:21046554-21047894 REVERSE LENGTH=297	abscisic acid mediated signaling pathway; positive regulation of transcription, DNA-dependent; regulation of transcription, DNA-dependent; response to abscisic acid stimulus	bZIP transcription factor	CAMP-RESPONSE ELEMENT BINDING PROTEIN-RELATED
