# Supplementary material for: Heterosis and Differential DNA Methylation in Soybean Hybrids and Their Parental Lines
Source: Plants (Basel). 2022 Apr 22;11(9):1136. doi: 10.3390/plants11091136 (PMC9102035; doi:10.3390/plants11091136)
Supplement: Supplementary file 1 [file plants-11-01136-s001.zip › Table S7.xlsx]

## Sheet: Table S7
Table S7:Non-additive methylation of phytohormone-related genes in the reciprocal hybrids
Gene Locus	Combination	Context	F1221	F1331	F2332	Ortholog gene of Arabidopsis(TAIR10)	Biological Process Descriptions
Glyma.01G081900	F2332	CCGG	Additive	Additive	Below	AT3G25860.1|Symbols:LTA2, PLE2|2-oxoacid dehydrogenases acyltransferase family protein|chr3:9460632-9462585 FORWARD LENGTH=480	brassinosteroid biosynthetic process; jasmonic acid biosynthetic process
Glyma.01G086600	F2332	CCWGG	Additive	Additive	Below	AT1G25540.1|Symbols:PFT1|phytochrome and flowering time regulatory protein (PFT1)|chr1:8969392-8974446 REVERSE LENGTH=836	jasmonic acid mediated signaling pathway
Glyma.01G096600	F2332	CCWGG	Additive	Additive	Below	AT1G32640.1|Symbols:ATMYC2, RD22BP1, JAI1, JIN1, MYC2, ZBF1|Basic helix-loop-helix (bHLH) DNA-binding family protein|chr1:11799042-11800913 REVERSE LENGTH=623	abscisic acid mediated signaling pathway;jasmonic acid biosynthetic process; jasmonic acid mediated signaling pathway; salicylic acid mediated signaling pathway
Glyma.01G107500	F1221&F2332	CCWGG	LP	Additive	LP	AT3G09230.1|Symbols:AtMYB1, MYB1|myb domain protein 1|chr3:2833460-2835134 FORWARD LENGTH=393	response to salicylic acid stimulus
Glyma.01G137300	F1331	CCWGG	Additive	Below	Additive	AT2G45200.1|Symbols:GOS12, ATGOS12|golgi snare 12|chr2:18637689-18639640 REVERSE LENGTH=239	response to abscisic acid stimulus
Glyma.02G194600	F1331	CCWGG	Additive	Additive	Additive	AT1G22400.1|Symbols:UGT85A1, ATUGT85A1|UDP-Glycosyltransferase superfamily protein|chr1:7903851-7906607 REVERSE LENGTH=489	jasmonic acid mediated signaling pathway;salicylic acid mediated signaling pathway
Glyma.03G029700	F1221&F2332	CCWGG	LP	Additive	Below	AT2G45200.1|Symbols:GOS12, ATGOS12|golgi snare 12|chr2:18637689-18639640 REVERSE LENGTH=239	response to abscisic acid stimulus
Glyma.03G075200	F2332	CCGG	Additive	Additive	Below	AT3G14470.1|Symbols:|NB-ARC domain-containing disease resistance protein|chr3:4857940-4861104 FORWARD LENGTH=1054	salicylic acid biosynthetic process
Glyma.03G198100	F1331&F2332	CCWGG	Additive	LP	LP	AT3G11540.1|Symbols:SPY|Tetratricopeptide repeat (TPR)-like superfamily protein|chr3:3632842-3637547 FORWARD LENGTH=914	cytokinin mediated signaling pathway; gibberellic acid mediated signaling pathway
Glyma.04G116700	F2332	CCGG	Additive	Additive	LP	AT5G56290.1|Symbols:PEX5, ATPEX5|peroxin 5|chr5:22786655-22791972 FORWARD LENGTH=728	response to auxin stimulus
Glyma.04G116700	F2332	CCWGG	Additive	Additive	LP	AT5G56290.1|Symbols:PEX5, ATPEX5|peroxin 5|chr5:22786655-22791972 FORWARD LENGTH=728	response to auxin stimulus
Glyma.04G124800	F1221&F2332	CCGG	LP	Additive	LP	AT5G13750.1|Symbols:ZIFL1|zinc induced facilitator-like 1|chr5:4438318-4441289 FORWARD LENGTH=478	basipetal auxin transport; response to karrikin
Glyma.04G194500	F2332	CCWGG	Additive	Additive	Below	AT5G50375.1|Symbols:CPI1|cyclopropyl isomerase|chr5:20511856-20513931 FORWARD LENGTH=280	brassinosteroid biosynthetic process
Glyma.04G224800	F1221&F2332	CCGG	LP	Additive	LP	AT5G24910.1|Symbols:CYP714A1|cytochrome P450, family 714, subfamily A, polypeptide 1|chr5:8567674-8570260 REVERSE LENGTH=532	brassinosteroid biosynthetic process
Glyma.05G112800	F1331	CCWGG	Additive	Below	Additive	AT1G12010.1|Symbols:|2-oxoglutarate (2OG) and Fe(II)-dependent oxygenase superfamily protein|chr1:4056274-4057670 FORWARD LENGTH=320	ethylene biosynthetic process
Glyma.05G168600	F1221	CCWGG	LP	Additive	Additive	AT1G71220.1|Symbols:EBS1, UGGT, PSL2|UDP-glucose:glycoprotein glucosyltransferases;transferases, transferring hexosyl groups;transferases, transferring glycosyl groups|chr1:26841664-26851730 FORWARD LENGTH=1613	response to salicylic acid stimulus
Glyma.05G200700	F1331	CCWGG	Additive	Below	Additive	AT5G13300.1|Symbols:SFC, VAN3, AGD3|ARF GTPase-activating protein|chr5:4255923-4262018 REVERSE LENGTH=827	response to auxin stimulus
Glyma.05G201900	F2332	CCGG	Additive	Additive	Below	AT2G21240.2|Symbols:BPC4, BBR, ATBPC4|basic pentacysteine 4|chr2:9101515-9102489 REVERSE LENGTH=296	response to ethylene stimulus
Glyma.05G221100	F1221	CCWGG	LP	Additive	Additive	AT5G35360.1|Symbols:CAC2|acetyl Co-enzyme a carboxylase biotin carboxylase subunit|chr5:13584300-13588268 FORWARD LENGTH=537	brassinosteroid biosynthetic process
Glyma.06G144100	F2332	CCGG	Additive	Additive	Below	AT3G56310.1|Symbols:|Melibiase family protein|chr3:20882886-20885745 FORWARD LENGTH=437	hormone-mediated signaling pathway
Glyma.06G179000	F2332	CCGG	Additive	Additive	Above	AT4G24670.2|Symbols:TAR2|tryptophan aminotransferase related 2|chr4:12727940-12730694 REVERSE LENGTH=440	indoleacetic acid biosynthetic process;response to ethylene stimulus
Glyma.06G239400	F2332	CCWGG	Additive	Additive	Below	AT2G39730.2|Symbols:RCA|rubisco activase|chr2:16571046-16573345 REVERSE LENGTH=446	jasmonic acid mediated signaling pathway;response to jasmonic acid stimulus; salicylic acid biosynthetic process;
Glyma.07G030100	F2332	CCWGG	Additive	Additive	Below	AT1G80100.1|Symbols:AHP6, HP6|histidine phosphotransfer protein 6|chr1:30133818-30134652 FORWARD LENGTH=154	cytokinin mediated signaling pathway
Glyma.07G093900	F1331	CCGG	Additive	LP	Additive	AT1G73805.1|Symbols:|Calmodulin binding protein-like|chr1:27745761-27749178 REVERSE LENGTH=451	jasmonic acid mediated signaling pathway;regulation of salicylic acid biosynthetic process;salicylic acid biosynthetic process; salicylic acid mediated signaling pathway
Glyma.07G140200	F2332	CCGG	Additive	Additive	Above	AT2G29420.1|Symbols:ATGSTU7, GST25, GSTU7|glutathione S-transferase tau 7|chr2:12618111-12618871 REVERSE LENGTH=227	response to salicylic acid stimulus
Glyma.07G140300	F2332	CCGG	Additive	Additive	Above	AT2G29420.1|Symbols:ATGSTU7, GST25, GSTU7|glutathione S-transferase tau 7|chr2:12618111-12618871 REVERSE LENGTH=227	response to salicylic acid stimulus
Glyma.08G052000	F2332	CCWGG	Additive	Additive	Above	AT1G18100.1|Symbols:E12A11, MFT|PEBP (phosphatidylethanolamine-binding protein) family protein|chr1:6228049-6230110 REVERSE LENGTH=173	response to abscisic acid stimulus
Glyma.08G183500	F1331	CCGG	Additive	Below	Additive	AT5G13170.1|Symbols:SAG29, SWEET15, AtSWEET15|senescence-associated gene 29|chr5:4181331-4183171 REVERSE LENGTH=292	response to abscisic acid stimulus;response to salicylic acid stimulus
Glyma.08G189600	F2332	CCGG	Additive	Additive	LP	AT1G55020.1|Symbols:LOX1, ATLOX1|lipoxygenase 1|chr1:20525798-20530143 FORWARD LENGTH=859	jasmonic acid biosynthetic process; response to abscisic acid stimulus; response to jasmonic acid stimulus
Glyma.08G226400	F1221&F2332	CCGG	LP	Additive	LP	AT3G13050.1|Symbols:|Major facilitator superfamily protein|chr3:4176866-4178868 FORWARD LENGTH=500	ethylene biosynthetic process; jasmonic acid mediated signaling pathway;salicylic acid mediated signaling pathway
Glyma.08G227000	F1221	CCWGG	Below	Additive	Additive	AT3G56850.1|Symbols:AREB3, DPBF3|ABA-responsive element binding protein 3|chr3:21046554-21047894 REVERSE LENGTH=297	abscisic acid mediated signaling pathway
Glyma.08G278700	F1331	CCWGG	Additive	Below	Additive	AT5G10520.1|Symbols:RBK1|ROP binding protein kinases 1|chr5:3320584-3322649 REVERSE LENGTH=467	response to ethylene stimulus
Glyma.08G340900	F1221	CCGG	LP	Additive	Additive	AT1G02170.1|Symbols:LOL3, ATMCPB1, MCP1B, ATMC1, MC1|metacaspase 1|chr1:411883-413426 FORWARD LENGTH=367	salicylic acid biosynthetic process; salicylic acid mediated signaling pathway
Glyma.09G044200	F1221	CCGG	Above	Additive	Additive	AT3G16640.1|Symbols:TCTP|translationally controlled tumor protein|chr3:5669709-5670729 REVERSE LENGTH=168	auxin homeostasis; auxin mediated signaling pathway
Glyma.09G084300	Shared	CCWGG	LP	LP	LP	AT2G34680.1|Symbols:AIR9|Outer arm dynein light chain 1 protein|chr2:14616947-14628300 REVERSE LENGTH=1708	response to auxin stimulus
Glyma.09G193900	F1221	CCGG	Below	Additive	Additive	AT4G28910.3|Symbols:NINJA|novel interactor of JAZ|chr4:14264330-14265680 REVERSE LENGTH=425	jasmonic acid mediated signaling pathway; response to jasmonic acid stimulus
Glyma.09G275700	F2332	CCGG	Additive	Additive	LP	AT5G59320.1|Symbols:LTP3|lipid transfer protein 3|chr5:23929051-23929492 FORWARD LENGTH=115	response to abscisic acid stimulus
Glyma.09G275800	F2332	CCGG	Additive	Additive	LP	AT1G29690.1|Symbols:CAD1|MAC/Perforin domain-containing protein|chr1:10379310-10381861 REVERSE LENGTH=561	jasmonic acid mediated signaling pathway; regulation of salicylic acid metabolic process
Glyma.10G060200	F2332	CCGG	Additive	Additive	Below	AT3G53180.1|Symbols:|glutamate-ammonia ligases;catalytics;glutamate-ammonia ligases|chr3:19707068-19711188 FORWARD LENGTH=852	indoleacetic acid biosynthetic process; response to abscisic acid stimulus
Glyma.10G253300	F2332	CCGG	Additive	Additive	Below	AT4G21410.1|Symbols:CRK29|cysteine-rich RLK (RECEPTOR-like protein kinase) 29|chr4:11402463-11405025 REVERSE LENGTH=679	response to abscisic acid stimulus
Glyma.12G101000	F1331	CCWGG	Additive	Below	Additive	AT1G05260.1|Symbols:RCI3, RCI3A|Peroxidase superfamily protein|chr1:1529827-1531271 FORWARD LENGTH=326	brassinosteroid biosynthetic process
Glyma.12G124400	F1221	CCGG	LP	Additive	Additive	AT4G34770.1|Symbols:|SAUR-like auxin-responsive protein family|chr4:16591352-16591666 FORWARD LENGTH=104	response to auxin stimulus
Glyma.12G124400	F1221	CCWGG	LP	Additive	Additive	AT4G34770.1|Symbols:|SAUR-like auxin-responsive protein family|chr4:16591352-16591666 FORWARD LENGTH=104	response to auxin stimulus
Glyma.12G124500	F1221	CCGG	LP	Additive	Additive	AT4G38840.1|Symbols:|SAUR-like auxin-responsive protein family|chr4:18125174-18125473 REVERSE LENGTH=99	response to auxin stimulus
Glyma.12G124500	F1221	CCWGG	LP	Additive	Additive	AT4G38840.1|Symbols:|SAUR-like auxin-responsive protein family|chr4:18125174-18125473 REVERSE LENGTH=99	response to auxin stimulus
Glyma.12G126600	F1331&F2332	CCGG	Additive	LP	LP	AT4G38840.1|Symbols:|SAUR-like auxin-responsive protein family|chr4:18125174-18125473 REVERSE LENGTH=99	response to auxin stimulus
Glyma.13G117700	F2332	CCGG	Additive	Additive	LP	AT4G05320.6|Symbols:UBQ10|polyubiquitin 10|chr4:2718559-2719932 FORWARD LENGTH=381	response to salicylic acid stimulus
Glyma.13G195600	F1221&F2332	CCGG	Above	Additive	Above	AT3G14470.1|Symbols:|NB-ARC domain-containing disease resistance protein|chr3:4857940-4861104 FORWARD LENGTH=1054	salicylic acid biosynthetic process
Glyma.13G223400	F1331&F2332	CCGG	Additive	LP	LP	AT4G18950.1|Symbols:|Integrin-linked protein kinase family|chr4:10375685-10378129 FORWARD LENGTH=459	abscisic acid mediated signaling pathway;jasmonic acid biosynthetic process; jasmonic acid mediated signaling pathway; response to auxin stimulus; response to ethylene stimulus;salicylic acid mediated signaling pathway
Glyma.13G318000	F1221	CCGG	LP	Additive	Additive	AT2G27680.1|Symbols:|NAD(P)-linked oxidoreductase superfamily protein|chr2:11803981-11805965 REVERSE LENGTH=384	jasmonic acid biosynthetic process
Glyma.13G354800	F2332	CCGG	Additive	Additive	Below	AT3G16350.1|Symbols:|Homeodomain-like superfamily protein|chr3:5547828-5549397 FORWARD LENGTH=387	response to auxin stimulus; response to ethylene stimulus; response to gibberellin stimulus; response to jasmonic acid stimulus
Glyma.14G007100	F1221	CCWGG	Above	Additive	Additive	AT5G35750.1|Symbols:AHK2, HK2|histidine kinase 2|chr5:13911743-13916337 REVERSE LENGTH=1176	response to abscisic acid stimulus
Glyma.14G139500	F1331	CCGG	Additive	Below	Additive	AT4G31920.1|Symbols:ARR10, RR10|response regulator 10|chr4:15444290-15446766 REVERSE LENGTH=552	cytokinin mediated signaling pathway
Glyma.14G223600	F2332	CCWGG	Additive	Additive	Below	AT1G76680.1|Symbols:OPR1, ATOPR1|12-oxophytodienoate reductase 1|chr1:28776982-28778271 FORWARD LENGTH=372	response to salicylic acid stimulus
Glyma.15G126900	F2332	CCGG	Additive	Additive	Additive	AT3G14470.1|Symbols:|NB-ARC domain-containing disease resistance protein|chr3:4857940-4861104 FORWARD LENGTH=1054	salicylic acid biosynthetic process
Glyma.15G209300	F2332	CCWGG	Additive	Additive	Below	AT5G06860.1|Symbols:PGIP1, ATPGIP1|polygalacturonase inhibiting protein 1|chr5:2132373-2133434 FORWARD LENGTH=330	abscisic acid mediated signaling pathway;jasmonic acid mediated signaling pathway;salicylic acid mediated signaling pathway
Glyma.15G230800	F1221	CCWGG	Below	Additive	Additive	AT3G14470.1|Symbols:|NB-ARC domain-containing disease resistance protein|chr3:4857940-4861104 FORWARD LENGTH=1054	salicylic acid biosynthetic process
Glyma.16G079000	F2332	CCGG	Additive	Additive	Below	AT5G25930.1|Symbols:|Protein kinase family protein with leucine-rich repeat domain|chr5:9050880-9053978 FORWARD LENGTH=1005	abscisic acid mediated signaling pathway; response to ethylene stimulus
Glyma.16G101500	F1221	CCWGG	Additive	Additive	Additive	AT5G35980.1|Symbols:YAK1|yeast YAK1-related gene 1|chr5:14128551-14135984 FORWARD LENGTH=956	response to abscisic acid stimulus
Glyma.16G125700	F1331	CCWGG	Additive	Below	Additive	AT1G15520.1|Symbols:PDR12, ATPDR12, ABCG40, ATABCG40|pleiotropic drug resistance 12|chr1:5331993-5338175 REVERSE LENGTH=1423	abscisic acid mediated signaling pathway; abscisic acid transport;response to auxin stimulus;response to ethylene stimulus; response to jasmonic acid stimulus; response to salicylic acid stimulus;salicylic acid biosynthetic process
Glyma.17G000600	F1221	CCWGG	LP	Additive	Additive	AT1G05630.1|Symbols:AT5PTASE13, 5PTASE13|Endonuclease/exonuclease/phosphatase family protein|chr1:1682483-1687153 FORWARD LENGTH=1170	auxin homeostasis; response to abscisic acid stimulus
Glyma.17G076000	F1221	CCGG	Above	Additive	Additive	AT2G25180.1|Symbols:ARR12, RR12|response regulator 12|chr2:10724490-10726961 REVERSE LENGTH=596	cytokinin mediated signaling pathway
Glyma.17G108500	F1221	CCGG	Above	Additive	Additive	AT1G15690.1|Symbols:AVP1, ATAVP3, AVP-3, AtVHP1;1|Inorganic H pyrophosphatase family protein|chr1:5399115-5402185 FORWARD LENGTH=770	auxin polar transport
Glyma.17G113900	F1221	CCGG	LP	Additive	Additive	AT2G25490.1|Symbols:EBF1, FBL6|EIN3-binding F box protein 1|chr2:10848018-10850275 REVERSE LENGTH=628	negative regulation of ethylene mediated signaling pathway
Glyma.17G212900	F1221	CCWGG	Above	Additive	Additive	AT1G59640.2|Symbols:ZCW32, BPE, BPEp|BIG PETAL P|chr1:21909635-21911030 REVERSE LENGTH=343	jasmonic acid metabolic process;response to jasmonic acid stimulus
Glyma.18G052100	F2332	CCWGG	Additive	Additive	Above	AT2G30470.1|Symbols:HSI2, VAL1|high-level expression of sugar-inducible gene 2|chr2:12980904-12984724 REVERSE LENGTH=790	response to abscisic acid stimulus
Glyma.18G058300	F1221	CCGG	Above	Additive	Additive	AT5G58480.1|Symbols:|O-Glycosyl hydrolases family 17 protein|chr5:23641227-23642826 REVERSE LENGTH=476	cytokinin mediated signaling pathway
Glyma.18G111800	F1331	CCGG	Additive	LP	Additive	AT1G78990.1|Symbols:|HXXXD-type acyl-transferase family protein|chr1:29713531-29714969 REVERSE LENGTH=455	auxin mediated signaling pathway; cytokinin mediated signaling pathway
Glyma.18G116300	F1331	CCGG	Additive	Above	Additive	AT2G43020.1|Symbols:ATPAO2, PAO2|polyamine oxidase 2|chr2:17891945-17894440 FORWARD LENGTH=490	polyamine catabolic process; response to abscisic acid stimulus
Glyma.18G116800	F1221	CCGG	LP	Additive	Additive	AT4G20270.1|Symbols:BAM3|Leucine-rich receptor-like protein kinase family protein|chr4:10949822-10952924 FORWARD LENGTH=992	regulation of hormone levels
Glyma.18G181300	F1331	CCGG	Additive	LP	Additive	AT2G37630.1|Symbols:ATPHAN, AS1, ATMYB91, MYB91|myb-like HTH transcriptional regulator family protein|chr2:15781798-15782901 REVERSE LENGTH=367	response to auxin stimulus; response to gibberellin stimulus; response to jasmonic acid stimulus; response to salicylic acid stimulus
Glyma.19G020500	F1221	CCWGG	LP	Additive	Additive	AT5G39890.1|Symbols:|Protein of unknown function (DUF1637)|chr5:15974543-15976013 FORWARD LENGTH=276	salicylic acid mediated signaling pathway
Glyma.19G067900	F1331	CCWGG	Additive	Below	Additive	AT3G56850.1|Symbols:AREB3, DPBF3|ABA-responsive element binding protein 3|chr3:21046554-21047894 REVERSE LENGTH=297	abscisic acid mediated signaling pathway
Glyma.19G113900	F2332	CCWGG	Additive	Additive	Above	AT5G42560.3|Symbols:|Abscisic acid-responsive (TB2/DP1, HVA22) family protein|chr5:17015703-17016969 FORWARD LENGTH=285	hormone-mediated signaling pathway
Glyma.19G122800	F1331	CCWGG	Additive	Below	Additive	AT3G56850.1|Symbols:AREB3, DPBF3|ABA-responsive element binding protein 3|chr3:21046554-21047894 REVERSE LENGTH=297	abscisic acid mediated signaling pathway
Glyma.19G242400	F1331	CCGG	Additive	Above	Additive	AT1G54490.1|Symbols:AIN1, EIN5, XRN4, ATXRN4|exoribonuclease 4|chr1:20350300-20356650 FORWARD LENGTH=947	response to ethylene stimulus
Glyma.20G049200	F1331	CCGG	Additive	LP	Additive	AT3G56850.1|Symbols:AREB3, DPBF3|ABA-responsive element binding protein 3|chr3:21046554-21047894 REVERSE LENGTH=297	abscisic acid mediated signaling pathway
Glyma.20G173000	F2332	CCGG	Additive	Additive	LP	AT1G71830.1|Symbols:SERK1, ATSERK1|somatic embryogenesis receptor-like kinase 1|chr1:27018575-27021842 FORWARD LENGTH=625	brassinosteroid mediated signaling pathway
